# Supplementary material for: MicroRNAs and their targeted genes associated with phase changes of stem explants during tissue culture of tea plant
Source: Sci Rep. 2019 Dec 27;9:20239. doi: 10.1038/s41598-019-56686-3 (PMC6934718; doi:10.1038/s41598-019-56686-3)
Supplement: Supplementary file 3 — SupplementaryInformation 3. [file 41598_2019_56686_MOESM3_ESM.xlsx]

## Sheet: miRNA expression and targets
Supplementary Table S1. Expression of miRNAs during tissue culture of tea explants and their predicted target genes.
SN	Designed name	Matched miRNA ID	miRNA_family	miRNA_Seq	GeneLength	S_Explant_Ave	S_Primary callus_Ave	S_Root_Ave	S_Shoot_Ave	S_Explant_Ave_vs_S_Primary callus_Ave_log2FC	S_Primary callus_vs_S_Root_Ave_log2FC	S_Primary callus_Ave_vs_S_Shoot_Ave_log2FC	q value <0.005 & |log2(Fold change)>1|	Predicted target_gene
No.001	csn-miR156	hbr-miR156	MIR156	UUGACAGAAGAUAGAGAGC	19	7442.58	1013.75	494.394	116.873	-2.87609	-1.03598	-3.1167	Y	c6041.graph_c0;c126865.graph_c0;c120008.graph_c0;c138155.graph_c0;c125535.graph_c2;c130417.graph_c0;c123174.graph_c0;c105295.graph_c0;c38476.graph_c0;c113609.graph_c0;c14036.graph_c0;c95638.graph_c0;c109770.graph_c0;c99078.graph_c0;c9721.graph_c0;c152023.graph_c0;c79288.graph_c0;c57710.graph_c0;c120158.graph_c0;c92483.graph_c0;c139440.graph_c0;c130804.graph_c0;c33573.graph_c0;c103651.graph_c1;c12…
No.002	csn-miR156_1	ama-miR156	MIR156	CUGACAGAAGAGAGUGAGCAC	21	12115.5	9198.88	22970	13510.5	-0.397318	1.32022	0.554552	Y	c143058.graph_c0;c79644.graph_c0;c138378.graph_c0;c131641.graph_c0;c52627.graph_c0;c118528.graph_c0;c122475.graph_c0;c2715.graph_c0;c116862.graph_c0;c90246.graph_c0;c139402.graph_c0;c108054.graph_c0;c186310.graph_c0;c133548.graph_c0;c127758.graph_c0;c151399.graph_c0;c143097.graph_c0;c117373.graph_c0;c128963.graph_c0;c61489.graph_c0;c130169.graph_c0;c136811.graph_c0;c122101.graph_c0;c136104.graph_…
No.003	csn-miR156a	bna-miR156a	MIR156	UGACAGAAGAGAGUGAGCACA	21	4747.03	2465.55	4874.41	4780.1	-0.945114	0.983318	0.955132	N	c192304.graph_c0;c129198.graph_c0;c109770.graph_c0;c136234.graph_c0;c132751.graph_c3;c122475.graph_c0;c120038.graph_c0;c131641.graph_c0;c188995.graph_c0;c123926.graph_c0;c134555.graph_c1;c103909.graph_c0;c108054.graph_c0;c112927.graph_c0;c2715.graph_c0;c107061.graph_c0;c115955.graph_c0;c95034.graph_c0;c126206.graph_c0;c105458.graph_c0;c187666.graph_c0;c131076.graph_c0;c118161.graph_c0;c59679.grap…
No.004	csn-miR156a_1	ahy-miR156a	MIR156	UGACAGAAGAGAGAGAGCAC	20	5.81565	0	0	0	-25.7934	--	--	N	c131641.graph_c0;c127472.graph_c0;c137174.graph_c0;c122238.graph_c0;c124303.graph_c1;c122582.graph_c0;c138111.graph_c1;c60603.graph_c0;c109770.graph_c0;c130522.graph_c0;c152023.graph_c0;c137063.graph_c1;c132309.graph_c0;c139440.graph_c0;c118539.graph_c0;c103434.graph_c0;c135467.graph_c0;c126300.graph_c0;c133637.graph_c1;c111007.graph_c0;c55219.graph_c0;c19049.graph_c0;c132228.graph_c0;c131405.gra…
No.005	csn-miR156a_2	bdi-miR156a	MIR156	UGACAGAAGAGAGAGAGCACA	21	5.81565	0	0	0	-25.7934	--	--	N	c135275.graph_c1;c128975.graph_c0;c98007.graph_c0;c137636.graph_c0;c132009.graph_c0;c122065.graph_c0;c135315.graph_c0;c73971.graph_c0;c187666.graph_c0;c131076.graph_c0;c91780.graph_c0;c119523.graph_c0;c91025.graph_c0;c132228.graph_c0;c131405.graph_c0;c124763.graph_c1;c107901.graph_c0;c99719.graph_c0;c58681.graph_c0;c55219.graph_c0;c162883.graph_c0;c136153.graph_c0;c115271.graph_c0;c135651.graph_c…
No.006	csn-miR156a-5p	aly-miR156a-5p	MIR156	UGACAGAAGAGAGUGAGCAC	20	12124.2	9211.4	22985.4	13568.9	-0.396395	1.31923	0.558817	Y	c135716.graph_c1;c52627.graph_c0;c138378.graph_c0;c64549.graph_c0;c127758.graph_c0;c140193.graph_c0;c163645.graph_c0;c122101.graph_c0;c131694.graph_c0;c139084.graph_c0;c130169.graph_c0;c137780.graph_c0;c117373.graph_c0;c61489.graph_c0;c133269.graph_c3;c124359.graph_c0;c105027.graph_c0;c91740.graph_c0;c131539.graph_c0;c104577.graph_c0;c122469.graph_c0;c128299.graph_c0;c112726.graph_c0;c114661.grap…
No.007	csn-miR156b-5p	ahy-miR156b-5p	MIR156	UUGACAGAAGAUAGAGAGCAC	21	7303.01	988.724	475.081	116.873	-2.88485	-1.05739	-3.08063	Y	c136811.graph_c0;c137302.graph_c0;c115710.graph_c0;c145113.graph_c0;c127479.graph_c0;c166818.graph_c0;c112487.graph_c0;c104409.graph_c0;c124156.graph_c0;c56703.graph_c0;c132381.graph_c0;c81202.graph_c0;c107012.graph_c0;c112049.graph_c0;c123724.graph_c0;c135917.graph_c0;c97623.graph_c0;c137980.graph_c0;c136833.graph_c0;c117916.graph_c0;c98311.graph_c0;c130576.graph_c0;c53851.graph_c0;c146772.graph…
No.008	csn-miR156c	ahy-miR156c	MIR156	UUGACAGAAGAGAGAGAGCAC	21	5.81565	0	0	0	-25.7934	--	--	N	c119620.graph_c0;c91740.graph_c0;c133269.graph_c3;c61489.graph_c0;c137780.graph_c0;c136811.graph_c0;c86271.graph_c0;c122101.graph_c0;c163645.graph_c0;c128422.graph_c0;c140193.graph_c0;c97723.graph_c0;c151399.graph_c0;c136094.graph_c1;c131420.graph_c0;c79644.graph_c0;c134859.graph_c1;c139007.graph_c0;c64549.graph_c0;c52627.graph_c0;c131946.graph_c0;c119925.graph_c0;c56171.graph_c0;c119179.graph_c0…
No.009	csn-miR156f-5p	stu-miR156f-5p	MIR156	CUGACAGAAGAGAGUGAGCA	20	1043.91	607.001	2313.61	1215.48	-0.782226	1.93037	1.00175	Y	c136811.graph_c0;c131574.graph_c0;c135090.graph_c0;c119620.graph_c0;c41413.graph_c0;c51174.graph_c0;c79644.graph_c0;c151399.graph_c0;c66111.graph_c0;c167958.graph_c0;c174452.graph_c0;c90246.graph_c0;c99897.graph_c0;c116862.graph_c0;c131189.graph_c0;c69935.graph_c0;c120884.graph_c0;c119179.graph_c0;c116046.graph_c0;c56171.graph_c0;c14715.graph_c0;c138134.graph_c0;c99208.graph_c0;c120635.graph_c0;c…
No.010	csn-miR157d-5p	aly-miR157d-5p	MIR157	UGACAGAAGAUAGAGAGCAC	20	72.6957	18.7732	3.86245	0	-1.9532	-2.28107	-27.4841	Y	c144639.graph_c0;c160164.graph_c0;c114189.graph_c0;c124680.graph_c0;c132769.graph_c0;c130804.graph_c0;c129387.graph_c0;c4777.graph_c0;c32353.graph_c0;c18678.graph_c1;c134057.graph_c0;c99719.graph_c0;c138523.graph_c0;c136153.graph_c0;c125235.graph_c0;c137254.graph_c0;c165231.graph_c0;c136405.graph_c0;c126586.graph_c0;c137078.graph_c0;c131405.graph_c0;c26142.graph_c0;c130699.graph_c0;c137451.graph_…
No.011	csn-miR159	ahy-miR159	MIR159	UUUGGAUUGAAGGGAGCUCUA	21	219792	237869	202149	357678	0.114028	-0.23475	0.588492	N	c91396.graph_c0;c129822.graph_c0;c124251.graph_c0;c138058.graph_c0;c99339.graph_c0;c103235.graph_c0;c185037.graph_c0;c181993.graph_c0;c109922.graph_c0;c71767.graph_c0;c101561.graph_c0;c91379.graph_c0;c148901.graph_c0;c19333.graph_c0;c123792.graph_c0;c79666.graph_c1;c134460.graph_c0;c27358.graph_c0;c121761.graph_c0;c125068.graph_c0;c96698.graph_c0;c66282.graph_c0;c25580.graph_c0;c139130.graph_c0;c…
No.012	csn-miR160	csi-miR160	MIR160	GCCUGGCUCCCUGUAUGCCAU	21	52.3409	362.949	15.4498	35.0619	2.79376	-4.55411	-3.37179	Y	c129823.graph_c0;c101686.graph_c0;c150776.graph_c0;c110631.graph_c0;c132713.graph_c0;c124049.graph_c1;c120809.graph_c0;c161645.graph_c0;c152206.graph_c0;c142192.graph_c0;c142804.graph_c0
No.013	csn-miR160a-3p	gma-miR160a-3p	MIR160	GCGUAUGAGGAGCCAAGCAUA	21	18.9009	81.3507	38.6245	0	2.1057	-1.07464	-29.5996	Y	c97155.graph_c0;c138588.graph_c0;c136952.graph_c0;c139085.graph_c0;c121969.graph_c0;c138521.graph_c1;c142192.graph_c0;c152206.graph_c0;c128605.graph_c0;c129394.graph_c0;c25060.graph_c0
No.014	csn-miR160a-3p_1	bdi-miR160a-3p	MIR160	GCGUGCGAGGAGCCAAGCAUG	21	13.0852	131.413	0	35.0619	3.3281	-30.2915	-1.90613	Y	c152206.graph_c0;c135105.graph_c0;c124678.graph_c1;c142192.graph_c0;c139235.graph_c0;c135958.graph_c0;c86194.graph_c0;c160013.graph_c0
No.015	csn-miR160a-5p_2	aly-miR160a-5p	MIR160	UGCCUGGCUCCCUGUAUGCCA	21	53.7948	369.207	15.4498	35.0619	2.77889	-4.57877	-3.39645	Y	c101686.graph_c0;c143149.graph_c0;c132713.graph_c0;c150776.graph_c0;c161645.graph_c0;c120809.graph_c0;c142804.graph_c0;c142192.graph_c0;c81508.graph_c0;c127162.graph_c0
No.016	csn-miR160f	bdi-miR160f	MIR160	UGCCUGGCUCCCUGUAUGCC	20	11.6313	75.0929	3.86245	23.3746	2.69066	-4.28107	-1.68373	Y	c120809.graph_c0;c144840.graph_c0;c149816.graph_c0;c142804.graph_c0;c113644.graph_c0;c125812.graph_c0;c143149.graph_c0;c157816.graph_c0;c139400.graph_c0;c150776.graph_c0;c110631.graph_c0;c161645.graph_c0;c123778.graph_c0;c89309.graph_c0;c50195.graph_c0;c141502.graph_c0;c142192.graph_c0;c99337.graph_c0;c127162.graph_c0;c124511.graph_c1;c6973.graph_c0;c139116.graph_c1;c81508.graph_c0;c162988.graph_…
No.017	csn-miR166a	aqc-miR166a	MIR166	UCGGACCAGGCUUCAUUCCUC	21	20670.3	538.166	710.691	362.306	-5.26336	0.401171	-0.570842	Y	c131455.graph_c0;c184382.graph_c0;c128581.graph_c1;c120131.graph_c0;c136908.graph_c0;c127884.graph_c0;c72876.graph_c0;c118531.graph_c1;c135631.graph_c1;c79351.graph_c0;c128607.graph_c0
No.018	csn-miR166a.1	csi-miR166a	MIR166	UCGGACCAGGCUUCAUUCCCCC	22	28932.9	1045.04	15453.7	2536.14	-4.79108	3.88631	1.27907	Y	c136908.graph_c0;c72876.graph_c0;c138477.graph_c0;c135631.graph_c1;c131455.graph_c0;c118531.graph_c1;c139478.graph_c0
No.019	csn-miR166a.2	hbr-miR166a	MIR166	UCGGACCAGGCUUCAUUCC	19	20670.3	538.166	710.691	362.306	-5.26336	0.401171	-0.570842	Y	c23428.graph_c0;c79351.graph_c0;c139377.graph_c1;c136908.graph_c0;c138477.graph_c0;c134294.graph_c0;c129289.graph_c0;c142499.graph_c0;c104432.graph_c0;c141843.graph_c0;c131455.graph_c0;c43910.graph_c0;c184382.graph_c0;c128217.graph_c0;c120131.graph_c0;c118259.graph_c0;c59468.graph_c0;c102056.graph_c0;c115199.graph_c0;c130642.graph_c0;c120357.graph_c0;c112874.graph_c0;c72876.graph_c0;c132941.graph…
No.020	csn-miR166a-3p	aly-miR166a-3p	MIR166	UCGGACCAGGCUUCAUUCCCC	21	28932.9	1045.04	15453.7	2536.14	-4.79108	3.88631	1.27907	Y	c118531.graph_c1;c135631.graph_c1;c128607.graph_c0;c139478.graph_c0;c131455.graph_c0;c136003.graph_c0;c141843.graph_c0;c72876.graph_c0;c136908.graph_c0;c138477.graph_c0
No.021	csn-miR166a-5p	aly-miR166a-5p	MIR166	GGAAUGUUGUCUGGCUCGAGG	21	994.477	513.135	5623.73	3365.94	-0.954599	3.45412	2.7136	Y	c131579.graph_c0;c134147.graph_c0;c129170.graph_c0;c120154.graph_c0;c118531.graph_c1;c127039.graph_c0;c135326.graph_c0;c128894.graph_c1;c121007.graph_c0;c130692.graph_c0;c114775.graph_c0;c100177.graph_c0;c127284.graph_c0;c28797.graph_c0;c138211.graph_c0;c137049.graph_c4;c72876.graph_c0;c61070.graph_c0;c129717.graph_c0;c137249.graph_c1;c101092.graph_c1;c135689.graph_c0;c99661.graph_c0;c104800.grap…
No.022	csn-miR166c	aqc-miR166c	MIR166	UCGGACCAGGCUUCAUUCCU	20	875.256	25.031	123.598	70.1238	-5.12792	2.30387	1.48619	Y	c135631.graph_c1;c102056.graph_c0;c118531.graph_c1;c120357.graph_c0;c72876.graph_c0;c132941.graph_c0;c138846.graph_c0;c128581.graph_c1;c94244.graph_c0;c79351.graph_c0;c128607.graph_c0;c139377.graph_c1;c133538.graph_c0;c104432.graph_c0;c136908.graph_c0;c138477.graph_c0;c128217.graph_c0;c184382.graph_c0;c137123.graph_c0;c120131.graph_c0;c52689.graph_c0;c131455.graph_c0;c1564.graph_c0;c136003.graph_…
No.023	csn-miR166e	cpa-miR166e	MIR166	GGACCAGGCUUCAUUCCCC	19	28421.1	1013.75	15187.2	2489.39	-4.80918	3.90507	1.29609	Y	c131455.graph_c0;c139478.graph_c0;c121574.graph_c0;c138209.graph_c1;c136308.graph_c0;c104432.graph_c0;c165625.graph_c0;c139282.graph_c0;c162593.graph_c0;c116817.graph_c0;c111744.graph_c0;c139000.graph_c0;c72876.graph_c0;c122322.graph_c1;c122226.graph_c0;c153403.graph_c0;c138384.graph_c0;c91347.graph_c0;c1564.graph_c0;c149818.graph_c0;c62685.graph_c1;c132943.graph_c1;c127884.graph_c0;c109850.graph…
No.024	csn-miR166e-3p	bdi-miR166e-3p	MIR166	CUCGGACCAGGCUUCAUUCCC	21	38345.5	1232.78	18841	2980.26	-4.95908	3.9339	1.27353	Y	c97278.graph_c0;c158170.graph_c0;c118531.graph_c1;c133538.graph_c0;c130642.graph_c0;c135631.graph_c1;c126342.graph_c0;c136003.graph_c0;c131455.graph_c0;c141843.graph_c0;c138477.graph_c0;c127884.graph_c0;c136908.graph_c0;c72876.graph_c0
No.025	csn-miR166g	cme-miR166g	MIR166	UCGGACCAGGCUUCAUUCCC	20	1027.92	43.8042	343.758	128.56	-4.55251	2.97225	1.5533	Y	c32980.graph_c0;c72876.graph_c0;c132941.graph_c0;c8576.graph_c0;c128581.graph_c1;c144853.graph_c0;c135631.graph_c1;c118531.graph_c1;c158170.graph_c0;c97278.graph_c0;c130642.graph_c0;c104432.graph_c0;c141843.graph_c0;c127884.graph_c0;c136908.graph_c0;c138477.graph_c0;c120131.graph_c0;c52689.graph_c0;c43910.graph_c0;c131455.graph_c0;c136003.graph_c0;c122526.graph_c0;c139377.graph_c1;c133538.graph_c0
No.026	csn-miR166m	gma-miR166m	MIR166	CGGACCAGGCUUCAUUCCCC	20	26.1704	0	30.8996	0	-27.9634	28.203	--	Y	c128607.graph_c0;c112508.graph_c0;c114944.graph_c0;c131173.graph_c0;c136066.graph_c0;c104432.graph_c0;c138477.graph_c0;c136308.graph_c0;c138209.graph_c1;c127884.graph_c0;c136908.graph_c0;c139478.graph_c0;c120131.graph_c0;c1564.graph_c0;c136003.graph_c0;c131455.graph_c0;c139209.graph_c1;c59468.graph_c0;c135631.graph_c1;c158170.graph_c0;c118531.graph_c1;c130642.graph_c0;c32980.graph_c0;c135873.grap…
No.027	csn-miR167a-5p	aly-miR167a-5p	MIR167_1	UGAAGCUGCCAGCAUGAUCUA	21	25130.9	2934.88	5851.61	5644.96	-3.09809	0.995532	0.943662	Y	c151736.graph_c0;c115947.graph_c0;c105245.graph_c0;c126799.graph_c0;c138448.graph_c0;c72620.graph_c0;c129580.graph_c0;c56311.graph_c0;c112901.graph_c0;c121997.graph_c0;c124324.graph_c0;c121155.graph_c0;c131131.graph_c0;c123411.graph_c0;c137973.graph_c1;c139044.graph_c0;c112778.graph_c0;c144404.graph_c0;c111099.graph_c0;c133708.graph_c1;c54861.graph_c0;c130065.graph_c0;c111077.graph_c0;c118165.gra…
No.028	csn-miR167d	bna-miR167d	MIR167_1	UGAAGCUGCCAGCAUGAUCU	20	4274.5	619.517	907.676	864.86	-2.78654	0.551034	0.481323	Y	c55476.graph_c0;c130666.graph_c1;c134800.graph_c0;c121047.graph_c0;c133708.graph_c1;c118165.graph_c0;c113022.graph_c0;c105245.graph_c0;c29281.graph_c0;c137263.graph_c0;c126799.graph_c0;c109170.graph_c0;c51135.graph_c0;c121997.graph_c0;c121665.graph_c0;c123411.graph_c0;c121155.graph_c0;c132452.graph_c0;c133271.graph_c0;c121544.graph_c0;c112778.graph_c0;c111099.graph_c0;c144404.graph_c0;c135871.gra…
No.029	csn-miR168a-3p	aly-miR168a-3p	MIR168	CCCGCCUUGCAUCAACUGAAU	21	11153	23992.2	29161.5	19120.4	1.10514	0.2815	-0.327451	Y	c150397.graph_c0;c40110.graph_c0;c128103.graph_c0;c119777.graph_c0;c110927.graph_c0;c121500.graph_c0;c129246.graph_c0
No.030	csn-miR169b-5p	aly-miR169b-5p	MIR169_2	CAGCCAAGGAUGACUUGCCGG	21	1.45391	400.496	3.86245	35.0619	8.10571	-6.69611	-3.51381	Y	c133020.graph_c0;c97271.graph_c0;c147587.graph_c0;c137415.graph_c0;c141256.graph_c0;c61470.graph_c0;c86649.graph_c0;c124369.graph_c0;c118871.graph_c0;c132758.graph_c0;c138816.graph_c0;c167192.graph_c0;c154310.graph_c0;c125656.graph_c0;c190603.graph_c0;c53302.graph_c0;c88508.graph_c0;c191132.graph_c0;c120307.graph_c0
No.031	csn-miR169e	gma-miR169e	MIR169_2	AGCCAAGGAUGACUUGCCGG	20	0	37.5465	0	0	28.4841	-28.4841	-28.4841	Y	c82741.graph_c0;c158253.graph_c0;c181234.graph_c0;c138416.graph_c0;c134926.graph_c0;c108414.graph_c0;c142376.graph_c0;c125254.graph_c1;c110771.graph_c0;c154310.graph_c0;c132052.graph_c0;c133321.graph_c0;c61470.graph_c0;c141256.graph_c0;c86649.graph_c0;c118871.graph_c0;c97271.graph_c0;c133020.graph_c0;c53302.graph_c0;c88508.graph_c0;c191132.graph_c0;c113382.graph_c0;c120307.graph_c0;c87657.graph_c…
No.032	csn-miR171a	aqc-miR171a	MIR171_1	UGAUUGAGCCGUGCCAAUAUC	21	174.47	43.8042	475.081	420.743	-1.99383	3.43903	3.2638	Y	c3240.graph_c0;c135660.graph_c0;c127800.graph_c0;c119523.graph_c0;c30947.graph_c0;c45770.graph_c0;c136921.graph_c3;c135261.graph_c0;c134086.graph_c0;c134333.graph_c1;c127981.graph_c0;c128106.graph_c0;c169717.graph_c0;c138035.graph_c1;c50984.graph_c0;c114522.graph_c0;c99584.graph_c0
No.033	csn-miR171a_1	htu-miR171a	MIR171_1	UGAUUGAGCCGUGCCAAUAU	20	175.923	43.8042	475.081	420.743	-2.00581	3.43903	3.2638	Y	c124578.graph_c0;c135261.graph_c0;c30947.graph_c0;c130784.graph_c0;c45770.graph_c0;c99584.graph_c0;c5518.graph_c0;c144082.graph_c0;c134086.graph_c0;c134333.graph_c1;c169717.graph_c0;c138035.graph_c1;c50984.graph_c0;c134525.graph_c0;c121775.graph_c0;c170073.graph_c0;c132869.graph_c0;c119433.graph_c0;c135660.graph_c0;c127995.graph_c0;c3240.graph_c0;c82494.graph_c0;c136921.graph_c3;c136900.graph_c1;…
No.034	csn-miR171a-3p	aly-miR171a-3p	MIR171_1	UGAUUGAGCCGCGCCAAUAUC	21	0	0	0	11.6873	--	--	26.8004	Y	c170349.graph_c0;c133084.graph_c2;c127800.graph_c0;c135660.graph_c0;c128929.graph_c0;c127981.graph_c0;c97049.graph_c0;c138035.graph_c1;c128106.graph_c0;c3240.graph_c0;c139044.graph_c0;c119666.graph_c0;c76167.graph_c0;c97799.graph_c0
No.035	csn-miR319	aau-miR319	MIR159	UUGGACUGAAGGGAGCUCCCU	21	860.717	4230.23	2236.36	10460.1	2.29713	-0.919586	1.30609	Y	c138626.graph_c0;c118379.graph_c0;c120940.graph_c0;c69492.graph_c0;c41016.graph_c0;c86954.graph_c0;c66282.graph_c0;c131207.graph_c0;c117365.graph_c0;c100064.graph_c0;c34326.graph_c0;c115645.graph_c1;c103462.graph_c0;c9432.graph_c0;c133605.graph_c0;c131690.graph_c0;c145360.graph_c0;c134048.graph_c0;c37179.graph_c0
No.036	csn-miR319_1	pta-miR319	MIR319	UUGGACUGAAGGGAGCUCC	19	20.3548	68.8352	54.0743	280.495	1.75778	-0.348203	2.02676	Y	c145760.graph_c0;c129630.graph_c2;c111208.graph_c0;c118932.graph_c0;c136305.graph_c0;c100064.graph_c0;c141643.graph_c0;c131715.graph_c0;c127640.graph_c0;c92642.graph_c0;c9432.graph_c0;c158856.graph_c0;c81998.graph_c0;c133714.graph_c0;c132204.graph_c2;c131690.graph_c0;c137939.graph_c2;c110775.graph_c0;c118182.graph_c0;c91439.graph_c0;c157389.graph_c0;c117734.graph_c0;c86954.graph_c0;c134645.graph_…
No.037	csn-miR319a	ppt-miR319a	MIR159	CUUGGACUGAAGGGAGCUCC	20	26.1704	75.0929	65.6617	444.117	1.52074	-0.193624	2.56419	Y	c127259.graph_c0;c118379.graph_c0;c69492.graph_c0;c91439.graph_c0;c131207.graph_c0;c82403.graph_c0;c66282.graph_c0;c120339.graph_c0;c117734.graph_c0;c117485.graph_c0;c134645.graph_c0;c113684.graph_c0;c144743.graph_c0;c145760.graph_c0;c34326.graph_c0;c131715.graph_c0;c118724.graph_c0;c9432.graph_c0;c128608.graph_c0;c101901.graph_c0;c145360.graph_c0;c131690.graph_c0;c182558.graph_c0;c125809.graph_c…
No.038	csn-miR319a_1	atr-miR319a	MIR159	UUGGACUGAAGGGAGCUCCC	20	830.184	4674.53	2220.91	10436.8	2.49332	-1.07367	1.15878	Y	c100064.graph_c0;c141643.graph_c0;c144743.graph_c0;c111208.graph_c0;c128608.graph_c0;c9432.graph_c0;c129388.graph_c0;c134048.graph_c0;c101901.graph_c0;c145360.graph_c0;c131690.graph_c0;c118379.graph_c0;c138626.graph_c0;c37220.graph_c0;c169823.graph_c0;c69492.graph_c0;c131207.graph_c0;c66282.graph_c0;c86954.graph_c0;c148068.graph_c0;c134645.graph_c0;c134574.graph_c0;c103462.graph_c0;c115645.graph_…
No.039	csn-miR319c	ppt-miR319c	MIR159	CUUGGACUGAAGGGAGCUCCC	21	657.169	2227.76	1448.42	9314.77	1.76126	-0.621113	2.06393	Y	c169823.graph_c0;c146617.graph_c0;c23788.graph_c0;c91439.graph_c0;c9432.graph_c0;c133605.graph_c0;c37179.graph_c0;c66282.graph_c0;c131207.graph_c0;c131690.graph_c0;c41016.graph_c0;c145360.graph_c0;c182558.graph_c0;c118379.graph_c0;c133564.graph_c0
No.040	csn-miR390a-5p	aly-miR390a-5p	MIR390	AAGCUCAGGAGGGAUAGCGCC	21	47.9791	250.31	220.16	1741.41	2.38324	-0.185164	2.79847	Y	c192430.graph_c0;c153882.graph_c0;c104548.graph_c0;c117000.graph_c1;c125940.graph_c0;c111695.graph_c0;c135054.graph_c0;c125525.graph_c0;c129510.graph_c0;c110976.graph_c0;c112197.graph_c0;c104901.graph_c0;c137640.graph_c1;c132777.graph_c1;c135214.graph_c0;c124932.graph_c0;c118830.graph_c0;c89170.graph_c0;c164141.graph_c0;c27031.graph_c0;c122981.graph_c0;c127556.graph_c0;c68401.graph_c0;c139991.gra…
No.041	csn-miR390e	gma-miR390e	MIR390	AGCUCAGGAGGGAUAGCGCC	20	47.9791	250.31	220.16	1741.41	2.38324	-0.185164	2.79847	Y	c122981.graph_c0;c131732.graph_c0;c173395.graph_c0;c68401.graph_c0;c106605.graph_c0;c27031.graph_c0;c137640.graph_c1;c126320.graph_c0;c132777.graph_c1;c147809.graph_c0;c118830.graph_c0;c137011.graph_c0;c34591.graph_c0;c112197.graph_c0;c13770.graph_c0;c125525.graph_c0;c129510.graph_c0;c120785.graph_c0;c110976.graph_c0;c153882.graph_c0;c192430.graph_c0;c117000.graph_c1;c125940.graph_c0;c127556.grap…
No.042	csn-miR393a	bdi-miR393a	MIR393	UCCAAAGGGAUCGCAUUGAUC	21	88.6887	156.444	115.874	140.248	0.81882	-0.433092	-0.157668	N	c156793.graph_c0;c130156.graph_c0;c71593.graph_c0;c136564.graph_c1;c125310.graph_c0;c135302.graph_c0;c131102.graph_c0;c81447.graph_c0;c135299.graph_c0;c149937.graph_c0;c127725.graph_c0;c127376.graph_c0;c138511.graph_c0;c132930.graph_c0;c121085.graph_c0;c87797.graph_c0;c134163.graph_c0;c115212.graph_c0;c120867.graph_c0;c124364.graph_c0;c2668.graph_c0;c139411.graph_c1;c90501.graph_c0;c177465.graph_…
No.043	csn-miR393a-5p	aly-miR393a-5p	MIR393	UCCAAAGGGAUCGCAUUGAUCC	22	88.6887	156.444	115.874	140.248	0.81882	-0.433092	-0.157668	N	c134163.graph_c0;c136564.graph_c1;c2668.graph_c0;c131102.graph_c0;c135302.graph_c0;c127376.graph_c0;c132930.graph_c0;c90501.graph_c0
No.044	csn-miR393c-3p	gma-miR393c-3p	MIR393	AUCAUGCUAUCCCUUUGGAUU	21	75.6035	37.5465	0	0	-1.00977	-28.4841	-28.4841	Y	c138777.graph_c1;c69790.graph_c0;c107883.graph_c0;c134216.graph_c0;c119250.graph_c0;c131370.graph_c0;c141747.graph_c0;c120810.graph_c0;c126434.graph_c0;c98813.graph_c0;c183107.graph_c0;c137256.graph_c0;c124129.graph_c0;c138742.graph_c0;c126998.graph_c0;c58442.graph_c0;c114156.graph_c0;c150986.graph_c0;c82952.graph_c0;c139130.graph_c0;c146766.graph_c0;c138483.graph_c0;c72768.graph_c0;c124578.graph…
No.045	csn-miR394	ahy-miR394	MIR394	UUGGCAUUCUGUCCACCUCC	20	4854.62	413.011	212.435	397.368	-3.5551	-0.95916	-0.0557049	Y	c102129.graph_c0;c142967.graph_c0;c142295.graph_c0;c166082.graph_c0;c114542.graph_c0;c119913.graph_c0;c134524.graph_c0;c187815.graph_c0;c3209.graph_c0;c58717.graph_c0;c44607.graph_c0;c132766.graph_c1;c133905.graph_c0;c135739.graph_c1;c137162.graph_c0;c132112.graph_c0;c162814.graph_c0;c108917.graph_c0;c122398.graph_c1;c132174.graph_c0;c127214.graph_c0;c138803.graph_c0;c27130.graph_c0;c37438.graph_…
No.046	csn-miR396	aau-miR396	MIR396	UUCCACAGCUUUCUUGAACUG	21	2215.76	10206.4	20907.4	6778.63	2.2036	1.03455	-0.590405	Y	c119071.graph_c0;c120729.graph_c0;c113385.graph_c0;c134545.graph_c0;c56728.graph_c0;c162120.graph_c0;c111786.graph_c0;c129118.graph_c0;c135164.graph_c0;c131707.graph_c0;c124204.graph_c0;c131346.graph_c0;c133358.graph_c1;c95809.graph_c0;c138027.graph_c0;c107845.graph_c0;c66607.graph_c0;c86973.graph_c0;c123702.graph_c0;c84396.graph_c0;c138680.graph_c0;c138272.graph_c0;c112977.graph_c0;c54435.graph_…
No.047	csn-miR396a-3p	osa-miR396a-3p	MIR396	GUUCAAUAAAGCUGUGGGAA	20	146.845	7653.22	6295.79	1612.85	5.7037	-0.281679	-2.24646	Y	c139002.graph_c0;c185104.graph_c0;c27802.graph_c0;c55912.graph_c0;c127143.graph_c0;c53695.graph_c0;c82428.graph_c0;c135866.graph_c0;c158917.graph_c0;c114866.graph_c0;c39071.graph_c0;c135445.graph_c0;c133101.graph_c0;c130265.graph_c0;c119934.graph_c0;c134441.graph_c0;c129474.graph_c0;c129305.graph_c0;c132046.graph_c0;c133061.graph_c0;c117136.graph_c0;c126817.graph_c0;c103388.graph_c0;c118040.graph…
No.048	csn-miR396b	vvi-miR396b	MIR396	UUCCACAGCUUUCUUGAACU	20	32445.5	7909.79	73514	14854.6	-2.03631	3.21631	0.909194	Y	c113624.graph_c0;c134039.graph_c0;c118573.graph_c0;c112242.graph_c0;c166602.graph_c0;c120884.graph_c0;c120377.graph_c0;c54435.graph_c0;c124026.graph_c0;c53825.graph_c0;c138272.graph_c0;c106926.graph_c0;c44653.graph_c0;c138073.graph_c0;c84396.graph_c0;c95809.graph_c0;c159004.graph_c0;c138027.graph_c0;c125022.graph_c0;c66607.graph_c0;c107845.graph_c0;c123702.graph_c0;c113207.graph_c0;c127158.graph_…
No.049	csn-miR396b-5p	aly-miR396b-5p	MIR396	UUCCACAGCUUUCUUGAACUU	21	31099.2	7697.03	72270.3	14480.6	-2.0145	3.23103	0.911744	Y	c138680.graph_c0;c93078.graph_c0;c111639.graph_c0;c138272.graph_c0;c137388.graph_c0;c140927.graph_c0;c117491.graph_c0;c125232.graph_c0;c112977.graph_c0;c54435.graph_c0;c134039.graph_c0;c112242.graph_c0;c116457.graph_c0;c166602.graph_c0;c162120.graph_c0;c135451.graph_c0;c136377.graph_c3;c137357.graph_c1;c129092.graph_c0;c120729.graph_c0;c129699.graph_c0;c109044.graph_c0;c129118.graph_c0;c132412.gr…
No.050	csn-miR396e-3p	ata-miR396e-3p	MIR396	GUUCAAUAAAGCUGUGGGAAA	21	146.845	7653.22	6295.79	1612.85	5.7037	-0.281679	-2.24646	Y	c137052.graph_c0;c138939.graph_c1;c91884.graph_c0;c136905.graph_c0;c197581.graph_c0;c164258.graph_c0;c128326.graph_c1;c133482.graph_c0;c105003.graph_c0;c133170.graph_c0;c120729.graph_c0;c124989.graph_c0;c137425.graph_c1;c132921.graph_c0;c140125.graph_c0;c110694.graph_c0;c138296.graph_c1;c103067.graph_c0;c57961.graph_c0;c133803.graph_c0;c131925.graph_c0;c119358.graph_c0;c131585.graph_c0;c121119.gr…
No.051	csn-miR396h	gma-miR396h	MIR396	UCCACAGCUUUCUUGAACUG	20	2167.78	9830.92	19826	6404.64	2.1811	1.01199	-0.618209	Y	c101033.graph_c0;c123914.graph_c0;c138272.graph_c0;c116994.graph_c0;c120721.graph_c0;c134039.graph_c0;c106110.graph_c0;c113192.graph_c0;c129973.graph_c0;c54435.graph_c0;c112977.graph_c0;c124026.graph_c0;c117491.graph_c0;c133401.graph_c0;c120377.graph_c0;c131991.graph_c0;c111786.graph_c0;c128605.graph_c0;c129118.graph_c0;c99039.graph_c0;c132412.graph_c0;c113746.graph_c0;c119071.graph_c0;c137460.gr…
No.052	csn-miR397	sly-miR397	MIR397	AUUGAGUGCAGCGUUGAUGA	20	1892.99	6589.4	11676.2	4382.74	1.79948	0.825349	-0.588316	Y	c139471.graph_c0;c131154.graph_c0;c104166.graph_c0;c127132.graph_c0;c134685.graph_c0;c44082.graph_c0;c179456.graph_c0;c133619.graph_c0;c130299.graph_c0;c112690.graph_c0;c98542.graph_c0;c34585.graph_c0;c5240.graph_c0;c136743.graph_c0;c61323.graph_c0;c90853.graph_c0;c71347.graph_c0;c135339.graph_c0;c130493.graph_c0;c136675.graph_c0;c102047.graph_c0;c138526.graph_c0;c129301.graph_c0;c121752.graph_c0…
No.053	csn-miR397b-5p	bdi-miR397b-5p	MIR397	AUUGAGUGCAGCGUUGAUGAA	21	2129.98	7190.15	12560.7	4616.48	1.75518	0.804822	-0.639228	Y	c120035.graph_c0;c139191.graph_c0;c137501.graph_c0;c126346.graph_c0;c121752.graph_c0;c57107.graph_c0;c139268.graph_c0;c104166.graph_c0;c44082.graph_c0;c134584.graph_c0;c133619.graph_c0;c112690.graph_c0;c34585.graph_c0;c126493.graph_c0;c139049.graph_c0;c136675.graph_c0;c130493.graph_c0;c135339.graph_c0;c132683.graph_c2;c61323.graph_c0;c141496.graph_c0
No.054	csn-miR398b	aqc-miR398b	MIR398	UGUGUUCUCAGGUCGCCCCUG	21	325424	393481	56754.8	80724.1	0.273974	-2.79348	-2.28522	Y	c147716.graph_c0;c182109.graph_c0;c23082.graph_c0;c126538.graph_c0;c161319.graph_c0;c134699.graph_c1;c56019.graph_c0;c139221.graph_c3;c121554.graph_c0;c125953.graph_c0;c136984.graph_c0;c131253.graph_c0;c139821.graph_c0;c50550.graph_c0;c122354.graph_c0;c10867.graph_c0;c147350.graph_c0
No.055	csn-miR399	aqc-miR399	MIR399	UGCCAAAGGAGAGUUGCCCUA	21	59.6104	18.7732	0	11.6873	-1.66689	-27.4841	-0.683733	Y	c128505.graph_c0;c180845.graph_c0;c129107.graph_c0;c125013.graph_c0;c37218.graph_c0;c118634.graph_c0;c104677.graph_c0;c121217.graph_c0;c88676.graph_c0;c111744.graph_c0;c134808.graph_c0;c129934.graph_c0;c137497.graph_c0;c137733.graph_c0;c133837.graph_c1;c58765.graph_c0;c134933.graph_c0;c124003.graph_c1;c147208.graph_c0;c135478.graph_c0;c122712.graph_c0;c121028.graph_c0;c23684.graph_c0;c139155.grap…
No.056	csn-miR399f-3p	aly-miR399f-3p	MIR399	UGCCAAAGGAGAUUUGCCCUG	21	65.4261	18.7732	0	0	-1.80119	-27.4841	-27.4841	Y	c81713.graph_c0;c138867.graph_c0;c95156.graph_c0;c107451.graph_c0;c138801.graph_c2;c134721.graph_c0;c127436.graph_c0;c116930.graph_c0;c138531.graph_c0;c63126.graph_c0;c115565.graph_c0;c88676.graph_c0;c134836.graph_c0;c139364.graph_c0;c132683.graph_c2;c97616.graph_c0;c140693.graph_c0;c147208.graph_c0;c133837.graph_c1;c177390.graph_c0;c9513.graph_c0;c122712.graph_c0;c103627.graph_c0
No.057	csn-miR535	atr-miR535	MIR535	UGACAACGAGAGAGAGCACGC	21	3294.57	250.31	691.379	1344.04	-3.7183	1.46576	2.42479	Y	c63140.graph_c0;c87905.graph_c0;c132232.graph_c0;c84643.graph_c0;c123816.graph_c0;c5928.graph_c0;c117713.graph_c0;c136536.graph_c0;c112860.graph_c0;c124003.graph_c1;c81457.graph_c0;c127294.graph_c0;c155586.graph_c0;c98007.graph_c0;c134800.graph_c0;c96944.graph_c0;c112981.graph_c0;c139230.graph_c0;c123053.graph_c0;c131806.graph_c0;c102446.graph_c0;c135187.graph_c0
No.058	csn-miR535d	mdm-miR535d	MIR535	UGACGACGAGAGAGAGCACGC	21	748.765	857.311	2305.88	2454.33	0.195305	1.42743	1.51744	Y	c102446.graph_c0;c135187.graph_c0;c126885.graph_c0;c131806.graph_c0;c98007.graph_c0;c123279.graph_c0;c114681.graph_c0;c109770.graph_c0;c121934.graph_c0;c124518.graph_c0;c109902.graph_c0;c133625.graph_c0;c191390.graph_c0;c132232.graph_c0;c132326.graph_c2;c133570.graph_c0
No.059	csn-miR5538	osa-miR5538	MIR2592	ACUGAACUCAAUCACUUGCUGC	22	0	212.763	23.1747	81.8111	30.9866	-3.19863	-1.37888	Y	c14639.graph_c0;c109370.graph_c0;c138098.graph_c2;c65622.graph_c0;c77351.graph_c0;c138800.graph_c1;c193778.graph_c0
No.060	csn-miR_c10013	unconservative_c124167.graph_c0_10013	MIR1887	AGUGAAUUGGUCUCAAUCUGAGUG	24	10.1774	0	0	0	-26.6008	--	--	Y	c139928.graph_c0;c58327.graph_c0
No.061	csn-miR_c10797	unconservative_c125455.graph_c0_10797	--	CACAGAAUUUUGAUCAAGGGU	21	17.447	0	0	0	-27.3784	--	--	Y	c51685.graph_c0;c132021.graph_c0;c117242.graph_c0;c136204.graph_c1;c128415.graph_c0;c192369.graph_c0;c152300.graph_c0;c133784.graph_c0;c39855.graph_c0;c135543.graph_c0;c92155.graph_c0;c71164.graph_c0;c129513.graph_c0;c135944.graph_c0;c139041.graph_c0;c111311.graph_c0;c122395.graph_c0;c107804.graph_c0;c134319.graph_c0;c94496.graph_c0;c127143.graph_c0;c102831.graph_c0;c124761.graph_c0;c40267.graph_…
No.062	csn-miR_c11407	unconservative_c126212.graph_c0_11407	MIR482	UUUCCAAGUCCACCCAUUCCUA	22	18819.5	7315.3	57701.1	15672.7	-1.36324	2.97961	1.09926	Y	c136217.graph_c0;c111480.graph_c0;c131205.graph_c0;c141358.graph_c0;c148209.graph_c0;c121357.graph_c0;c139460.graph_c0;c85600.graph_c0;c120293.graph_c1;c139374.graph_c0;c124309.graph_c0;c123147.graph_c0;c128152.graph_c1;c131691.graph_c0;c126212.graph_c0;c128228.graph_c0;c139245.graph_c0;c132735.graph_c0;c133809.graph_c0;c81111.graph_c0
No.063	csn-miR_c11547	unconservative_c126408.graph_c0_11547	--	UGAUCUCUUCAUCAUCUGAAU	21	14.5391	0	0	0	-27.1154	--	--	Y	c121081.graph_c0;c136346.graph_c0;c39791.graph_c0;c10399.graph_c0;c138888.graph_c2;c122291.graph_c0;c136558.graph_c0;c138915.graph_c0;c123046.graph_c0;c140063.graph_c0;c102556.graph_c0;c100857.graph_c0;c125853.graph_c0;c60596.graph_c0;c139087.graph_c0;c139955.graph_c0;c137974.graph_c0;c89737.graph_c0;c157950.graph_c0;c76961.graph_c0;c131264.graph_c0;c131977.graph_c0;c86955.graph_c0;c130570.graph_…
No.064	csn-miR_c1193	unconservative_c104547.graph_c0_1193	--	UAUGCUGUGUUUGGUUGAGAGAUU	24	274.79	250.31	432.594	444.117	-0.134613	0.7893	0.827226	N	c139355.graph_c0;c120686.graph_c0;c64475.graph_c0;c94998.graph_c0;c122555.graph_c0;c115209.graph_c0;c111618.graph_c0;c137454.graph_c0;c111892.graph_c0;c122746.graph_c0;c135081.graph_c1;c130349.graph_c0;c115933.graph_c0;c118640.graph_c0;c84248.graph_c0;c155248.graph_c0;c51993.graph_c0;c138815.graph_c0;c117863.graph_c0;c111005.graph_c0;c114319.graph_c0;c134391.graph_c1;c138574.graph_c1;c69016.graph…
No.065	csn-miR_c11971	unconservative_c127016.graph_c1_11971	--	UCCGAUCAUUAAUCGUCGCAGAUC	24	2.90783	256.568	146.773	4347.67	6.46327	-0.805751	4.08283	Y	c134490.graph_c1
No.066	csn-miR_c12684	unconservative_c127856.graph_c0_12684	MIR5269	AUUCACAGAAUGGGACAUACAUGU	24	11.6313	0	11.5874	58.4365	-26.7934	26.788	29.1223	Y	c133271.graph_c0;c128055.graph_c0;c102273.graph_c0;c125067.graph_c0;c131639.graph_c0;c105208.graph_c0;c84995.graph_c1;c129897.graph_c2;c103619.graph_c1;c66590.graph_c0;c62287.graph_c0;c131972.graph_c0;c127856.graph_c0
No.067	csn-miR_c12743	unconservative_c127922.graph_c0_12743	--	GAAUGUUGGAUCCUUUGAGGUC	22	2528.35	50.062	44630.6	151.935	-5.65834	9.8001	1.60166	Y	c131470.graph_c2;c124049.graph_c1;c138802.graph_c0;c132365.graph_c0;c105116.graph_c0;c112710.graph_c0;c100499.graph_c0;c83057.graph_c0;c84554.graph_c0;c138218.graph_c0;c117949.graph_c0;c138555.graph_c3;c190245.graph_c0;c123501.graph_c0;c126098.graph_c0;c129760.graph_c0;c114491.graph_c0;c135463.graph_c0
No.068	csn-miR_c12812	unconservative_c128033.graph_c0_12812	--	AUUCAAGAAUGUGUGUAGAGA	21	187.555	738.414	421.007	864.86	1.97712	-0.810585	0.228037	Y	c109934.graph_c0;c131737.graph_c0;c150299.graph_c0;c133985.graph_c0;c136774.graph_c0;c111777.graph_c0;c147597.graph_c0;c47870.graph_c0;c149615.graph_c0;c120065.graph_c0;c138801.graph_c2;c129680.graph_c2;c116310.graph_c0;c100120.graph_c0;c136549.graph_c0;c110005.graph_c0;c128033.graph_c0;c108429.graph_c0;c89127.graph_c0;c130146.graph_c0;c128865.graph_c0;c125055.graph_c0;c152498.graph_c0;c131917.gr…
No.069	csn-miR_c13193	unconservative_c128552.graph_c0_13193	--	AUUGUGUCUAAUUGGUAUGUUUGU	24	79.9652	219.021	158.36	210.371	1.45363	-0.467857	-0.0581313	Y	c131021.graph_c0;c118531.graph_c1;c118285.graph_c0;c134511.graph_c1;c106931.graph_c0;c160516.graph_c0;c134336.graph_c0;c134655.graph_c0;c27938.graph_c0;c137740.graph_c1;c132072.graph_c0;c128552.graph_c0;c109473.graph_c0;c109691.graph_c0;c115568.graph_c0;c131360.graph_c1;c132806.graph_c0;c37426.graph_c0;c118902.graph_c0
No.070	csn-miR_c1336	unconservative_c104981.graph_c0_1336	MIR7997	AAGCUGUGUUACAUGGACUCUUCA	24	1.45391	0	30.8996	11.6873	-23.7934	28.203	26.8004	Y	c45200.graph_c0;c72899.graph_c0;c144521.graph_c0;c183599.graph_c0;c37953.graph_c0;c131328.graph_c1;c13601.graph_c0;c39578.graph_c0;c88713.graph_c0;c69491.graph_c0;c106263.graph_c0;c13569.graph_c0;c87527.graph_c0;c74597.graph_c0;c136247.graph_c0;c104981.graph_c0;c132052.graph_c0;c81752.graph_c0;c53693.graph_c0;c44134.graph_c0;c100050.graph_c0;c2397.graph_c0;c143216.graph_c0;c163139.graph_c0;c71560…
No.071	csn-miR_c13521	unconservative_c128793.graph_c0_13521	MIR2592	AUACAUCAGUUGGAGAUGAUCAUG	24	8.72348	18.7732	15.4498	23.3746	1.1057	-0.281086	0.316267	Y	c128793.graph_c0;c137633.graph_c0;c87675.graph_c0;c122112.graph_c0
No.072	csn-miR_c13797	unconservative_c129079.graph_c0_13797	MIR159	CUUCCAUACGUCAGGAGCUGC	21	2790.06	24392.7	22267	55935.4	3.12808	-0.13154	1.19731	Y	c126348.graph_c0;c122410.graph_c0;c134126.graph_c0;c127452.graph_c0;c125004.graph_c0;c129250.graph_c0;c70340.graph_c0;c125777.graph_c0;c129053.graph_c1;c133101.graph_c0
No.073	csn-miR_c1404	unconservative_c105226.graph_c0_1404	--	AAUAUCCGGUGGGAUUGUAUAUCC	24	72.6957	62.5774	46.3494	70.1238	-0.216228	-0.433091	0.164262	N	c119511.graph_c0;c136339.graph_c0;c192108.graph_c0
No.074	csn-miR_c14874	unconservative_c130134.graph_c0_14874	MIR8562	AAAAUGAUCUGAACCAUUCAUGUC	24	146.845	406.753	127.461	233.746	1.46986	-1.6741	-0.799213	Y	c89250.graph_c0;c123061.graph_c0;c123798.graph_c0;c13545.graph_c0;c122314.graph_c0;c124691.graph_c0;c36548.graph_c0;c1397.graph_c0;c136996.graph_c0
No.075	csn-miR_c15142	unconservative_c130295.graph_c0_15142	MIR7504	UUUUUCAUGAUACCUAGCAUUGCU	24	59.6104	81.3507	46.3494	58.4365	0.448591	-0.811604	-0.477285	Y	c107623.graph_c0;c137485.graph_c0;c129874.graph_c0;c93742.graph_c0;c136219.graph_c3;c91806.graph_c0;c3097.graph_c0;c130295.graph_c0;c116992.graph_c0;c110549.graph_c0;c128122.graph_c0;c122293.graph_c0;c139255.graph_c0;c133203.graph_c0;c124351.graph_c0;c137004.graph_c0;c138160.graph_c2;c128151.graph_c0;c106583.graph_c0;c50695.graph_c0;c128608.graph_c0;c136471.graph_c0;c138903.graph_c1;c56222.graph_…
No.076	csn-miR_c1527	unconservative_c105550.graph_c0_1527	--	CUUAACAUGUGUCUUAAGGGUACA	24	4.36174	75.0929	50.2119	11.6873	4.10571	-0.580647	-2.68373	Y	c105550.graph_c0;c160786.graph_c0;c94631.graph_c0;c91890.graph_c0;c135925.graph_c0;c153315.graph_c0;c74970.graph_c0;c54405.graph_c0;c99017.graph_c0;c144362.graph_c0
No.077	csn-miR_c15383	unconservative_c130555.graph_c0_15383	--	UUAGGUUGUGUUUGGAUCUUGG	22	5.81565	118.897	15.4498	0	4.35362	-2.94405	-30.1471	Y	c89578.graph_c0;c73759.graph_c0;c124920.graph_c0;c131156.graph_c0;c111141.graph_c0;c60756.graph_c0;c144677.graph_c0;c125253.graph_c0;c81231.graph_c0;c124736.graph_c0;c134237.graph_c0;c134755.graph_c1;c128041.graph_c0;c137656.graph_c0;c149929.graph_c0;c107054.graph_c0;c137121.graph_c0;c122456.graph_c0;c127699.graph_c0;c8140.graph_c0;c147703.graph_c0;c75666.graph_c0;c138664.graph_c0;c130446.graph_c…
No.078	csn-miR_c15406	unconservative_c130575.graph_c0_15406	MIR5267	AAUACUCACAUGGGUGUGGAACC	23	50.887	25.031	100.424	163.622	-1.02358	2.00431	2.70858	Y	c15933.graph_c0;c94737.graph_c0;c138166.graph_c0;c103528.graph_c0;c123599.graph_c0;c152907.graph_c0;c133211.graph_c2;c67359.graph_c0;c77153.graph_c0;c85115.graph_c0;c104319.graph_c0;c104772.graph_c0
No.079	csn-miR_c15547	unconservative_c130725.graph_c0_15547	MIR1122	UUGACAGAUUUGAGCCAUUUGAGC	24	1879.91	1652.04	2950.91	4335.99	-0.186411	0.836908	1.39211	Y	c120711.graph_c0;c122784.graph_c0;c108030.graph_c0;c120082.graph_c0;c91328.graph_c0;c130193.graph_c0;c116288.graph_c0;c146115.graph_c0;c82177.graph_c0;c126774.graph_c0;c120636.graph_c0;c106165.graph_c0
No.080	csn-miR_c15577	unconservative_c13075.graph_c0_15577	--	GGGAUUGUAGUUCAAUUGGUA	21	47.9791	12.5155	0	58.4365	-1.93869	-26.8991	2.22315	Y	c97850.graph_c0;c113642.graph_c0;c134176.graph_c0;c72456.graph_c0;c131528.graph_c0;c117965.graph_c0;c135738.graph_c0;c102115.graph_c0;c17162.graph_c0;c124091.graph_c0;c53931.graph_c0;c51744.graph_c0;c130708.graph_c2;c83882.graph_c0;c137257.graph_c1;c191383.graph_c0;c74768.graph_c0;c135944.graph_c0;c136847.graph_c0;c115026.graph_c0;c123601.graph_c0;c124668.graph_c0;c58655.graph_c0;c53956.graph_c0;…
No.081	csn-miR_c15909	unconservative_c131232.graph_c0_15909	MIR5565	UUCCCUAAUUGAUGUCGGACAAUU	24	293.69	1251.55	1772.86	876.547	2.09135	0.502368	-0.513811	Y	c134926.graph_c0;c131232.graph_c0
No.082	csn-miR_c16364	unconservative_c131801.graph_c0_16364	--	AGAAUCAGACAUAGAAUGUAUAUG	24	0	12.5155	19.3123	11.6873	26.8991	0.625804	-0.0987743	Y	c128733.graph_c0;c67851.graph_c0;c108221.graph_c0;c137136.graph_c1;c128009.graph_c3;c125440.graph_c0;c61238.graph_c0;c97767.graph_c0;c136023.graph_c0
No.083	csn-miR_c16461	unconservative_c131955.graph_c0_16461	--	AAUGUGUGAAACUAUGUGAAAUAU	24	369.294	544.424	251.059	315.557	0.55996	-1.1167	-0.786829	Y	c121552.graph_c0;c36975.graph_c1;c100823.graph_c0;c116689.graph_c0;c133561.graph_c0;c115697.graph_c0;c127180.graph_c0;c93646.graph_c0;c104268.graph_c0;c84248.graph_c0;c134271.graph_c0;c80021.graph_c0;c84818.graph_c0;c102636.graph_c0;c119814.graph_c1;c18710.graph_c0;c82760.graph_c0;c63708.graph_c0;c115931.graph_c0;c69844.graph_c0;c134443.graph_c0;c129907.graph_c0;c131955.graph_c0;c121499.graph_c0;…
No.084	csn-miR_c16777	unconservative_c132232.graph_c0_16777	MIR535	GUGCUCUCUAUCGUCGUCAUG	21	383.833	168.959	189.26	1788.16	-1.18381	0.163696	3.40373	Y	c120876.graph_c0;c138686.graph_c1;c117515.graph_c0;c137943.graph_c0;c60160.graph_c0;c43682.graph_c0;c138875.graph_c0;c141515.graph_c0;c136589.graph_c0;c132232.graph_c0;c138073.graph_c0;c99040.graph_c0;c129967.graph_c0;c131617.graph_c0;c125937.graph_c0;c102446.graph_c0;c44093.graph_c0;c123915.graph_c0;c89824.graph_c0;c98007.graph_c0;c91643.graph_c0;c125576.graph_c0;c202872.graph_c0;c64773.graph_c0…
No.085	csn-miR_c17052	unconservative_c132394.graph_c0_17052	--	UCCCUUUGGAUGUCGUCCUGU	21	1027.92	131.413	38.6245	0	-2.96755	-1.76652	-30.2915	Y	c210413.graph_c0;c139466.graph_c0;c129147.graph_c0;c98556.graph_c0;c150986.graph_c0;c123318.graph_c0;c139315.graph_c0;c85440.graph_c0;c136181.graph_c2;c130699.graph_c0;c78.graph_c0;c133709.graph_c0;c133564.graph_c0;c135892.graph_c0;c160891.graph_c0;c61437.graph_c0;c137819.graph_c0;c136728.graph_c0;c129486.graph_c0;c129996.graph_c0;c135405.graph_c0;c117001.graph_c0;c93683.graph_c1;c95828.graph_c0;…
No.086	csn-miR_c17232	unconservative_c132549.graph_c0_17232	--	CUUUUAUUGUUCAGAGUCCU	20	5.81565	0	30.8996	0	-25.7934	28.203	--	Y	c112436.graph_c0;c126676.graph_c0;c42769.graph_c0;c139185.graph_c0;c64676.graph_c0;c139194.graph_c0;c122206.graph_c0;c163224.graph_c0;c122293.graph_c0;c88418.graph_c0;c143718.graph_c0;c19167.graph_c0;c161777.graph_c0;c83784.graph_c1;c126643.graph_c0;c108388.graph_c0;c105982.graph_c1;c132338.graph_c3;c72726.graph_c1;c3191.graph_c0;c99036.graph_c0;c138236.graph_c0;c90533.graph_c0;c109807.graph_c1;c…
No.087	csn-miR_c18569	unconservative_c133374.graph_c0_18569	MIR169_2	AAACGAUCCUACGGUUAUGUGUAG	24	0	31.2887	19.3123	11.6873	28.2211	-0.696122	-1.4207	Y	c133374.graph_c0
No.088	csn-miR_c1920	unconservative_c106957.graph_c0_1920	MIR7991	AGAGUGUCCGGAUCUUUAAAAAAA	24	26.1704	18.7732	69.5241	35.0619	-0.479261	1.88884	0.90123	Y	c120954.graph_c0;c109577.graph_c0;c123667.graph_c0;c49028.graph_c0;c120071.graph_c0;c154328.graph_c0
No.089	csn-miR_c19450	unconservative_c134137.graph_c0_19450	--	UGACUCUUGGGUUGUUGAGGC	21	203.548	31.2887	7.7249	11.6873	-2.70165	-2.01805	-1.4207	Y	c201830.graph_c0;c191465.graph_c0;c132831.graph_c0;c131677.graph_c0;c139111.graph_c0;c134649.graph_c2;c137669.graph_c0;c129432.graph_c0;c115193.graph_c0;c125604.graph_c1;c138901.graph_c0;c126537.graph_c0;c136609.graph_c0;c80053.graph_c0;c156408.graph_c0;c138942.graph_c0;c133256.graph_c0;c202366.graph_c0;c125084.graph_c1;c114564.graph_c0;c134137.graph_c0;c92864.graph_c1;c137309.graph_c0;c118549.gr…
No.090	csn-miR_c19898	unconservative_c134445.graph_c2_19898	MIR5780	CCCCUAUCUAAAUCCAUGAUC	21	27.6243	18.7732	11.5874	0	-0.557263	-0.696118	-27.4841	Y	c138664.graph_c0;c131471.graph_c0;c55654.graph_c0;c130834.graph_c0;c107115.graph_c0;c120010.graph_c0;c174135.graph_c0;c83732.graph_c0;c104500.graph_c0;c101826.graph_c0;c185524.graph_c0;c63629.graph_c0;c134445.graph_c2;c138747.graph_c0;c142017.graph_c0;c137121.graph_c0;c100430.graph_c0;c119461.graph_c0;c95319.graph_c0;c136824.graph_c1;c128344.graph_c1;c24339.graph_c0;c132474.graph_c0;c86909.graph_…
No.091	csn-miR_c2192	unconservative_c107623.graph_c0_2192	MIR6149	UUGCAUACGCACCUGAAUCGG	21	28032.9	121663	76163.7	172434	2.1177	-0.675716	0.503156	Y	c5172.graph_c0;c133796.graph_c0;c133742.graph_c0;c109973.graph_c0;c100057.graph_c0;c136367.graph_c0;c132647.graph_c0;c134466.graph_c0;c139300.graph_c0;c328.graph_c0;c107623.graph_c0;c134617.graph_c0;c148805.graph_c0;c81863.graph_c0;c135736.graph_c0;c136146.graph_c1;c130744.graph_c0;c129318.graph_c0;c127124.graph_c0;c138231.graph_c1
No.092	csn-miR_c2205	unconservative_c107642.graph_c0_2205	MIR5559	AAUGUACUCGACGAAUCUUAAAAU	24	81.4191	50.062	46.3494	23.3746	-0.701651	-0.111165	-1.09877	Y	c137237.graph_c0;c145691.graph_c0;c119123.graph_c0;c107672.graph_c0;c92812.graph_c0;c137520.graph_c0;c130234.graph_c0;c173129.graph_c0;c80436.graph_c0
No.093	csn-miR_c22134	unconservative_c135925.graph_c0_22134	--	UAGGGCAUAUGUUAAGAGAGC	21	4.36174	56.3197	0	35.0619	3.69068	-29.0691	-0.683735	Y	c124697.graph_c0;c6218.graph_c0;c35732.graph_c0;c84294.graph_c0;c91890.graph_c0;c145913.graph_c0;c122439.graph_c0;c105550.graph_c0;c45843.graph_c0;c102227.graph_c0;c142068.graph_c0;c110650.graph_c1;c138631.graph_c0;c135925.graph_c0;c132966.graph_c1;c93884.graph_c0;c138555.graph_c2;c120343.graph_c0;c144362.graph_c0;c120215.graph_c0;c131385.graph_c0;c53799.graph_c0;c128876.graph_c1;c91426.graph_c0;…
No.094	csn-miR_c22459	unconservative_c136109.graph_c0_22459	--	UGAAUGGUAUGAAUCACUUUA	21	17.447	6.25774	339.896	58.4365	-1.47927	5.76332	3.22317	Y	c132597.graph_c0;c34427.graph_c0;c128018.graph_c0;c19101.graph_c0;c136465.graph_c1;c185895.graph_c0;c52818.graph_c0;c34672.graph_c0;c138579.graph_c0;c125319.graph_c0;c133694.graph_c2;c158316.graph_c0;c47893.graph_c0;c90881.graph_c0;c115681.graph_c0;c158265.graph_c0;c133689.graph_c1;c123614.graph_c0;c137162.graph_c0;c34231.graph_c0;c135472.graph_c0;c153221.graph_c0;c126288.graph_c0;c120764.graph_c…
No.095	csn-miR_c22462	unconservative_c136109.graph_c0_22462	--	UGAAUGGUAUGAAUCACUUUG	21	283.513	131.413	11826.8	2033.59	-1.10931	6.49182	3.95185	Y	c112666.graph_c0;c136836.graph_c0;c114358.graph_c0;c33700.graph_c0;c110834.graph_c0;c117377.graph_c0;c118068.graph_c0;c113316.graph_c0;c120162.graph_c0;c38476.graph_c0;c114836.graph_c0;c131376.graph_c0;c136109.graph_c0;c136465.graph_c1;c185895.graph_c0;c124484.graph_c0;c128018.graph_c0;c138607.graph_c0;c138579.graph_c0;c90881.graph_c0;c115681.graph_c0;c138567.graph_c0;c83487.graph_c0;c135472.grap…
No.096	csn-miR_c22588	unconservative_c136202.graph_c1_22588	MIR172	CUAUUAUCAAGAUUCUGUGGUG	22	11.6313	75.0929	11.5874	923.296	2.69066	-2.69612	3.62005	Y	c131434.graph_c0;c123994.graph_c0;c134034.graph_c1;c133118.graph_c1;c129382.graph_c0;c114929.graph_c0;c161675.graph_c0;c106859.graph_c0;c135793.graph_c0;c91959.graph_c0;c139295.graph_c0;c135608.graph_c0;c134578.graph_c1;c132751.graph_c1;c2462.graph_c0;c130724.graph_c0;c114957.graph_c0;c126801.graph_c0;c74117.graph_c0;c56202.graph_c0;c124523.graph_c0;c113075.graph_c0;c29440.graph_c0;c95342.graph_c…
No.097	csn-miR_c23137	unconservative_c136554.graph_c0_23137	MIR6201	AAAUGGCUCGAAUGUCUCAAAACG	24	190.463	200.248	278.096	175.309	0.0722787	0.473799	-0.191883	N	c14604.graph_c0;c130725.graph_c0;c149075.graph_c0;c87904.graph_c0;c136554.graph_c0;c26489.graph_c0;c133283.graph_c0;c80735.graph_c0;c71406.graph_c0;c139120.graph_c1;c159269.graph_c0;c136876.graph_c0
No.098	csn-miR_c2325	unconservative_c108003.graph_c0_2325	MIR474	GGCGGUUGAUGAGCUCCACUGGUG	24	68.3339	50.062	270.372	93.4984	-0.448886	2.43316	0.901226	Y	c82973.graph_c0;c70097.graph_c0
No.099	csn-miR_c23385	unconservative_c136740.graph_c1_23385	--	AGAGAUUUGGAGAUAGAAGAUUCC	24	5.81565	0	19.3123	58.4365	-25.7934	27.5249	29.1223	Y	c9432.graph_c0;c140095.graph_c0;c143348.graph_c0;c104739.graph_c0;c130752.graph_c0;c116012.graph_c0;c121379.graph_c0;c131867.graph_c0;c130916.graph_c0;c136740.graph_c1;c32128.graph_c0;c105659.graph_c0;c137615.graph_c0;c122632.graph_c0;c87181.graph_c0;c127698.graph_c0;c39945.graph_c0;c122601.graph_c0;c34696.graph_c0;c109310.graph_c0;c117953.graph_c0;c133759.graph_c0;c138304.graph_c0
No.100	csn-miR_c23938	unconservative_c136981.graph_c1_23938	--	CUGUGUUUGGAUCAUGGAUUU	21	24.7165	31.2887	65.6617	303.87	0.340167	1.06941	3.27974	Y	c84748.graph_c0;c135169.graph_c2;c85804.graph_c0;c82512.graph_c0;c161342.graph_c0;c124910.graph_c2;c29478.graph_c0;c120068.graph_c0;c160313.graph_c0;c137161.graph_c1;c130555.graph_c0;c54018.graph_c0;c111572.graph_c0;c82231.graph_c0;c27937.graph_c0;c112305.graph_c0;c135014.graph_c0;c104526.graph_c0;c97378.graph_c0;c55767.graph_c0;c125290.graph_c0;c100177.graph_c0;c25072.graph_c0;c151887.graph_c0;c…
No.101	csn-miR_c2429	unconservative_c108353.graph_c0_2429	--	UUUGUUCUCUGCUUUAUUUGU	21	14.5391	0	3.86245	0	-27.1154	25.203	--	Y	c111309.graph_c0;c93948.graph_c0;c161368.graph_c0;c129550.graph_c0;c153495.graph_c0;c25173.graph_c0;c120166.graph_c0;c128746.graph_c0;c4245.graph_c0;c103946.graph_c0;c122335.graph_c0;c35723.graph_c0;c129040.graph_c0;c98046.graph_c0;c134390.graph_c0;c4985.graph_c0;c115293.graph_c0;c130393.graph_c0;c122798.graph_c0;c127521.graph_c0;c119418.graph_c0;c148276.graph_c0;c146554.graph_c0;c119659.graph_c0…
No.102	csn-miR_c24432	unconservative_c137063.graph_c0_24432	MIR5291	GAUGGUUCAACUGGAGGAAU	20	10.1774	0	0	0	-26.6008	--	--	Y	c56622.graph_c0;c106219.graph_c0;c175479.graph_c0;c137668.graph_c3;c137858.graph_c0;c6148.graph_c0;c164065.graph_c0;c119552.graph_c0;c136063.graph_c0;c141844.graph_c0;c127393.graph_c0;c90449.graph_c0;c167928.graph_c0;c132248.graph_c0;c138327.graph_c1;c130821.graph_c0;c132204.graph_c2;c135639.graph_c2;c108624.graph_c0;c108155.graph_c0;c122860.graph_c0;c137956.graph_c0;c125332.graph_c0;c137739.grap…
No.103	csn-miR_c24474	unconservative_c137089.graph_c0_24474	MIR8762	GGUUAACAUUGUUGCUAACUGUGG	24	17.447	494.362	127.461	93.4984	4.82452	-1.95551	-2.40255	Y	c82804.graph_c0;c138784.graph_c0;c130225.graph_c0;c95818.graph_c0
No.104	csn-miR_c25185	unconservative_c137579.graph_c0_25185	--	UCUUGAGGAAUGGCAAACUUG	21	742.95	2934.88	1591.33	1624.53	1.98197	-0.88307	-0.853277	Y	c136826.graph_c0;c134818.graph_c0;c120693.graph_c0;c113624.graph_c0;c136930.graph_c0;c116101.graph_c0;c134191.graph_c1;c59451.graph_c1;c117740.graph_c0;c132486.graph_c1;c126020.graph_c0;c126156.graph_c0;c88204.graph_c0;c73440.graph_c0;c130386.graph_c0;c139328.graph_c1;c10709.graph_c0;c62182.graph_c0;c137579.graph_c0;c117299.graph_c0;c137253.graph_c0;c137991.graph_c0;c129297.graph_c0;c117939.graph…
No.105	csn-miR_c25237	unconservative_c137611.graph_c1_25237	--	AUGACAUGCCGUGGAAAGUUGAGC	24	52.3409	81.3507	181.535	222.059	0.636216	1.15802	1.44871	Y	c129274.graph_c1;c111928.graph_c0
No.106	csn-miR_c259	unconservative_c101109.graph_c0_259	MIR8007	AUGGACUCUUCUAACUGUGAGAAG	24	173.016	1927.39	478.944	11.6873	3.47767	-2.00872	-7.36556	Y	c58259.graph_c0;c87591.graph_c0;c97695.graph_c0;c117698.graph_c0;c101109.graph_c0;c132793.graph_c0;c13569.graph_c0;c127215.graph_c0;c58805.graph_c0;c87527.graph_c0;c150702.graph_c0;c185230.graph_c0;c131431.graph_c0;c150437.graph_c0;c138739.graph_c0;c124256.graph_c0;c115587.graph_c0
No.107	csn-miR_c26385	unconservative_c138158.graph_c0_26385	MIR482	UUCCCUACGCCACCCAUUCCGU	22	5782.21	3541.88	4669.7	3623.06	-0.707105	0.398814	0.0326927	N	c130933.graph_c0;c144587.graph_c0;c122556.graph_c0;c141137.graph_c0
No.108	csn-miR_c26389	unconservative_c138160.graph_c2_26389	--	GAAAGAUUUAUGAUCCUUGGAUU	23	170.108	281.598	517.568	677.863	0.72719	0.87811	1.26735	Y	c113960.graph_c0;c119508.graph_c1;c128122.graph_c0;c127127.graph_c0;c128235.graph_c1;c138587.graph_c0;c130295.graph_c0;c136846.graph_c1;c132771.graph_c0;c135653.graph_c1;c58868.graph_c0;c130063.graph_c0;c138903.graph_c1;c50895.graph_c0;c133212.graph_c0;c138160.graph_c2
No.109	csn-miR_c27074	unconservative_c138431.graph_c0_27074	--	UAAUUUACUGAGAAUUUAUUGAGU	24	2.90783	125.155	19.3123	58.4365	5.42764	-2.69612	-1.09877	Y	c138796.graph_c0;c127766.graph_c0;c57953.graph_c0;c108601.graph_c0;c121894.graph_c0
No.110	csn-miR_c27609	unconservative_c138646.graph_c1_27609	MIR6224	GCUUCCGUGCUAAGAUAUUCUUUAC	25	8.72348	262.825	0	23.3746	4.91305	-31.2915	-3.49109	Y	c138646.graph_c1
No.111	csn-miR_c28244	unconservative_c138873.graph_c0_28244	MIR5998	UUGUGUUUUAUUUCUGUGCAAGUA	24	508.87	4361.65	498.256	93.4984	3.09951	-3.12991	-5.54379	Y	c112443.graph_c0;c117760.graph_c0;c131278.graph_c0;c77737.graph_c0;c147068.graph_c0;c137526.graph_c0;c138873.graph_c0;c137634.graph_c0;c70712.graph_c0;c123836.graph_c2;c132326.graph_c2;c159143.graph_c0;c102664.graph_c0;c135471.graph_c0;c118853.graph_c0;c193657.graph_c0;c147455.graph_c0;c134985.graph_c0;c123924.graph_c0;c105552.graph_c0;c70476.graph_c0;c117995.graph_c0;c21353.graph_c0;c110648.grap…
No.112	csn-miR_c28250	unconservative_c138873.graph_c0_28250	--	AUGGAAGCAACAAAACAACCUCUGC	25	11.6313	81.3507	104.286	11.6873	2.80614	0.358322	-2.79921	Y	c117313.graph_c0;c111565.graph_c0;c108196.graph_c0;c138873.graph_c0
No.113	csn-miR_c28611	unconservative_c138952.graph_c0_28611	--	GAUAGGCCGAAUAGUUAUUGAACU	24	13.0852	18.7732	42.487	23.3746	0.520739	1.17835	0.316267	Y	#N/A
No.114	csn-miR_c29042	unconservative_c139063.graph_c0_29042	MIR2275	AAUGGUGUUUACUGAGACAAAAUG	24	0	68.8352	27.0372	0	29.3586	-1.3482	-29.3586	Y	c138985.graph_c0;c35021.graph_c0;c107195.graph_c0;c139063.graph_c0;c115038.graph_c0;c81969.graph_c0
No.115	csn-miR_c29721	unconservative_c139182.graph_c0_29721	--	CAUUAACGGCGGUAAUGAUUGGGC	24	59.6104	37.5465	146.773	70.1238	-0.666886	1.96684	0.901226	Y	c139182.graph_c0
No.116	csn-miR_c29752	unconservative_c139203.graph_c0_29752	--	UACGGUCUAUCCCACGCUAAU	21	122.129	369.207	266.509	432.43	1.59603	-0.470245	0.228037	Y	c110433.graph_c0;c107547.graph_c0;c95109.graph_c0;c139203.graph_c0;c129622.graph_c0
No.117	csn-miR_c30161	unconservative_c139302.graph_c0_30161	MIR6437	AUAGGGCAACUCCAAACAAUGUGG	24	36.3478	68.8352	115.874	116.873	0.921278	0.751332	0.763722	N	c152604.graph_c0;c146391.graph_c0;c76416.graph_c0;c136123.graph_c0;c133468.graph_c0
No.118	csn-miR_c30832	unconservative_c139398.graph_c0_30832	--	UUGUAAUUAGUAGUUCUACCACU	23	78.5113	269.083	861.326	93.4984	1.77708	1.67851	-1.52504	Y	c138220.graph_c0;c119578.graph_c0
No.119	csn-miR_c31304	unconservative_c139437.graph_c0_31304	--	UUCAACAACUCUUUGACGAAG	21	783.659	957.435	849.739	631.114	0.288948	-0.172154	-0.601274	N	c137375.graph_c0;c97047.graph_c0;c122030.graph_c0;c128875.graph_c0;c125291.graph_c0;c25492.graph_c0;c139211.graph_c2;c149356.graph_c0;c93751.graph_c0;c120384.graph_c0;c108353.graph_c0;c130129.graph_c0;c127678.graph_c0;c82126.graph_c0;c85337.graph_c0;c120971.graph_c0;c113735.graph_c0;c87271.graph_c0;c139437.graph_c0;c137688.graph_c0;c138129.graph_c0;c124641.graph_c0;c116341.graph_c0;c135933.graph_…
No.120	csn-miR_c3238	unconservative_c110859.graph_c0_3238	--	UCAUUUGUUUGGUAGAAAAUU	21	351.847	556.939	478.944	549.303	0.662572	-0.217663	-0.0199179	N	c111067.graph_c1;c138538.graph_c0;c129048.graph_c0;c134616.graph_c0;c118773.graph_c0;c150231.graph_c0;c105662.graph_c0;c134489.graph_c0;c59508.graph_c0;c109197.graph_c0;c130923.graph_c0;c113512.graph_c1;c144367.graph_c0;c96023.graph_c0;c133393.graph_c0;c134192.graph_c0;c124625.graph_c0;c72722.graph_c0;c99743.graph_c0;c138603.graph_c0;c135997.graph_c1;c55819.graph_c0;c101634.graph_c0;c110859.graph…
No.121	csn-miR_c327	unconservative_c101584.graph_c0_327	--	AUCAGAUUUGAGUAGAUCUACUC	23	88.6887	193.99	69.5241	46.7492	1.12916	-1.4804	-2.05297	Y	c114912.graph_c0;c130271.graph_c0;c96290.graph_c1;c101584.graph_c0;c48847.graph_c0;c137288.graph_c0;c133488.graph_c0;c116329.graph_c0;c65595.graph_c0;c62204.graph_c0;c139241.graph_c0;c23431.graph_c0;c126355.graph_c0;c152506.graph_c0
No.122	csn-miR_c3276	unconservative_c110976.graph_c0_3276	MIR390	CUGGCGCUAUCUAUCCUGAGU	21	56.7026	0	7.7249	93.4984	-29.0788	26.203	29.8004	Y	c147664.graph_c0;c112071.graph_c0;c110976.graph_c0;c137948.graph_c0;c128604.graph_c0;c43068.graph_c0;c115844.graph_c0
No.123	csn-miR_c329	unconservative_c101584.graph_c0_329	MIR869	AGUAGAUCUACUCAAAUCUGAUGU	24	299.506	838.538	563.918	467.492	1.48529	-0.572391	-0.842935	Y	c101584.graph_c0;c130271.graph_c0;c114912.graph_c0;c124331.graph_c0;c138272.graph_c1;c65595.graph_c0
No.124	csn-miR_c32935	unconservative_c140378.graph_c0_32935	MIR841	AAUGUCGAGGGGGUCAUCCGCACA	24	36.3478	75.0929	84.9739	140.248	1.04681	0.178343	0.901227	Y	c81875.graph_c0
No.125	csn-miR_c33365	unconservative_c142801.graph_c0_33365	--	UUUUUGCUUUCUGUUUUCAUU	21	33.44	400.496	11.5874	175.309	3.58214	-5.11116	-1.19188	Y	c1868.graph_c0;c115352.graph_c0;c137723.graph_c0;c100491.graph_c0;c125810.graph_c0;c182852.graph_c0;c130286.graph_c0;c105013.graph_c0;c58680.graph_c0;c144506.graph_c0;c116541.graph_c0;c93901.graph_c0;c128652.graph_c0;c101337.graph_c0;c98398.graph_c0;c96238.graph_c0;c113772.graph_c0;c4778.graph_c0;c127977.graph_c0;c136982.graph_c0;c120879.graph_c0;c142501.graph_c0;c111005.graph_c0;c114769.graph_c0…
No.126	csn-miR_c33882	unconservative_c14563.graph_c0_33882	--	AAAUCCCCCAACCAAACAC	19	85.7809	112.639	77.249	186.997	0.392983	-0.544123	0.731301	N	c104553.graph_c0;c128253.graph_c0;c118241.graph_c0;c137972.graph_c0;c137357.graph_c0;c165514.graph_c0;c124149.graph_c0;c120856.graph_c0;c90007.graph_c0;c124048.graph_c0;c34311.graph_c0;c145302.graph_c0;c122316.graph_c1;c79747.graph_c0;c70835.graph_c0;c2072.graph_c0;c139350.graph_c1;c139365.graph_c0;c125664.graph_c0;c119842.graph_c0;c131830.graph_c0;c45023.graph_c0;c148561.graph_c0;c130652.graph_c…
No.127	csn-miR_c341	unconservative_c101613.graph_c0_341	MIR1919	UGUCGCAGGUAAGUUUGGCACCG	23	6530.98	5669.52	8976.33	14048.1	-0.204073	0.662901	1.30908	Y	c101613.graph_c0
No.128	csn-miR_c34682	unconservative_c150734.graph_c0_34682	--	AGUUGUGCUGAGACUUGUCCAGGU	24	13.0852	12.5155	3.86245	11.6873	-0.06422	-1.69611	-0.0987743	Y	c133474.graph_c0;c148863.graph_c0;c137842.graph_c2;c137882.graph_c0;c135225.graph_c0;c60906.graph_c0;c130523.graph_c1;c114628.graph_c0;c150734.graph_c0
No.129	csn-miR_c34769	unconservative_c151303.graph_c0_34769	--	UGUUUGGAUCAAAGAUUUGAG	21	11.6313	31.2887	15.4498	70.1238	1.42763	-1.01805	1.16426	Y	c2075.graph_c0;c69302.graph_c0;c56137.graph_c0;c133569.graph_c0;c126276.graph_c0;c125652.graph_c0;c99973.graph_c0;c13010.graph_c0;c138815.graph_c0;c51993.graph_c0;c44879.graph_c0;c138590.graph_c0;c180766.graph_c0;c132287.graph_c0;c117633.graph_c0;c124604.graph_c0;c131027.graph_c0;c131753.graph_c0;c75699.graph_c0;c181067.graph_c0;c130848.graph_c0;c61745.graph_c0;c148962.graph_c0;c114737.graph_c0;c…
No.130	csn-miR_c35444	unconservative_c159084.graph_c0_35444	--	UUUGAUCGAGAUGGUUAUCUCAGC	24	5.81565	68.8352	57.9368	0	3.56512	-0.248666	-29.3586	Y	c24271.graph_c0;c159084.graph_c0;c113679.graph_c0;c33449.graph_c0;c181521.graph_c0
No.131	csn-miR_c35530	unconservative_c160260.graph_c0_35530	--	GCUCAGUAGAGCUCUGUUUAG	21	69.7878	100.124	23.1747	23.3746	0.52074	-2.11116	-2.09877	Y	c122189.graph_c0;c75028.graph_c0;c128641.graph_c0;c139193.graph_c0;c129973.graph_c0;c137927.graph_c0;c109440.graph_c0;c152979.graph_c0;c138277.graph_c0;c93876.graph_c0;c129472.graph_c0;c121411.graph_c1;c146419.graph_c0;c102432.graph_c0;c39901.graph_c0;c130296.graph_c0;c118375.graph_c0;c131872.graph_c0;c122732.graph_c0;c120016.graph_c0;c120959.graph_c0;c134504.graph_c1;c134637.graph_c0;c59318.grap…
No.132	csn-miR_c35553	unconservative_c16123.graph_c0_35553	MIR171_1	UUGAGCCGCGCCAAUAUUACU	21	21.8087	6.25774	3.86245	0	-1.8012	-0.696098	-25.8991	Y	c3240.graph_c0;c128106.graph_c0;c138035.graph_c1;c135660.graph_c0;c127800.graph_c0;c132134.graph_c0;c120625.graph_c0;c202872.graph_c0;c133663.graph_c0;c129180.graph_c1;c120042.graph_c0;c122690.graph_c0
No.133	csn-miR_c35866	unconservative_c168774.graph_c0_35866	--	AGUAUUUGUCAAUGUUGGAGAUGG	24	0	0	27.0372	23.3746	--	28.0104	27.8004	Y	c135693.graph_c0;c121679.graph_c0;c54853.graph_c0;c136817.graph_c0
No.134	csn-miR_c35889	unconservative_c169469.graph_c0_35889	MIR8706	AAAUCUUGGAACCAAUCUGAACCG	24	14.5391	12.5155	15.4498	23.3746	-0.216222	0.303872	0.901226	N	c98729.graph_c0;c165411.graph_c0;c179386.graph_c0;c41894.graph_c0;c93089.graph_c0;c115250.graph_c0
No.135	csn-miR_c36239	unconservative_c178850.graph_c0_36239	--	CGGGUGUACUGGGCAACC	18	11.6313	18.7732	11.5874	81.8111	0.690662	-0.696118	2.12362	Y	c133845.graph_c0;c132770.graph_c0;c72691.graph_c0;c61394.graph_c0;c136314.graph_c0;c138879.graph_c1;c119472.graph_c0;c99063.graph_c0;c141251.graph_c0;c132758.graph_c0;c127532.graph_c0;c1318.graph_c0;c133781.graph_c0;c30706.graph_c0;c35415.graph_c0;c137465.graph_c0;c143049.graph_c0;c155039.graph_c0;c7075.graph_c0;c138160.graph_c0;c64754.graph_c0;c121997.graph_c0;c137967.graph_c0;c97901.graph_c0;c1…
No.136	csn-miR_c36335	unconservative_c181964.graph_c0_36335	--	GGGGUCUCUAGCAUUACU	18	15.993	18.7732	3.86245	81.8111	0.231234	-2.28107	2.12362	Y	c70487.graph_c0;c138770.graph_c0;c121992.graph_c0;c123138.graph_c1;c62332.graph_c0;c103528.graph_c0;c114550.graph_c0;c115746.graph_c0;c59125.graph_c0;c138648.graph_c0;c136845.graph_c2;c36125.graph_c0;c34379.graph_c0;c122700.graph_c0;c71703.graph_c0;c206798.graph_c0;c175800.graph_c0;c95086.graph_c0;c137715.graph_c0;c113230.graph_c0;c146781.graph_c0;c138049.graph_c0;c139299.graph_c4;c97060.graph_c0…
No.137	csn-miR_c36656	unconservative_c205122.graph_c0_36656	MIR8562	GGUGUGAACUAUCUGAAACGUGGC	24	10.1774	6.25774	92.6988	58.4365	-0.701665	3.88885	3.22317	Y	c16216.graph_c0
No.138	csn-miR_c36711	unconservative_c208978.graph_c0_36711	--	CUUAAGACAUAUAUCAGAAUCGUG	24	47.9791	106.382	108.149	35.0619	1.14877	0.0237663	-1.60127	Y	c65837.graph_c0;c208978.graph_c0
No.139	csn-miR_c37311	unconservative_c3240.graph_c0_37311	MIR171_1	UGUUGGAAUGGCUCAAUCAAA	21	10.1774	25.031	1390.48	2115.4	1.29835	5.79573	6.40107	Y	c126766.graph_c0;c91983.graph_c0;c12227.graph_c0;c117114.graph_c1;c113084.graph_c1;c89795.graph_c0;c136839.graph_c1;c138734.graph_c0;c132697.graph_c0;c120388.graph_c0;c135023.graph_c0;c123692.graph_c0;c138646.graph_c0;c93104.graph_c0;c132629.graph_c0;c130869.graph_c0;c133686.graph_c0;c122618.graph_c1;c135275.graph_c1;c135244.graph_c0;c88945.graph_c0;c186571.graph_c0;c89961.graph_c0;c142108.graph_…
No.140	csn-miR_c3747	unconservative_c112125.graph_c0_3747	--	AGUGAUAUUCGUGAAUAGUUGAGG	24	13.0852	6.25774	19.3123	0	-1.06423	1.62582	-25.8991	Y	c125118.graph_c0;c82539.graph_c0;c135788.graph_c0;c94394.graph_c0;c112125.graph_c0;c137549.graph_c0;c136679.graph_c0;c100285.graph_c0
No.141	csn-miR_c3755	unconservative_c112138.graph_c0_3755	--	GGUUGUGUUUGGAUCAUGGAUUU	23	18.9009	0	15.4498	23.3746	-27.4939	27.203	27.8004	Y	c146075.graph_c0;c144489.graph_c0;c147887.graph_c0;c126281.graph_c0;c133706.graph_c3;c135622.graph_c0;c137360.graph_c0;c93312.graph_c0;c103098.graph_c0;c97901.graph_c0;c120120.graph_c0;c56171.graph_c0;c87809.graph_c0;c94625.graph_c0;c134462.graph_c1;c133392.graph_c3;c117538.graph_c0;c129357.graph_c0;c130855.graph_c0;c129656.graph_c0;c136941.graph_c0;c130529.graph_c0;c77068.graph_c0;c117211.graph_…
No.142	csn-miR_c3778	unconservative_c112219.graph_c0_3778	MIR2619	AUAUGCGUGACUGUUUUACAUGAC	24	136.668	237.794	173.81	385.681	0.799041	-0.452201	0.697693	N	c110029.graph_c0
No.143	csn-miR_c37829	unconservative_c38476.graph_c0_37829	MIR1510	GAGCACCAUAUGACCUAUGCCACG	24	30.5322	181.475	212.435	93.4984	2.57136	0.227252	-0.956754	Y	c118748.graph_c0
No.144	csn-miR_c38271	unconservative_c4496.graph_c1_38271	--	AUUUUUGAAUGAAAGGCCCAUGUG	24	42.1635	118.897	390.107	175.309	1.49565	1.71416	0.56019	Y	c124169.graph_c0;c134029.graph_c0;c91387.graph_c0;c43958.graph_c0;c143181.graph_c0;c4496.graph_c1;c128706.graph_c1
No.145	csn-miR_c3909	unconservative_c112574.graph_c0_3909	--	AAGUUAGUUUGUUUGGCAUAUUCU	24	231.172	181.475	366.933	642.801	-0.3492	1.01575	1.8246	Y	c38716.graph_c0;c31190.graph_c0;c112574.graph_c0;c119159.graph_c0;c29537.graph_c0;c111579.graph_c0;c120010.graph_c0;c17925.graph_c0;c154949.graph_c0;c88755.graph_c0;c138781.graph_c0
No.146	csn-miR_c39140	unconservative_c55619.graph_c0_39140	--	GUGCAAAAAGUAGAGAGAA	19	71.2417	93.8662	46.3494	128.56	0.397884	-1.01806	0.453766	Y	c134306.graph_c1;c102069.graph_c0;c1410.graph_c0;c21687.graph_c0;c114051.graph_c0;c93022.graph_c0;c38108.graph_c0;c122388.graph_c0;c6240.graph_c0;c17797.graph_c0;c134828.graph_c0;c134005.graph_c0;c130531.graph_c1;c118713.graph_c0;c134377.graph_c0;c117293.graph_c0;c28414.graph_c0;c101341.graph_c0;c123355.graph_c0;c134360.graph_c1;c51735.graph_c1;c138805.graph_c0;c68694.graph_c0;c108935.graph_c0;c1…
No.147	csn-miR_c39204	unconservative_c55912.graph_c0_39204	--	AUUUGAUCAAAUAUUUAGUAGAGU	24	10.1774	0	27.0372	11.6873	-26.6008	28.0104	26.8004	Y	c65062.graph_c0;c107842.graph_c0;c134557.graph_c0;c58608.graph_c0;c83767.graph_c0;c81414.graph_c0;c131856.graph_c0;c103931.graph_c0;c123512.graph_c0;c2009.graph_c0;c134952.graph_c0;c126131.graph_c0;c148806.graph_c0;c117854.graph_c0;c9262.graph_c0;c106631.graph_c0;c172131.graph_c0;c87617.graph_c0;c119686.graph_c0;c128581.graph_c1;c123665.graph_c0;c109024.graph_c0;c55912.graph_c0;c4847.graph_c0
No.148	csn-miR_c39411	unconservative_c57462.graph_c0_39411	--	UGUUUUGAUCUUGGAUUUG	19	14.5391	18.7732	3.86245	23.3746	0.368737	-2.28107	0.316267	Y	c126950.graph_c0;c139809.graph_c0;c94391.graph_c0;c786.graph_c0;c165494.graph_c0;c52943.graph_c0;c127569.graph_c0;c153069.graph_c0;c129756.graph_c0;c59037.graph_c0;c2947.graph_c0;c94833.graph_c0;c139304.graph_c0;c126497.graph_c0;c110795.graph_c0;c130347.graph_c0;c131546.graph_c0;c122803.graph_c0;c112634.graph_c0;c135501.graph_c0;c138763.graph_c1;c144725.graph_c0;c173278.graph_c0;c131021.graph_c0;…
No.149	csn-miR_c39476	unconservative_c57764.graph_c0_39476	--	CUGUGUUUGGAUCAUGGAUUC	21	24.7165	62.5774	27.0372	116.873	1.34017	-1.2107	0.901227	Y	c138815.graph_c0;c113598.graph_c0;c119433.graph_c0;c109170.graph_c0;c73805.graph_c0;c117633.graph_c0;c119542.graph_c0;c89753.graph_c0;c128049.graph_c0;c67787.graph_c0;c146195.graph_c0;c151399.graph_c0;c2075.graph_c0;c107196.graph_c0;c87610.graph_c0;c138053.graph_c0;c60561.graph_c1;c130306.graph_c0;c133157.graph_c0;c49806.graph_c0;c134911.graph_c0;c134946.graph_c0;c129357.graph_c0;c124908.graph_c0…
No.150	csn-miR_c40196	unconservative_c63309.graph_c0_40196	--	AUUAUAGAAUCUGAUCACUGAAUC	24	2.90783	0	15.4498	35.0619	-24.7934	27.203	28.3853	Y	c47941.graph_c0;c136908.graph_c0;c130624.graph_c3;c135395.graph_c1
No.151	csn-miR_c40311	unconservative_c64711.graph_c0_40311	--	AAUAACUCUACGAAAAAUUACUCU	24	82.873	231.537	193.123	186.997	1.48227	-0.261723	-0.308227	Y	c64711.graph_c0;c109592.graph_c1
No.152	csn-miR_c40334	unconservative_c65129.graph_c0_40334	--	AUGGUAGAGAAGUGACUUGGGAUA	24	119.221	594.486	2611.02	5352.78	2.318	2.1349	3.17057	Y	c138700.graph_c1;c102649.graph_c0;c170349.graph_c0;c192288.graph_c0;c8757.graph_c0;c96544.graph_c0;c99767.graph_c0;c138682.graph_c0;c91599.graph_c0;c98526.graph_c0;c122236.graph_c0;c151497.graph_c0;c61816.graph_c0;c65129.graph_c0;c58596.graph_c0;c136866.graph_c0
No.153	csn-miR_c40569	unconservative_c68508.graph_c0_40569	--	UUUCUGUGUUCUUUCUAUGUU	21	43.6174	0	15.4498	11.6873	-28.7003	27.203	26.8004	Y	c77022.graph_c0;c44423.graph_c0;c138571.graph_c0;c27827.graph_c0;c8848.graph_c0;c127315.graph_c1;c137788.graph_c0;c173958.graph_c0;c170697.graph_c0;c66535.graph_c0;c121632.graph_c0;c134113.graph_c0;c103420.graph_c0;c96846.graph_c0;c142274.graph_c0;c84248.graph_c0;c81188.graph_c0;c118093.graph_c0;c135593.graph_c0;c35386.graph_c0;c124145.graph_c0;c75906.graph_c0;c8284.graph_c0;c131016.graph_c0;c140…
No.154	csn-miR_c40774	unconservative_c71151.graph_c0_40774	MIR535	GCAACUUAUGACAAGGAGGUAGAG	24	1.45391	112.639	7.7249	362.306	6.27564	-3.86605	1.6855	Y	c131621.graph_c0;c139247.graph_c1;c133742.graph_c0;c136036.graph_c3
No.155	csn-miR_c41068	unconservative_c74111.graph_c0_41068		AACGGCUAUCUACAGUAAUUUGAU	24	93.0504	100.124	65.6617	93.4984	0.105702	-0.608662	-0.0987728	N	c98163.graph_c0
No.156	csn-miR_c41423	unconservative_c77921.graph_c0_41423	MIR482	UUUCCUAUUCCUCCCAUACCUA	22	4217.8	3648.26	7184.16	2489.39	-0.209281	0.977609	-0.551416	N	c138804.graph_c0;c41916.graph_c0;c100040.graph_c1;c133975.graph_c0;c108450.graph_c0;c36999.graph_c0;c210183.graph_c0;c124883.graph_c0;c125796.graph_c0;c135846.graph_c0;c136215.graph_c0;c112299.graph_c0;c108206.graph_c0;c124633.graph_c0;c38242.graph_c0;c121191.graph_c0;c61044.graph_c0;c136958.graph_c0;c138752.graph_c0;c122798.graph_c0;c143491.graph_c0;c138866.graph_c0;c127376.graph_c0;c54468.graph…
No.157	csn-miR_c42004	unconservative_c82935.graph_c0_42004	MIR482	UUUCCUAAACCACCCAUUCCUC	22	7319	3335.38	11521.7	6813.69	-1.1338	1.78843	1.03059	Y	c71444.graph_c0;c119845.graph_c0;c139169.graph_c0;c41458.graph_c0;c169175.graph_c0;c115325.graph_c0;c139026.graph_c0;c168059.graph_c0;c46920.graph_c0;c136786.graph_c0;c126888.graph_c0;c132160.graph_c1;c132660.graph_c0;c129551.graph_c0;c139472.graph_c0;c82935.graph_c0;c135598.graph_c1;c137714.graph_c0;c88127.graph_c0;c132487.graph_c0;c105560.graph_c0
No.158	csn-miR_c42007	unconservative_c8296.graph_c0_42007	--	AGUCCUCAUGUUGCACCCCU	20	9598.73	19955.9	18709.7	46994.6	1.0559	-0.0930315	1.23568	Y	c146345.graph_c0;c124492.graph_c0;c131417.graph_c0;c101530.graph_c0;c14413.graph_c0;c126764.graph_c0;c63487.graph_c0;c167887.graph_c0;c127159.graph_c0;c124024.graph_c0;c132095.graph_c0;c134260.graph_c1;c120489.graph_c0;c134672.graph_c0;c15635.graph_c0;c119902.graph_c0;c25295.graph_c0;c125553.graph_c0;c902.graph_c0;c69951.graph_c0;c171031.graph_c0;c128725.graph_c0;c178491.graph_c0;c134820.graph_c0…
No.159	csn-miR_c42037	unconservative_c83258.graph_c0_42037	--	AUACGACUUAGUGGAAAUUUCAUU	24	13.0852	125.155	19.3123	23.3746	3.25771	-2.69612	-2.4207	Y	c119465.graph_c0;c69837.graph_c0
No.160	csn-miR_c42444	unconservative_c86989.graph_c0_42444	--	AGUGAGACUUUUAAGAUUAUUAUU	24	11.6313	25.031	23.1747	23.3746	1.1057	-0.111165	-0.0987743	Y	c68457.graph_c0;c86531.graph_c0;c153417.graph_c0;c136426.graph_c0;c86989.graph_c0;c117722.graph_c0;c142564.graph_c0;c104033.graph_c0;c118176.graph_c0
No.161	csn-miR_c42501	unconservative_c87272.graph_c0_42501	--	GUGAAUGAUGAUAUAUGCACUGGGC	25	29.0783	231.537	251.059	70.1238	2.99322	0.116789	-1.72326	Y	#N/A
No.162	csn-miR_c42761	unconservative_c88676.graph_c0_42761	MIR7729	GGGCAACGAUCUGGAGGCAGC	21	799.652	844.795	15.4498	0	0.0792293	-5.77294	-32.976	Y	c138311.graph_c0;c179360.graph_c0;c138375.graph_c0;c126368.graph_c0;c49920.graph_c0;c75552.graph_c0;c151544.graph_c0;c109367.graph_c0;c155765.graph_c0;c88676.graph_c0;c132786.graph_c0
No.163	csn-miR_c43005	unconservative_c90501.graph_c0_43005	MIR393	UAAAUGCGAUCCCUUGGGAAU	21	2090.73	2234.01	1046.72	806.423	0.0956339	-1.09376	-1.47003	Y	c136529.graph_c0;c119171.graph_c1;c90501.graph_c0;c48024.graph_c0;c125585.graph_c0;c104831.graph_c0;c116146.graph_c0;c137341.graph_c0;c146172.graph_c0;c126335.graph_c0;c130431.graph_c0
No.164	csn-miR_c43474	unconservative_c92590.graph_c0_43474	MIR482	GUUAAUAGGACUGAUUGGUAAGUA	24	8.72348	56.3197	19.3123	70.1238	2.69066	-1.54412	0.316265	Y	c19468.graph_c0;c85932.graph_c0;c190536.graph_c0;c137342.graph_c0;c92590.graph_c0
No.165	csn-miR_c43795	unconservative_c94391.graph_c0_43795	--	UUGGCGAUGGAGGAUCUAAGACA	23	0	0	23.1747	0	--	27.788	--	Y	c64971.graph_c0;c105139.graph_c0;c101628.graph_c0;c142677.graph_c0
No.166	csn-miR_c43822	unconservative_c94631.graph_c0_43822	MIR8643	UAGGGCACAUAUUAAGAAGUU	21	7.26957	6.25774	0	0	-0.216243	-25.8991	-25.8991	Y	c13552.graph_c0;c137494.graph_c0;c142523.graph_c0;c120215.graph_c0;c136201.graph_c1;c120077.graph_c0;c131716.graph_c0;c38405.graph_c0;c113559.graph_c0;c129638.graph_c0;c138317.graph_c0;c141457.graph_c0;c11733.graph_c0;c117926.graph_c0;c6218.graph_c0;c138562.graph_c0;c153315.graph_c0;c145913.graph_c0;c134715.graph_c0;c119999.graph_c0;c136358.graph_c0;c115688.graph_c0;c121592.graph_c0;c66268.graph_…
No.167	csn-miR_c43895	unconservative_c95317.graph_c0_43895	--	AGUGCUUUUGUGGGAGAUUUUUGU	24	1.45391	6.25774	19.3123	0	2.1057	1.62582	-25.8991	Y	c131267.graph_c0;c117667.graph_c0;c132990.graph_c0;c105807.graph_c0;c71071.graph_c0;c129874.graph_c0;c94715.graph_c0;c108493.graph_c0;c78484.graph_c0
No.168	csn-miR_c44182	unconservative_c96704.graph_c0_44182	--	ACAAAAAUGAUUGUUCAACUAAC	23	4.36174	75.0929	15.4498	70.1238	4.10571	-2.28109	-0.0987723	Y	c138483.graph_c0;c6658.graph_c0;c102988.graph_c0;c84527.graph_c0;c138881.graph_c0;c132072.graph_c0;c96137.graph_c0;c64568.graph_c0;c75876.graph_c1;c124634.graph_c0;c138043.graph_c0;c96704.graph_c0;c124356.graph_c0;c108962.graph_c0
No.169	csn-miR_c44304	unconservative_c97400.graph_c0_44304	--	CAAUAAGAUUCAAGGAGACAG	21	14.5391	25.031	54.0743	35.0619	0.783778	1.11123	0.486188	Y	c101901.graph_c0;c126964.graph_c0;c34525.graph_c0;c53156.graph_c0;c125378.graph_c0;c171691.graph_c0;c115799.graph_c0;c118776.graph_c0;c34317.graph_c0;c102879.graph_c0;c20794.graph_c0;c137771.graph_c0;c131561.graph_c0;c125407.graph_c0;c137185.graph_c1;c132456.graph_c0;c87731.graph_c0;c134821.graph_c0;c112172.graph_c0;c52264.graph_c0;c3670.graph_c0;c133539.graph_c0;c135292.graph_c0;c112870.graph_c1…
No.170	csn-miR_c44326	unconservative_c97623.graph_c0_44326	MIR156	GCUCACUUCUCUUCUGUCAUU	21	1597.85	838.538	4364.57	829.798	-0.930185	2.37989	-0.0151156	Y	c134910.graph_c0;c122448.graph_c0;c128084.graph_c0;c136356.graph_c0;c37924.graph_c0;c128913.graph_c0;c62788.graph_c0;c123629.graph_c0;c134931.graph_c0;c133294.graph_c1;c174430.graph_c0;c137617.graph_c0;c138252.graph_c0;c73084.graph_c0;c122907.graph_c0;c107387.graph_c0;c124765.graph_c0;c109874.graph_c0;c10413.graph_c0;c135061.graph_c0;c100113.graph_c0;c126741.graph_c0;c126608.graph_c0;c115558.grap…
No.171	csn-miR_c44391	unconservative_c97870.graph_c0_44391	--	CUCUGGUUUGAAUUUUCUCUGAUU	24	4.36174	25.031	38.6245	46.7492	2.52075	0.6258	0.901226	Y	c120516.graph_c0;c144948.graph_c0;c102260.graph_c0;c114775.graph_c0;c123115.graph_c0;c67682.graph_c0;c97870.graph_c0;c130161.graph_c0;c138693.graph_c0;c141005.graph_c0;c98118.graph_c0;c127256.graph_c1;c82345.graph_c0
No.172	csn-miR_c44413	unconservative_c97987.graph_c0_44413	MIR172	AUUGAACUCUGUUAUCAAGAUUAAC	25	11.6313	800.991	65.6617	81.8111	6.1057	-3.60866	-3.29142	Y	c138908.graph_c0;c97987.graph_c0
No.173	csn-miR_c44420	unconservative_c98007.graph_c0_44420	MIR535	GUGCUCUCUCUCGUUGUCAUA	21	2308.81	68.8352	336.033	292.182	-5.06786	2.28739	2.08565	Y	c141515.graph_c0;c110242.graph_c0;c124531.graph_c0;c130257.graph_c0;c138015.graph_c0;c67789.graph_c1;c130804.graph_c0;c43682.graph_c0;c98007.graph_c0;c97094.graph_c0;c122827.graph_c0;c7419.graph_c0;c135082.graph_c2;c126741.graph_c0;c131733.graph_c0;c124765.graph_c0;c135286.graph_c0;c112978.graph_c1;c135061.graph_c0;c137318.graph_c0;c171210.graph_c0;c138783.graph_c0;c120552.graph_c0;c66240.graph_c…
No.174	csn-miR_c44561	unconservative_c98597.graph_c0_44561	--	ACUACUGUUAGCUGUUACGCUCGU	24	1.45391	406.753	11.5874	11.6873	8.12808	-5.13353	-5.12114	Y	c98597.graph_c0;c148696.graph_c0
No.175	csn-miR_c44635	unconservative_c99040.graph_c0_44635	MIR156	GCUCCCUAUCCUUCUGUCAUC	21	847.631	231.537	7.7249	0	-1.8722	-4.90558	-31.1086	Y	c139474.graph_c1;c98276.graph_c0;c133898.graph_c0;c186631.graph_c0;c126245.graph_c0;c130716.graph_c0;c133547.graph_c1;c138715.graph_c0;c99040.graph_c0;c128027.graph_c0;c148419.graph_c0;c131833.graph_c0;c136291.graph_c0;c121211.graph_c0;c53348.graph_c0;c147768.graph_c0;c84239.graph_c0;c132741.graph_c0;c127339.graph_c0;c138130.graph_c0;c135080.graph_c1;c129821.graph_c0;c114394.graph_c0;c130049.grap…
No.176	csn-miR_c4541	unconservative_c114197.graph_c0_4541	MIR4348	AAGUACUCUGGAUCUGACUAUAUG	24	23.2626	0	23.1747	0	-27.7934	27.788	--	Y	c132451.graph_c0;c130484.graph_c0;c138607.graph_c0;c123617.graph_c0;c131326.graph_c0;c114197.graph_c0
No.177	csn-miR_c4588	unconservative_c114385.graph_c0_4588	--	UGUAAGAUCUAUUAAACAAGGCAU	24	5.81565	0	7.7249	0	-25.7934	26.203	--	Y	c137920.graph_c0;c133276.graph_c0;c111389.graph_c0
No.178	csn-miR_c5480	unconservative_c116177.graph_c0_5480	--	ACUUUCCGGCCUGUCUUCGGC	21	431.812	6.25774	3.86245	163.622	-6.10863	-0.696098	4.70859	Y	c119960.graph_c0;c133235.graph_c0;c137288.graph_c0;c129898.graph_c1;c149178.graph_c0;c150091.graph_c0;c99825.graph_c0;c121483.graph_c0;c120814.graph_c0;c116177.graph_c0;c163133.graph_c0;c134665.graph_c0
No.179	csn-miR_c5485	unconservative_c116193.graph_c0_5485	--	GUGUUUGGAUCUUAGAUUUGGGGA	24	29.0783	0	92.6988	151.935	-28.1154	29.788	30.5008	Y	c83651.graph_c0;c89672.graph_c0;c107677.graph_c0;c130126.graph_c0;c129001.graph_c0;c127925.graph_c1;c113498.graph_c0;c125823.graph_c0;c112138.graph_c0;c120010.graph_c0;c88495.graph_c0;c102139.graph_c0;c72336.graph_c0;c138919.graph_c5;c181076.graph_c0;c100153.graph_c0;c131156.graph_c0;c136157.graph_c0;c127918.graph_c0;c129778.graph_c0;c81171.graph_c0;c133133.graph_c1;c103359.graph_c0;c123375.graph…
No.180	csn-miR_c5554	unconservative_c116349.graph_c0_5554	--	UGACAAUGGAAAUAGAAGUCU	21	1.45391	37.5465	0	0	4.69068	-28.4841	-28.4841	Y	c58855.graph_c0;c128314.graph_c0;c116024.graph_c0;c134706.graph_c1;c34584.graph_c0;c107555.graph_c0;c112810.graph_c0;c35732.graph_c0;c137041.graph_c0;c133454.graph_c0;c166644.graph_c0;c122273.graph_c0;c115344.graph_c0;c1588.graph_c0;c76145.graph_c0;c131461.graph_c0;c133195.graph_c3;c133711.graph_c0;c55783.graph_c0;c57700.graph_c0;c23360.graph_c0;c133385.graph_c0;c138682.graph_c0;c122566.graph_c0;…
No.181	csn-miR_c557	unconservative_c102446.graph_c0_557	--	GUGCUGUCUAUCGUCGUCAUG	21	5805.48	4968.65	27164.6	32069.9	-0.224561	2.4508	2.6903	Y	c161467.graph_c0;c134161.graph_c0;c122717.graph_c0;c121283.graph_c0;c129595.graph_c0;c133951.graph_c0;c37836.graph_c0;c163956.graph_c0;c119740.graph_c0;c121234.graph_c0;c36157.graph_c0;c127512.graph_c1;c133346.graph_c0;c114612.graph_c0;c113686.graph_c0;c137943.graph_c0
No.182	csn-miR_c559	unconservative_c102446.graph_c0_559	MIR535	GACGACGAUAGACAGCAC	18	5.81565	6.25774	3.86245	280.495	0.10568	-0.696098	5.4862	Y	c176495.graph_c0;c138512.graph_c0;c109546.graph_c0;c125852.graph_c0;c102042.graph_c0;c5479.graph_c0;c84488.graph_c0;c141259.graph_c0;c134028.graph_c0;c153655.graph_c0;c203965.graph_c0;c126911.graph_c0;c115293.graph_c0;c134214.graph_c0;c132476.graph_c0;c159963.graph_c0;c148120.graph_c0;c185491.graph_c0;c128473.graph_c0;c136684.graph_c1;c42365.graph_c0;c129803.graph_c0;c136024.graph_c0;c131710.grap…
No.183	csn-miR_c5623	unconservative_c116590.graph_c0_5623	--	UGGACAAGGGGUGCCUGCUGUGCU	24	8.72348	0	15.4498	35.0619	-26.3784	27.203	28.3853	Y	c119107.graph_c0;c116590.graph_c0;c83640.graph_c0
No.184	csn-miR_c564	unconservative_c102473.graph_c0_564	--	AUCGGUUUCUAUGUUCUUAGACAU	24	151.207	18.7732	19.3123	0	-3.00978	0.0408454	-27.4841	Y	c102473.graph_c0;c9417.graph_c0;c129218.graph_c0;c96655.graph_c1;c168495.graph_c0;c176134.graph_c0
No.185	csn-miR_c5760	unconservative_c116942.graph_c0_5760	MIR394	AGCUCUGUUGGUUUCUCUUUG	21	26.1704	6.25774	0	70.1238	-2.06423	-25.8991	3.4862	Y	c64828.graph_c0;c111234.graph_c0;c111177.graph_c0;c136380.graph_c0;c135805.graph_c0;c105299.graph_c0;c149236.graph_c0;c102674.graph_c0;c203876.graph_c0;c137782.graph_c0;c142774.graph_c0;c98398.graph_c0;c116209.graph_c0;c94375.graph_c0;c144240.graph_c0;c138341.graph_c0;c86244.graph_c0;c59114.graph_c0;c62471.graph_c0;c126404.graph_c0;c95249.graph_c0;c138604.graph_c0;c42747.graph_c0;c135741.graph_c0…
No.186	csn-miR_c6302	unconservative_c118040.graph_c0_6302	MIR396	GUUCAAGGAAGCUGUGGGAAG	21	2519.63	713.383	23943.3	3389.32	-1.82046	5.0688	2.24825	Y	c119068.graph_c0;c100579.graph_c0;c120729.graph_c0;c150245.graph_c0;c132073.graph_c1;c134267.graph_c0;c61604.graph_c0;c137606.graph_c0;c135655.graph_c3;c138127.graph_c0;c124807.graph_c0;c128580.graph_c0;c129968.graph_c1;c130049.graph_c0;c138937.graph_c0;c73172.graph_c0;c129697.graph_c0;c34113.graph_c0;c134807.graph_c0;c106361.graph_c0;c105553.graph_c0;c131240.graph_c0;c133029.graph_c0;c123691.gra…
No.187	csn-miR_c6400	unconservative_c118283.graph_c0_6400	--	UCAUUUAUUUGGUAGAAAAUU	21	61.0644	150.186	57.9368	70.1238	1.29835	-1.3742	-1.09877	Y	c130923.graph_c0;c3678.graph_c0;c109197.graph_c0;c48706.graph_c0;c125540.graph_c0;c134192.graph_c0;c112617.graph_c0;c133393.graph_c0;c96023.graph_c0;c136465.graph_c1;c68366.graph_c0;c134616.graph_c0;c138538.graph_c0;c111067.graph_c1;c161613.graph_c0;c136630.graph_c0;c130704.graph_c0;c138783.graph_c0;c121384.graph_c0;c127948.graph_c0;c133480.graph_c0;c137576.graph_c0;c32375.graph_c0;c109685.graph_…
No.188	csn-miR_c6575	unconservative_c118731.graph_c0_6575	--	AGAACUUGGAUUCGUGGAGGG	21	4.36174	0	15.4498	81.8111	-25.3784	27.203	29.6077	Y	c53685.graph_c0;c55952.graph_c0;c55882.graph_c0;c84745.graph_c0;c118731.graph_c0;c130804.graph_c0;c128362.graph_c0;c138917.graph_c0;c131663.graph_c0;c128202.graph_c0;c135901.graph_c1;c137826.graph_c2;c144442.graph_c0;c132197.graph_c1;c32235.graph_c0;c65308.graph_c0;c84928.graph_c0;c151965.graph_c0;c133159.graph_c0;c121918.graph_c0;c126935.graph_c0;c115126.graph_c1;c132280.graph_c0;c130496.graph_c…
No.189	csn-miR_c6917	unconservative_c119449.graph_c0_6917	MIR172	ACAAGAAUCUUGAUGUAUAACUCA	24	74.1496	50.062	42.487	0	-0.566723	-0.236694	-28.8991	Y	c88614.graph_c0;c128808.graph_c0;c135177.graph_c0;c131243.graph_c0
No.190	csn-miR_c7042	unconservative_c119747.graph_c0_7042	MIR5067	ACCUGUCUUGGAUUGUAGAAUACA	24	114.859	375.465	146.773	116.873	1.70881	-1.35509	-1.68374	Y	c119747.graph_c0;c122608.graph_c0
No.191	csn-miR_c7291	unconservative_c120222.graph_c0_7291	--	UCUUGUUUCUGUAGUUCUAGGU	22	95.9583	6.25774	0	35.0619	-3.9387	-25.8991	2.4862	Y	c36341.graph_c0;c72816.graph_c0;c129606.graph_c0;c89718.graph_c0;c110965.graph_c0;c131272.graph_c0;c158817.graph_c0;c141660.graph_c0;c132083.graph_c1;c133474.graph_c0;c120222.graph_c0;c133596.graph_c0;c60235.graph_c0;c128646.graph_c0;c137188.graph_c0;c102073.graph_c0;c107290.graph_c0;c116169.graph_c0;c12570.graph_c0;c130515.graph_c0;c136180.graph_c0;c119041.graph_c0;c136763.graph_c0;c125459.graph…
No.192	csn-miR_c744	unconservative_c102916.graph_c0_744	--	CCGGUGUUUUGAUGAAAGCUCAAA	24	4.36174	31.2887	0	0	2.84268	-28.2211	-28.2211	Y	c74111.graph_c0;c127029.graph_c0;c130647.graph_c0;c131196.graph_c1;c134799.graph_c0;c11748.graph_c0;c134758.graph_c0;c120947.graph_c0;c8983.graph_c0;c105916.graph_c0
No.193	csn-miR_c7488	unconservative_c120526.graph_c0_7488	MIR159	ACGACUCCGGAGCUCUCUUCAGAG	24	0	12.5155	0	0	26.8991	-26.8991	-26.8991	Y	c103744.graph_c0
No.194	csn-miR_c870	unconservative_c103436.graph_c0_870	--	UCCUGAGAUUUGAGAAAUUACAUC	24	69.7878	75.0929	50.2119	58.4365	0.105702	-0.580647	-0.361807	N	c120661.graph_c0;c138134.graph_c0;c138385.graph_c0;c9701.graph_c0;c44421.graph_c0;c132072.graph_c0;c109977.graph_c0
No.195	csn-miR_c8959	unconservative_c122966.graph_c0_8959	MIR5079	AGUAGAUCUUAUUAUGCUGAUAUG	24	8.72348	0	19.3123	0	-26.3784	27.5249	--	Y	c111573.graph_c0;c126208.graph_c0;c135077.graph_c0;c134727.graph_c0
No.196	csn-miR_c9086	unconservative_c123263.graph_c0_9086	--	UGGAUGUAGCAAAGAGAAGCU	21	1173.31	275.341	166.085	409.055	-2.09129	-0.729293	0.571078	Y	c109159.graph_c0;c122542.graph_c0;c118102.graph_c0;c132319.graph_c0;c108943.graph_c0;c104717.graph_c1;c120115.graph_c0;c131063.graph_c0;c157524.graph_c0;c130363.graph_c0;c65170.graph_c0;c71832.graph_c0;c135760.graph_c0;c119346.graph_c0;c138845.graph_c1;c133461.graph_c1;c141604.graph_c0;c121007.graph_c0;c41083.graph_c0;c139120.graph_c1;c123263.graph_c0;c135954.graph_c0;c134149.graph_c0;c167314.gra…
No.197	csn-miR_c9218	unconservative_c123464.graph_c0_9218	MIR1122	ACAUCGAUCUAGAGAAAUUUCAAU	24	77.0574	87.6084	42.487	11.6873	0.185136	-1.04405	-2.90613	Y	c56710.graph_c0;c156481.graph_c0;c90928.graph_c0
No.198	csn-miR_c9283	unconservative_c123567.graph_c0_9283	--	GUUGUGUUUGGAUCAUGGAUU	21	36.3478	62.5774	73.3866	210.371	0.783774	0.229875	1.74922	Y	c122299.graph_c0;c129357.graph_c1;c161362.graph_c0;c121346.graph_c0;c139122.graph_c0;c133740.graph_c0;c90548.graph_c0;c111838.graph_c0;c142027.graph_c0;c92693.graph_c0;c92505.graph_c0;c130374.graph_c0;c61014.graph_c0;c131159.graph_c1;c66384.graph_c0;c125435.graph_c0;c90610.graph_c0;c134445.graph_c2;c142144.graph_c0;c116202.graph_c0;c123567.graph_c0;c73125.graph_c0;c52324.graph_c0;c137327.graph_c0…
