# Supplementary material for: MicroRNAs and their targeted genes associated with phase changes of stem explants during tissue culture of tea plant
Source: Sci Rep. 2019 Dec 27;9:20239. doi: 10.1038/s41598-019-56686-3 (PMC6934718; doi:10.1038/s41598-019-56686-3)
Supplement: Supplementary file 4 — Supplementary Information 4. [file 41598_2019_56686_MOESM4_ESM.xlsx]

## Sheet: sRNA_info_Table2
Supplementary Table S2. Annotation of the predicted target genes during tissue culture of tea explants.
#miRNA_ID	miRNA_family	Target_gene	COG_class	COG_class_annotation	GO_annotation	KEGG_annotation	KOG_class	KOG_class_annotation	Pfam_annotation	Swissprot_annotation	eggNOG_class	eggNOG_class_annotation	nr_annotation	miRNA_Chr	miRNA_Start	miRNA_End	miRNA_Strand	miRNA_aligned_fragment
aau-miR319	MIR319	c100064.graph_c0	--	--	--	--	--	--	--	--	--	--	--	--	--	--	--	TTGGACTGAAGGGAGCTCCCT
aau-miR319	MIR319	c103462.graph_c0	--	--	--	--	--	--	Protein of unknown function, DUF538	--	R	General function prediction only	PREDICTED: uncharacterized protein LOC101268247 isoform X2 [Solanum lycopersicum]	--	--	--	--	TTGGACTGAAGGGAGCTCCCT
aau-miR319	MIR319	c115645.graph_c1	--	--	Biological Process: developmental process (GO:0032502);;	--	--	--	--	Transcription factor TCP3 GN=TCP3 OS=Arabidopsis thaliana (Mouse-ear cress) PE=2 SV=1	K	Transcription	hypothetical protein JCGZ_09840 [Jatropha curcas]	--	--	--	--	TTGGACTGAAGGGAGCTCCCT
aau-miR319	MIR319	c117365.graph_c0	--	--	Molecular Function: DNA binding (GO:0003677);; Biological Process: regulation of transcription, DNA-templated (GO:0006355);;	--	--	--	Dof domain, zinc finger	Dof zinc finger protein DOF4.6 GN=DOF4.6 OS=Arabidopsis thaliana (Mouse-ear cress) PE=2 SV=2	K	Transcription	F-box family protein isoform 1 [Theobroma cacao]	--	--	--	--	TTGGACTGAAGGGAGCTCCCT
aau-miR319	MIR319	c118379.graph_c0	--	--	Molecular Function: transferase activity, transferring phosphorus-containing groups (GO:0016772);;	--	--	--	--	Probable receptor protein kinase TMK1 (Precursor) GN=TMK1 OS=Arabidopsis thaliana (Mouse-ear cress) PE=1 SV=1	T	Signal transduction mechanisms	PREDICTED: probable receptor protein kinase TMK1 isoform X3 [Prunus mume]	--	--	--	--	TTGGACTGAAGGGAGCTCCCT
aau-miR319	MIR319	c120940.graph_c0	--	--	Molecular Function: structural molecule activity (GO:0005198);; Cellular Component: chloroplast (GO:0009507);;	--	--	--	PAP_fibrillin	Probable plastid-lipid-associated protein 4, chloroplastic (Precursor) GN=MPE11.24 OS=Arabidopsis thaliana (Mouse-ear cress) PE=2 SV=1	S	Function unknown	PREDICTED: probable plastid-lipid-associated protein 4, chloroplastic isoform X4 [Solanum lycopersicum]	--	--	--	--	TTGGACTGAAGGGAGCTCCCT
aau-miR319	MIR319	c131207.graph_c0	--	--	Molecular Function: long-chain-alcohol O-fatty-acyltransferase activity (GO:0047196);;	--	--	--	TCP family transcription factor	Transcription factor PCF5 OS=Oryza sativa subsp. japonica (Rice) PE=2 SV=1	S	Function unknown	PREDICTED: probable long-chain-alcohol O-fatty-acyltransferase 5 [Sesamum indicum]	--	--	--	--	TTGGACTGAAGGGAGCTCCCT
aau-miR319	MIR319	c131690.graph_c0	--	--	Biological Process: regulation of transcription, DNA-templated (GO:0006355);;	--	--	--	GRAS domain family	Protein SHORT-ROOT GN=F19F18.140 OS=Arabidopsis thaliana (Mouse-ear cress) PE=1 SV=1	K	Transcription	GRAS family transcription factor SHR2 [Quercus suber]	--	--	--	--	TTGGACTGAAGGGAGCTCCCT
aau-miR319	MIR319	c133605.graph_c0	--	--	--	--	--	--	--	--	--	--	--	--	--	--	--	TTGGACTGAAGGGAGCTCCCT
aau-miR319	MIR319	c134048.graph_c0	--	--	Molecular Function: sequence-specific DNA binding transcription factor activity (GO:0003700);; Biological Process: regulation of transcription, DNA-templated (GO:0006355);; Molecular Function: sequence-specific DNA binding (GO:0043565);;	--	--	--	Basic region leucine zipper;; bZIP transcription factor	--	K	Transcription	bZIP transcription factor family protein 2 [Camellia sinensis]	--	--	--	--	TTGGACTGAAGGGAGCTCCCT
aau-miR319	MIR319	c138626.graph_c0	--	--	Cellular Component: nucleus (GO:0005634);; Cellular Component: cytosol (GO:0005829);; Cellular Component: plasma membrane (GO:0005886);; Biological Process: toxin catabolic process (GO:0009407);; Cellular Component: plant-type cell wall (GO:0009505);; Biological Process: gibberellin biosynthetic process (GO:0009686);; Biological Process: gibberellic acid mediated signaling pathway (GO:0009740);; …	--	[O]	Posttranslational modification, protein turnover, chaperones	Surp module;; Zein-binding;; 14-3-3 protein;; Alternative splicing regulator	14-3-3 protein 10 GN=TFT10 OS=Solanum lycopersicum (Tomato) PE=2 SV=2	O	Posttranslational modification, protein turnover, chaperones	PREDICTED: splicing factor, suppressor of white-apricot homolog isoform X2 [Vitis vinifera]	--	--	--	--	TTGGACTGAAGGGAGCTCCCT
aau-miR319	MIR319	c145360.graph_c0	--	--	--	--	--	--	--	--	--	--	--	--	--	--	--	TTGGACTGAAGGGAGCTCCCT
aau-miR319	MIR319	c34326.graph_c0	[O]	Posttranslational modification, protein turnover, chaperones	Molecular Function: ATP binding (GO:0005524);; Biological Process: protein folding (GO:0006457);; Biological Process: response to stress (GO:0006950);; Molecular Function: unfolded protein binding (GO:0051082);;	K04043|8.16488e-129|gsl:Gasu_51530|molecular chaperone DnaK; K04043 molecular chaperone DnaK (A)	[O]	Posttranslational modification, protein turnover, chaperones	Hsp70 protein;; FGGY family of carbohydrate kinases, C-terminal domain	Heat shock 70 kDa protein, mitochondrial (Precursor) OS=Phaseolus vulgaris (Kidney bean) PE=1 SV=1	O	Posttranslational modification, protein turnover, chaperones	stress-70 protein, mitochondrial [Mortierella verticillata NRRL 6337]	--	--	--	--	TTGGACTGAAGGGAGCTCCCT
aau-miR319	MIR319	c37179.graph_c0	[C]	Energy production and conversion	Cellular Component: proton-transporting V-type ATPase, V0 domain (GO:0033179);;	K02154|1.63198e-30|csl:COCSUDRAFT_28885|V0/A0 complex, 116-kDa subunit of ATPase; K02154 V-type H+-transporting ATPase subunit a (A)	[C]	Energy production and conversion	V-type ATPase 116kDa subunit family	V-type proton ATPase subunit a3 GN=VHA-a3 OS=Arabidopsis thaliana (Mouse-ear cress) PE=1 SV=1	C	Energy production and conversion	Vph1p [Rhizophagus irregularis DAOM 197198w]	--	--	--	--	TTGGACTGAAGGGAGCTCCCT
aau-miR319	MIR319	c41016.graph_c0	--	--	--	--	--	--	--	--	--	--	--	--	--	--	--	TTGGACTGAAGGGAGCTCCCT
aau-miR319	MIR319	c66282.graph_c0	--	--	--	--	--	--	--	--	--	--	--	--	--	--	--	TTGGACTGAAGGGAGCTCCCT
aau-miR319	MIR319	c69492.graph_c0	--	--	--	--	--	--	--	--	--	--	--	--	--	--	--	TTGGACTGAAGGGAGCTCCCT
aau-miR319	MIR319	c86954.graph_c0	--	--	--	--	--	--	Retroviral aspartyl protease;; Aspartyl protease	--	R	General function prediction only	hypothetical protein MIMGU_mgv1a024293mg, partial [Erythranthe guttata]	--	--	--	--	TTGGACTGAAGGGAGCTCCCT
aau-miR319	MIR319	c9432.graph_c0	--	--	--	--	--	--	--	--	--	--	--	--	--	--	--	TTGGACTGAAGGGAGCTCCCT
aau-miR396	MIR396	c100497.graph_c0	--	--	--	--	--	--	WRC;; QLQ	Growth-regulating factor 7 GN=GRF7 OS=Arabidopsis thaliana (Mouse-ear cress) PE=2 SV=1	K	Transcription	Growth-regulating factor 7, putative isoform 1 [Theobroma cacao]	--	--	--	--	TTCCACAGCTTTCTTGAACTG
aau-miR396	MIR396	c102989.graph_c0	--	--	Biological Process: MAPK cascade (GO:0000165);; Molecular Function: calcium ion binding (GO:0005509);; Cellular Component: mitochondrion (GO:0005739);; Cellular Component: vacuolar membrane (GO:0005774);; Cellular Component: endoplasmic reticulum (GO:0005783);; Cellular Component: Golgi apparatus (GO:0005794);; Cellular Component: cytosol (GO:0005829);; Cellular Component: plasma membrane (GO:000…	K08054|2.9648e-57|brp:103854961|calnexin homolog 1-like; K08054 calnexin (A)	[O]	Posttranslational modification, protein turnover, chaperones	--	Calnexin homolog 1 (Precursor) GN=CNX1 OS=Arabidopsis thaliana (Mouse-ear cress) PE=1 SV=1	O	Posttranslational modification, protein turnover, chaperones	PREDICTED: calnexin homolog 1-like [Brassica rapa]	--	--	--	--	TTCCACAGCTTTCTTGAACTG
aau-miR396	MIR396	c105.graph_c0	--	--	--	--	--	--	--	--	--	--	--	--	--	--	--	TTCCACAGCTTTCTTGAACTG
aau-miR396	MIR396	c107845.graph_c0	--	--	--	--	--	--	Plant protein of unknown function	UPF0481 protein At3g47200 GN=At3g47200 OS=Arabidopsis thaliana (Mouse-ear cress) PE=2 SV=1	S	Function unknown	PREDICTED: UPF0481 protein At3g47200-like [Sesamum indicum]	--	--	--	--	TTCCACAGCTTTCTTGAACTG
aau-miR396	MIR396	c108329.graph_c0	--	--	--	--	--	--	AWPM-19-like family	--	S	Function unknown	PREDICTED: uncharacterized protein LOC103325034 [Prunus mume]	--	--	--	--	TTCCACAGCTTTCTTGAACTG
aau-miR396	MIR396	c108900.graph_c0	--	--	Molecular Function: transferase activity, transferring hexosyl groups (GO:0016758);;	K13496|8.94081e-57|vvi:100248767|UDP-glycosyltransferase 73C2; K13496 UDP-glucosyl transferase 73C [EC:2.4.1.-] (A)	[GC]	--	UDP-glucoronosyl and UDP-glucosyl transferase	UDP-glycosyltransferase 73C2 GN=UGT73C2 OS=Arabidopsis thaliana (Mouse-ear cress) PE=3 SV=1	G	Carbohydrate transport and metabolism	PREDICTED: UDP-glycosyltransferase 73C2 isoform X1 [Vitis vinifera]	--	--	--	--	TTCCACAGCTTTCTTGAACTG
aau-miR396	MIR396	c109020.graph_c0	--	--	--	--	--	--	--	High-affinity nitrate transporter-activating protein 2.1 (Precursor) OS=Oryza sativa subsp. japonica (Rice) PE=1 SV=1	G	Carbohydrate transport and metabolism	PREDICTED: high-affinity nitrate transporter 3.2-like [Nicotiana sylvestris]	--	--	--	--	TTCCACAGCTTTCTTGAACTG
aau-miR396	MIR396	c109190.graph_c0	--	--	--	--	--	--	--	NAC domain-containing protein 100 GN=NAC100 OS=Arabidopsis thaliana (Mouse-ear cress) PE=2 SV=1	S	Function unknown	PREDICTED: NAC domain-containing protein 100 [Nicotiana tomentosiformis]	--	--	--	--	TTCCACAGCTTTCTTGAACTG
aau-miR396	MIR396	c111335.graph_c0	--	--	Cellular Component: nucleus (GO:0005634);; Biological Process: calcium ion transport (GO:0006816);; Biological Process: response to auxin (GO:0009733);;	K14488|4.60141e-21|crb:CARUB_v10018241mg|hypothetical protein; K14488 SAUR family protein (A)	--	--	Auxin responsive protein	Auxin-induced protein 15A OS=Glycine max (Soybean) PE=2 SV=1	S	Function unknown	PREDICTED: auxin-induced protein 15A-like [Camelina sativa]	--	--	--	--	TTCCACAGCTTTCTTGAACTG
aau-miR396	MIR396	c111786.graph_c0	--	--	Biological Process: proteolysis (GO:0006508);; Molecular Function: cysteine-type peptidase activity (GO:0008234);; Molecular Function: oxidoreductase activity (GO:0016491);;	--	[O]	Posttranslational modification, protein turnover, chaperones	Papain family cysteine protease;; Cathepsin propeptide inhibitor domain (I29)	Oryzain alpha chain (Precursor) OS=Oryza sativa subsp. japonica (Rice) PE=1 SV=2	O	Posttranslational modification, protein turnover, chaperones	cysteine protease Cp5 [Actinidia deliciosa]	--	--	--	--	TTCCACAGCTTTCTTGAACTG
aau-miR396	MIR396	c112977.graph_c0	--	--	Molecular Function: protein kinase activity (GO:0004672);; Biological Process: phosphorylation (GO:0016310);;	--	--	--	Leucine Rich repeats (2 copies);; Leucine rich repeat;; Leucine Rich Repeat;; Leucine Rich repeat;; Leucine rich repeat	Probable LRR receptor-like serine/threonine-protein kinase At4g08850 (Precursor) GN=At4g08850 OS=Arabidopsis thaliana (Mouse-ear cress) PE=2 SV=3	T	Signal transduction mechanisms	Leucine-rich repeat receptor-like protein kinase family protein, putative [Theobroma cacao]	--	--	--	--	TTCCACAGCTTTCTTGAACTG
aau-miR396	MIR396	c113385.graph_c0	--	--	--	--	--	--	--	--	--	--	--	--	--	--	--	TTCCACAGCTTTCTTGAACTG
aau-miR396	MIR396	c116457.graph_c0	--	--	--	--	--	--	--	--	--	--	--	--	--	--	--	TTCCACAGCTTTCTTGAACTG
aau-miR396	MIR396	c117491.graph_c0	--	--	--	--	--	--	WRC;; QLQ	Growth-regulating factor 12 OS=Oryza sativa subsp. japonica (Rice) PE=2 SV=1	K	Transcription	PREDICTED: growth-regulating factor 10-like isoform X1 [Vitis vinifera]	--	--	--	--	TTCCACAGCTTTCTTGAACTG
aau-miR396	MIR396	c117791.graph_c0	--	--	--	--	--	--	--	--	--	--	--	--	--	--	--	TTCCACAGCTTTCTTGAACTG
aau-miR396	MIR396	c117988.graph_c1	[O]	Posttranslational modification, protein turnover, chaperones	--	K09527|1.73455e-126|vvi:100241915|uncharacterized LOC100241915; K09527 DnaJ homolog subfamily C member 7 (A)	[O]	Posttranslational modification, protein turnover, chaperones	DnaJ domain;; TPR repeat;; Tetratricopeptide repeat;; Tetratricopeptide repeat	DnaJ protein P58IPK homolog (Precursor) OS=Arabidopsis thaliana (Mouse-ear cress) PE=1 SV=1	O	Posttranslational modification, protein turnover, chaperones	PREDICTED: uncharacterized protein LOC100241915 [Vitis vinifera]	--	--	--	--	TTCCACAGCTTTCTTGAACTG
aau-miR396	MIR396	c118040.graph_c0	--	--	--	--	--	--	--	--	--	--	--	--	--	--	--	TTCCACAGCTTTCTTGAACTG
aau-miR396	MIR396	c119071.graph_c0	--	--	--	K03128|4.25104e-74|vvi:100266355|transcription initiation factor TFIID subunit 2; K03128 transcription initiation factor TFIID subunit 2 (A)	[K]	Transcription	--	Transcription initiation factor TFIID subunit 2 GN=TAF2 OS=Arabidopsis thaliana (Mouse-ear cress) PE=2 SV=1	K	Transcription	PREDICTED: transcription initiation factor TFIID subunit 2 isoform X3 [Vitis vinifera]	--	--	--	--	TTCCACAGCTTTCTTGAACTG
aau-miR396	MIR396	c120316.graph_c0	--	--	Molecular Function: DNA binding (GO:0003677);; Biological Process: vernalization response (GO:0010048);;	K17046|1.95781e-83|vvi:100245819|protein DEK; K17046 protein DEK (A)	[B]	Chromatin structure and dynamics	DEK C terminal domain	--	B	Chromatin structure and dynamics	PREDICTED: protein DEK [Vitis vinifera]	--	--	--	--	TTCCACAGCTTTCTTGAACTG
aau-miR396	MIR396	c120377.graph_c0	--	--	Cellular Component: peroxisomal membrane (GO:0005778);; Cellular Component: integral component of membrane (GO:0016021);;	K13348|1.4943e-81|pper:PRUPE_ppa010201mg|hypothetical protein; K13348 protein Mpv17 (A)	[R]	General function prediction only	Mpv17 / PMP22 family	--	R	General function prediction only	hypothetical protein PRUPE_ppa010201mg [Prunus persica]	--	--	--	--	TTCCACAGCTTTCTTGAACTG
aau-miR396	MIR396	c120729.graph_c0	--	--	--	--	--	--	--	--	--	--	--	--	--	--	--	TTCCACAGCTTTCTTGAACTG
aau-miR396	MIR396	c123702.graph_c0	--	--	--	--	--	--	--	--	--	--	--	--	--	--	--	TTCCACAGCTTTCTTGAACTG
aau-miR396	MIR396	c124204.graph_c0	--	--	--	--	--	--	--	--	--	--	--	--	--	--	--	TTCCACAGCTTTCTTGAACTG
aau-miR396	MIR396	c126267.graph_c0	--	--	--	--	--	--	--	--	S	Function unknown	PREDICTED: uncharacterized protein LOC100244114 [Vitis vinifera]	--	--	--	--	TTCCACAGCTTTCTTGAACTG
aau-miR396	MIR396	c126508.graph_c0	--	--	Molecular Function: metalloendopeptidase activity (GO:0004222);; Cellular Component: mitochondrial inner membrane (GO:0005743);; Biological Process: proteolysis (GO:0006508);; Molecular Function: ubiquinol-cytochrome-c reductase activity (GO:0008121);; Biological Process: electron transport chain (GO:0022900);; Molecular Function: metal ion binding (GO:0046872);; Cellular Component: respiratory c…	K01412|6.09457e-17|vvi:100266273|mitochondrial-processing peptidase subunit alpha; K01412 mitochondrial-processing peptidase subunit alpha [EC:3.4.24.64] (A)	[O]	Posttranslational modification, protein turnover, chaperones	--	Mitochondrial-processing peptidase subunit alpha (Precursor) GN=MPP OS=Solanum tuberosum (Potato) PE=1 SV=1	O	Posttranslational modification, protein turnover, chaperones	hypothetical protein CISIN_1g0104472mg, partial [Citrus sinensis]	--	--	--	--	TTCCACAGCTTTCTTGAACTG
aau-miR396	MIR396	c128287.graph_c0	[E]	Amino acid transport and metabolism	Biological Process: cellular amino acid metabolic process (GO:0006520);; Molecular Function: transaminase activity (GO:0008483);; Biological Process: biosynthetic process (GO:0009058);; Molecular Function: pyridoxal phosphate binding (GO:0030170);;	K00815|0|vvi:100253895|tyrosine aminotransferase; K00815 tyrosine aminotransferase [EC:2.6.1.5] (A)	[E]	Amino acid transport and metabolism	Aminotransferase class I and II;; Beta-eliminating lyase	Probable aminotransferase TAT2 GN=At5g53970 OS=Arabidopsis thaliana (Mouse-ear cress) PE=2 SV=1	E	Amino acid transport and metabolism	PREDICTED: tyrosine aminotransferase-like [Nicotiana tomentosiformis]	--	--	--	--	TTCCACAGCTTTCTTGAACTG
aau-miR396	MIR396	c129118.graph_c0	--	--	--	--	[R]	General function prediction only	PPR repeat family;; PPR repeat;; PPR repeat;; Pentatricopeptide repeat domain;; PPR repeat family;; PPR repeat;; PPR repeat;; Pentatricopeptide repeat domain;; PPR repeat family;; PPR repeat;; PPR repeat	Pentatricopeptide repeat-containing protein At3g22470, mitochondrial (Precursor) GN=At3g22470 OS=Arabidopsis thaliana (Mouse-ear cress) PE=2 SV=1	R	General function prediction only	PREDICTED: pentatricopeptide repeat-containing protein At1g63330 [Vitis vinifera]	--	--	--	--	TTCCACAGCTTTCTTGAACTG
aau-miR396	MIR396	c129474.graph_c0	--	--	--	--	--	--	--	--	--	--	--	--	--	--	--	TTCCACAGCTTTCTTGAACTG
aau-miR396	MIR396	c130174.graph_c0	--	--	Molecular Function: ubiquitin thiolesterase activity (GO:0004221);; Biological Process: ubiquitin-dependent protein catabolic process (GO:0006511);; Molecular Function: peptidase activity (GO:0008233);; Molecular Function: zinc ion binding (GO:0008270);;	K12847|0|sot:102603602|U4/U6.U5 tri-snRNP-associated protein 2-like; K12847 U4/U6.U5 tri-snRNP-associated protein 2 (A)	[Z]	Cytoskeleton	Ubiquitin carboxyl-terminal hydrolase;; Zn-finger in ubiquitin-hydrolases and other protein;; Ubiquitin carboxyl-terminal hydrolase	Ubiquitin carboxyl-terminal hydrolase 8 GN=UBP8 OS=Arabidopsis thaliana (Mouse-ear cress) PE=2 SV=2	Z	Cytoskeleton	PREDICTED: U4/U6.U5 tri-snRNP-associated protein 2-like [Sesamum indicum]	--	--	--	--	TTCCACAGCTTTCTTGAACTG
aau-miR396	MIR396	c130254.graph_c0	--	--	Molecular Function: metal ion binding (GO:0046872);;	--	--	--	Ankyrin repeats (3 copies);; Ankyrin repeat;; Zinc finger, C3HC4 type (RING finger);; Ankyrin repeats (many copies);; Ankyrin repeat;; Zinc finger, C3HC4 type (RING finger);; Ankyrin repeats (many copies)	Putative E3 ubiquitin-protein ligase XBAT35 GN=XBAT35 OS=Arabidopsis thaliana (Mouse-ear cress) PE=2 SV=1	O	Posttranslational modification, protein turnover, chaperones	PREDICTED: putative E3 ubiquitin-protein ligase XBAT35 isoform X1 [Nicotiana sylvestris]	--	--	--	--	TTCCACAGCTTTCTTGAACTG
aau-miR396	MIR396	c131346.graph_c0	--	--	Molecular Function: magnesium ion transmembrane transporter activity (GO:0015095);; Biological Process: magnesium ion transport (GO:0015693);; Cellular Component: membrane (GO:0016020);; Biological Process: transmembrane transport (GO:0055085);;	K16075|0|cit:102630717|magnesium transporter MRS2-4-like; K16075 magnesium transporter (A)	[P]	Inorganic ion transport and metabolism	CorA-like Mg2+ transporter protein	Magnesium transporter MRS2-4 GN=F17J16.20 OS=Arabidopsis thaliana (Mouse-ear cress) PE=2 SV=1	P	Inorganic ion transport and metabolism	hypothetical protein CISIN_1g013287mg [Citrus sinensis]	--	--	--	--	TTCCACAGCTTTCTTGAACTG
aau-miR396	MIR396	c131707.graph_c0	--	--	Cellular Component: mitochondrial inner membrane (GO:0005743);; Biological Process: protein targeting to membrane (GO:0006612);; Biological Process: mitochondrial transport (GO:0006839);; Biological Process: nucleotide transport (GO:0006862);; Biological Process: ER to Golgi vesicle-mediated transport (GO:0006888);; Biological Process: membrane fusion (GO:0006944);; Biological Process: nucleotide…	K14684|0|vvi:100261079|adenine nucleotide transporter BT1, chloroplastic/mitochondrial; K14684 solute carrier family 25 (mitochondrial phosphate transporter), member 23/24/25/41 (A)	[C]	Energy production and conversion	Mitochondrial carrier protein	Adenine nucleotide transporter BT1, chloroplastic/mitochondrial (Precursor) GN=F8B4.100 OS=Arabidopsis thaliana (Mouse-ear cress) PE=1 SV=1	C	Energy production and conversion	hypothetical protein VITISV_005135 [Vitis vinifera]	--	--	--	--	TTCCACAGCTTTCTTGAACTG
aau-miR396	MIR396	c131979.graph_c0	--	--	--	K14400|0|pmum:103339732|probable GPI-anchored adhesin-like protein PGA55; K14400 pre-mRNA cleavage complex 2 protein Pcf11 (A)	[A]	RNA processing and modification	RNA polymerase II-binding domain.	Polyadenylation and cleavage factor homolog 4 {ECO:0000305} OS=Arabidopsis thaliana (Mouse-ear cress) PE=1 SV=1	A	RNA processing and modification	PREDICTED: polyadenylation and cleavage factor homolog 4 [Vitis vinifera]	--	--	--	--	TTCCACAGCTTTCTTGAACTG
aau-miR396	MIR396	c132032.graph_c1	--	--	Biological Process: response to stimulus (GO:0050896);;	--	--	--	--	--	O	Posttranslational modification, protein turnover, chaperones	PREDICTED: uncharacterized protein LOC104890861 [Beta vulgaris subsp. vulgaris]	--	--	--	--	TTCCACAGCTTTCTTGAACTG
aau-miR396	MIR396	c132912.graph_c0	--	--	Molecular Function: nucleic acid binding (GO:0003676);; Molecular Function: zinc ion binding (GO:0008270);; Molecular Function: ligase activity (GO:0016874);;	--	[K]	Transcription	MIZ/SP-RING zinc finger;; SAP domain;; PHD-finger	E3 SUMO-protein ligase SIZ1 OS=Arabidopsis thaliana (Mouse-ear cress) PE=1 SV=2	K	Transcription	unnamed protein product [Coffea canephora]	--	--	--	--	TTCCACAGCTTTCTTGAACTG
aau-miR396	MIR396	c133334.graph_c0	[KL]	--	--	K11647|0|sly:101248711|probable ATP-dependent DNA helicase CHR12; K11647 SWI/SNF-related matrix-associated actin-dependent regulator of chromatin subfamily A member 2/4 [EC:3.6.4.-] (A)	[BK]	--	SNF2 family N-terminal domain;; Helicase conserved C-terminal domain;; Snf2-ATP coupling, chromatin remodelling complex;; Class II histone deacetylase complex subunits 2 and 3;; Type III restriction enzyme, res subunit	Probable ATP-dependent DNA helicase CHR12 GN=F2O10.3 OS=Arabidopsis thaliana (Mouse-ear cress) PE=2 SV=1	K	Transcription	PREDICTED: probable ATP-dependent DNA helicase CHR12 [Solanum lycopersicum]	--	--	--	--	TTCCACAGCTTTCTTGAACTG
aau-miR396	MIR396	c133358.graph_c1	--	--	Molecular Function: carboxylic ester hydrolase activity (GO:0004091);; Biological Process: metabolic process (GO:0008152);; Molecular Function: retinyl-palmitate esterase activity (GO:0050253);; Molecular Function: methyl indole-3-acetate esterase activity (GO:0080030);; Molecular Function: methyl salicylate esterase activity (GO:0080031);; Molecular Function: methyl jasmonate esterase activity (…	--	[V]	Defense mechanisms	alpha/beta hydrolase fold;; Carboxylesterase family	Probable carboxylesterase 16 GN=CXE16 OS=Arabidopsis thaliana (Mouse-ear cress) PE=2 SV=1	V	Defense mechanisms	CXE carboxylesterase [Actinidia deliciosa]	--	--	--	--	TTCCACAGCTTTCTTGAACTG
aau-miR396	MIR396	c133401.graph_c0	[P]	Inorganic ion transport and metabolism	Biological Process: rRNA processing (GO:0006364);; Cellular Component: chloroplast outer membrane (GO:0009707);; Biological Process: chloroplast relocation (GO:0009902);; Biological Process: thylakoid membrane organization (GO:0010027);; Biological Process: photosystem II assembly (GO:0010207);; Biological Process: regulation of protein dephosphorylation (GO:0035304);; Biological Process: transcr…	--	--	--	Anion-transporting ATPase;; Anthranilate synthase component I, N terminal region	Protein CHUP1, chloroplastic GN=CHUP1 OS=Arabidopsis thaliana (Mouse-ear cress) PE=1 SV=1	R	General function prediction only	PREDICTED: protein CHUP1, chloroplastic [Vitis vinifera]	--	--	--	--	TTCCACAGCTTTCTTGAACTG
aau-miR396	MIR396	c134039.graph_c0	--	--	--	--	--	--	WRC;; QLQ	Growth-regulating factor 12 OS=Oryza sativa subsp. japonica (Rice) PE=2 SV=1	K	Transcription	PREDICTED: growth-regulating factor 9 isoform X2 [Vitis vinifera]	--	--	--	--	TTCCACAGCTTTCTTGAACTG
aau-miR396	MIR396	c134545.graph_c0	--	--	--	--	--	--	--	--	--	--	--	--	--	--	--	TTCCACAGCTTTCTTGAACTG
aau-miR396	MIR396	c135164.graph_c0	[P]	Inorganic ion transport and metabolism	Molecular Function: magnesium ion binding (GO:0000287);; Molecular Function: phospholipid-translocating ATPase activity (GO:0004012);; Molecular Function: ATP binding (GO:0005524);; Biological Process: cation transport (GO:0006812);; Biological Process: phospholipid transport (GO:0015914);; Cellular Component: integral component of membrane (GO:0016021);; Molecular Function: cation-transporting A…	K01530|0|vvi:100249823|putative phospholipid-transporting ATPase 4; K01530 phospholipid-translocating ATPase [EC:3.6.3.1] (A)	[R]	General function prediction only	E1-E2 ATPase;; haloacid dehalogenase-like hydrolase;; haloacid dehalogenase-like hydrolase;; Putative hydrolase of sodium-potassium ATPase alpha subunit	Putative phospholipid-transporting ATPase 4 GN=ALA4 OS=Arabidopsis thaliana (Mouse-ear cress) PE=3 SV=2	P	Inorganic ion transport and metabolism	PREDICTED: putative phospholipid-transporting ATPase 4 [Nelumbo nucifera]	--	--	--	--	TTCCACAGCTTTCTTGAACTG
aau-miR396	MIR396	c135256.graph_c0	[R]	General function prediction only	Biological Process: TOR signaling (GO:0031929);; Cellular Component: TORC1 complex (GO:0031931);;	K07204|0|sly:101246173|regulatory-associated protein of TOR 1-like; K07204 regulatory associated protein of mTOR (A)	[D]	Cell cycle control, cell division, chromosome partitioning	Raptor N-terminal CASPase like domain;; WD domain, G-beta repeat;; HEAT repeat;; HEAT repeats	Regulatory-associated protein of TOR 1 GN=T16O11.22 OS=Arabidopsis thaliana (Mouse-ear cress) PE=1 SV=1	D	Cell cycle control, cell division, chromosome partitioning	PREDICTED: regulatory-associated protein of TOR 1-like [Solanum lycopersicum]	--	--	--	--	TTCCACAGCTTTCTTGAACTG
aau-miR396	MIR396	c135496.graph_c1	--	--	Molecular Function: sequence-specific DNA binding transcription factor activity (GO:0003700);; Cellular Component: cytosol (GO:0005829);; Cellular Component: plasma membrane (GO:0005886);; Biological Process: regulation of transcription, DNA-templated (GO:0006355);; Molecular Function: phosphoric diester hydrolase activity (GO:0008081);; Cellular Component: plastid (GO:0009536);; Biological Proce…	--	[R]	General function prediction only	linker histone H1 and H5 family;; Tub family;; F-box domain;; F-box-like	Tubby-like F-box protein 5 OS=Oryza sativa subsp. japonica (Rice) PE=2 SV=1	R	General function prediction only	PREDICTED: tubby-like F-box protein 5 [Sesamum indicum]	--	--	--	--	TTCCACAGCTTTCTTGAACTG
aau-miR396	MIR396	c135749.graph_c0	[E]	Amino acid transport and metabolism	Molecular Function: cysteine synthase activity (GO:0004124);; Biological Process: cysteine biosynthetic process from serine (GO:0006535);; Molecular Function: transferase activity (GO:0016740);;	K01738|0|vvi:100233046|cysteine synthase, chloroplastic/chromoplastic; K01738 cysteine synthase A [EC:2.5.1.47] (A)	[E]	Amino acid transport and metabolism	Pyridoxal-phosphate dependent enzyme;; COBRA-like protein	Cysteine synthase, chloroplastic/chromoplastic (Precursor) OS=Solanum tuberosum (Potato) PE=2 SV=1	E	Amino acid transport and metabolism	PREDICTED: cysteine synthase, chloroplastic/chromoplastic [Vitis vinifera]	--	--	--	--	TTCCACAGCTTTCTTGAACTG
aau-miR396	MIR396	c135897.graph_c0	--	--	--	--	--	--	--	--	--	--	--	--	--	--	--	TTCCACAGCTTTCTTGAACTG
aau-miR396	MIR396	c136085.graph_c2	--	--	Molecular Function: binding (GO:0005488);; Biological Process: gynoecium development (GO:0048467);;	--	--	--	LIM-domain binding protein	Transcriptional corepressor SEUSS GN=SEU OS=Arabidopsis thaliana (Mouse-ear cress) PE=1 SV=1	S	Function unknown	Transcriptional corepressor SEUSS, putative [Ricinus communis]	--	--	--	--	TTCCACAGCTTTCTTGAACTG
aau-miR396	MIR396	c136782.graph_c1	[KLB]	--	Biological Process: RNA splicing, via endonucleolytic cleavage and ligation (GO:0000394);; Molecular Function: DNA binding (GO:0003677);; Molecular Function: sequence-specific DNA binding transcription factor activity (GO:0003700);; Cellular Component: nuclear euchromatin (GO:0005719);; Biological Process: DNA methylation (GO:0006306);; Biological Process: methylation-dependent chromatin silencin…	K09272|0|vvi:100249277|FACT complex subunit SSRP1; K09272 structure-specific recognition protein 1 (A)	[KLB]	--	Structure-specific recognition protein (SSRP1);; Histone chaperone Rttp106-like;; HMG (high mobility group) box;; HMG-box domain	FACT complex subunit SSRP1 GN=SSRP1 OS=Catharanthus roseus (Madagascar periwinkle) PE=2 SV=1	K	Transcription	hypothetical protein VITISV_042446 [Vitis vinifera]	--	--	--	--	TTCCACAGCTTTCTTGAACTG
aau-miR396	MIR396	c136998.graph_c0	--	--	Molecular Function: nucleic acid binding (GO:0003676);; Biological Process: DNA metabolic process (GO:0006259);;	--	[R]	General function prediction only	Reverse transcriptase (RNA-dependent DNA polymerase);; gag-polypeptide of LTR copia-type;; Integrase core domain;; GAG-pre-integrase domain;; Retrotransposon gag protein	Endonuclease OS=Nicotiana tabacum (Common tobacco) PE=2 SV=1	R	General function prediction only	hypothetical protein VITISV_017108 [Vitis vinifera]	--	--	--	--	TTCCACAGCTTTCTTGAACTG
aau-miR396	MIR396	c137219.graph_c0	--	--	--	--	--	--	--	Proton pump-interactor 1 GN=PPI1 OS=Arabidopsis thaliana (Mouse-ear cress) PE=1 SV=2	S	Function unknown	PREDICTED: microtubule-associated protein futsch isoform X2 [Vitis vinifera]	--	--	--	--	TTCCACAGCTTTCTTGAACTG
aau-miR396	MIR396	c137425.graph_c1	--	--	--	--	--	--	Cystatin domain	--	--	--	PREDICTED: multicystatin-like isoform X1 [Solanum tuberosum]	--	--	--	--	TTCCACAGCTTTCTTGAACTG
aau-miR396	MIR396	c138027.graph_c0	[O]	Posttranslational modification, protein turnover, chaperones	Molecular Function: nucleotide binding (GO:0000166);; Cellular Component: chloroplast (GO:0009507);; Molecular Function: ATPase activity (GO:0016887);;	--	[O]	Posttranslational modification, protein turnover, chaperones	ATPase family associated with various cellular activities (AAA);; Holliday junction DNA helicase ruvB N-terminus;; AAA ATPase domain;; AAA domain (dynein-related subfamily);; AAA domain (Cdc48 subfamily);; AAA domain;; AAA domain	Calmodulin-interacting protein 111 GN=CIP111 OS=Arabidopsis thaliana (Mouse-ear cress) PE=1 SV=1	O	Posttranslational modification, protein turnover, chaperones	PREDICTED: calmodulin-interacting protein 111 isoform X1 [Vitis vinifera]	--	--	--	--	TTCCACAGCTTTCTTGAACTG
aau-miR396	MIR396	c138272.graph_c0	[P]	Inorganic ion transport and metabolism	Molecular Function: calcium-transporting ATPase activity (GO:0005388);; Molecular Function: ATP binding (GO:0005524);; Cellular Component: integral component of membrane (GO:0016021);; Molecular Function: metal ion binding (GO:0046872);; Biological Process: calcium ion transmembrane transport (GO:0070588);;	K01537|0|vvi:100264868|putative calcium-transporting ATPase 13, plasma membrane-type; K01537 Ca2+-transporting ATPase [EC:3.6.3.8] (A)	[P]	Inorganic ion transport and metabolism	E1-E2 ATPase;; haloacid dehalogenase-like hydrolase;; Cation transporter/ATPase, N-terminus;; Putative hydrolase of sodium-potassium ATPase alpha subunit;; haloacid dehalogenase-like hydrolase;; Cation transporting ATPase, C-terminus;; haloacid dehalogenase-like hydrolase	Calcium-transporting ATPase 12, plasma membrane-type GN=ACA12 OS=Arabidopsis thaliana (Mouse-ear cress) PE=2 SV=1	P	Inorganic ion transport and metabolism	PREDICTED: putative calcium-transporting ATPase 13, plasma membrane-type [Vitis vinifera]	--	--	--	--	TTCCACAGCTTTCTTGAACTG
aau-miR396	MIR396	c138680.graph_c0	--	--	--	--	[T]	Signal transduction mechanisms	NB-ARC domain	Disease resistance protein At4g27190 GN=At4g27190 OS=Arabidopsis thaliana (Mouse-ear cress) PE=2 SV=1	T	Signal transduction mechanisms	hypothetical protein POPTR_0001s44590g [Populus trichocarpa]	--	--	--	--	TTCCACAGCTTTCTTGAACTG
aau-miR396	MIR396	c138890.graph_c0	--	--	--	--	--	--	--	--	--	--	--	--	--	--	--	TTCCACAGCTTTCTTGAACTG
aau-miR396	MIR396	c142439.graph_c0	[M]	Cell wall/membrane/envelope biogenesis	--	--	[MW]	--	Fasciclin domain	--	W	Extracellular structures	hypothetical protein THAOC_10892 [Thalassiosira oceanica]	--	--	--	--	TTCCACAGCTTTCTTGAACTG
aau-miR396	MIR396	c146617.graph_c0	--	--	--	--	--	--	--	--	--	--	--	--	--	--	--	TTCCACAGCTTTCTTGAACTG
aau-miR396	MIR396	c147809.graph_c0	--	--	Molecular Function: ATP binding (GO:0005524);; Cellular Component: nucleus (GO:0005634);; Biological Process: regulation of transcription, DNA-templated (GO:0006355);; Biological Process: gibberellin biosynthetic process (GO:0009686);; Biological Process: gibberellic acid mediated signaling pathway (GO:0009740);; Cellular Component: chloroplast envelope (GO:0009941);; Molecular Function: hydrolas…	--	--	--	WRC;; QLQ	Growth-regulating factor 3 OS=Oryza sativa subsp. japonica (Rice) PE=3 SV=2	K	Transcription	PREDICTED: growth-regulating factor 8 [Vitis vinifera]	--	--	--	--	TTCCACAGCTTTCTTGAACTG
aau-miR396	MIR396	c149500.graph_c0	--	--	--	--	--	--	--	--	--	--	--	--	--	--	--	TTCCACAGCTTTCTTGAACTG
aau-miR396	MIR396	c162120.graph_c0	--	--	--	--	--	--	--	--	--	--	--	--	--	--	--	TTCCACAGCTTTCTTGAACTG
aau-miR396	MIR396	c166141.graph_c0	--	--	--	--	--	--	--	--	--	--	--	--	--	--	--	TTCCACAGCTTTCTTGAACTG
aau-miR396	MIR396	c35220.graph_c1	--	--	--	--	--	--	--	--	K	Transcription	PREDICTED: growth-regulating factor 1-like [Vitis vinifera]	--	--	--	--	TTCCACAGCTTTCTTGAACTG
aau-miR396	MIR396	c44162.graph_c0	[O]	Posttranslational modification, protein turnover, chaperones	Cellular Component: proteasome complex (GO:0000502);; Molecular Function: ATP binding (GO:0005524);; Cellular Component: nucleus (GO:0005634);; Cellular Component: cytoplasm (GO:0005737);; Biological Process: proteolysis (GO:0006508);; Molecular Function: peptidase activity (GO:0008233);; Molecular Function: nucleoside-triphosphatase activity (GO:0017111);; Biological Process: protein catabolic p…	K03061|0|csl:COCSUDRAFT_46603|26S proteasome subunit P45; K03061 26S proteasome regulatory subunit T1 (A)	[O]	Posttranslational modification, protein turnover, chaperones	ATPase family associated with various cellular activities (AAA)	26S protease regulatory subunit 7 GN=RPT1 OS=Spinacia oleracea (Spinach) PE=2 SV=1	O	Posttranslational modification, protein turnover, chaperones	hypothetical protein GLOINDRAFT_124839 [Rhizophagus irregularis DAOM 181602]	--	--	--	--	TTCCACAGCTTTCTTGAACTG
aau-miR396	MIR396	c54435.graph_c0	--	--	--	--	--	--	--	--	K	Transcription	hypothetical protein PHAVU_003G094700g [Phaseolus vulgaris]	--	--	--	--	TTCCACAGCTTTCTTGAACTG
aau-miR396	MIR396	c56728.graph_c0	--	--	--	--	--	--	--	--	--	--	--	--	--	--	--	TTCCACAGCTTTCTTGAACTG
aau-miR396	MIR396	c66607.graph_c0	[S]	Function unknown	Biological Process: autophagy (GO:0006914);; Biological Process: signal transduction (GO:0007165);; Molecular Function: zinc ion binding (GO:0008270);; Molecular Function: phosphatidylinositol binding (GO:0035091);;	--	[S]	Function unknown	Family of unknown function (DUF500)	--	R	General function prediction only	PREDICTED: uncharacterized protein LOC104102852 [Nicotiana tomentosiformis]	--	--	--	--	TTCCACAGCTTTCTTGAACTG
aau-miR396	MIR396	c69217.graph_c0	[I]	Lipid transport and metabolism	--	--	[R]	General function prediction only	NAD-binding of NADP-dependent 3-hydroxyisobutyrate dehydrogenase;; NAD binding domain of 6-phosphogluconate dehydrogenase	Probable 3-hydroxyisobutyrate dehydrogenase-like 1, mitochondrial (Precursor) GN=At4g29120 OS=Arabidopsis thaliana (Mouse-ear cress) PE=2 SV=1	G	Carbohydrate transport and metabolism	PREDICTED: uncharacterized protein LOC104119631 [Nicotiana tomentosiformis]	--	--	--	--	TTCCACAGCTTTCTTGAACTG
aau-miR396	MIR396	c84396.graph_c0	--	--	--	--	--	--	--	--	--	--	--	--	--	--	--	TTCCACAGCTTTCTTGAACTG
aau-miR396	MIR396	c8443.graph_c0	--	--	--	--	--	--	--	--	S	Function unknown	--	--	--	--	--	TTCCACAGCTTTCTTGAACTG
aau-miR396	MIR396	c86973.graph_c0	--	--	--	--	--	--	--	--	--	--	--	--	--	--	--	TTCCACAGCTTTCTTGAACTG
aau-miR396	MIR396	c95809.graph_c0	--	--	--	--	--	--	--	--	--	--	--	--	--	--	--	TTCCACAGCTTTCTTGAACTG
aau-miR396	MIR396	c98251.graph_c0	--	--	--	--	--	--	--	--	--	--	--	--	--	--	--	TTCCACAGCTTTCTTGAACTG
ahy-miR156a	MIR156	c100241.graph_c0	--	--	--	--	--	--	--	--	--	--	--	--	--	--	--	TGACAGAAGAGAGAGAGCAC
ahy-miR156a	MIR156	c100503.graph_c0	--	--	--	--	--	--	--	--	--	--	--	--	--	--	--	TGACAGAAGAGAGAGAGCAC
ahy-miR156a	MIR156	c100579.graph_c0	[P]	Inorganic ion transport and metabolism	Molecular Function: magnesium ion binding (GO:0000287);; Molecular Function: phospholipid-translocating ATPase activity (GO:0004012);; Molecular Function: ATP binding (GO:0005524);; Biological Process: cation transport (GO:0006812);; Biological Process: metabolic process (GO:0008152);; Molecular Function: ATPase activity, coupled to transmembrane movement of ions, phosphorylative mechanism (GO:00…	K01530|0|vvi:100259356|putative phospholipid-transporting ATPase 8; K01530 phospholipid-translocating ATPase [EC:3.6.3.1] (A)	[R]	General function prediction only	E1-E2 ATPase	Putative phospholipid-transporting ATPase 8 GN=ALA8 OS=Arabidopsis thaliana (Mouse-ear cress) PE=3 SV=1	P	Inorganic ion transport and metabolism	PREDICTED: putative phospholipid-transporting ATPase 8 [Sesamum indicum]	--	--	--	--	TGACAGAAGAGAGAGAGCAC
ahy-miR156a	MIR156	c100694.graph_c0	--	--	--	--	--	--	--	--	--	--	--	--	--	--	--	TGACAGAAGAGAGAGAGCAC
ahy-miR156a	MIR156	c102338.graph_c0	--	--	--	--	--	--	--	--	--	--	--	--	--	--	--	TGACAGAAGAGAGAGAGCAC
ahy-miR156a	MIR156	c103195.graph_c0	--	--	--	--	--	--	--	--	--	--	--	--	--	--	--	TGACAGAAGAGAGAGAGCAC
ahy-miR156a	MIR156	c103434.graph_c0	--	--	--	--	--	--	--	--	--	--	--	--	--	--	--	TGACAGAAGAGAGAGAGCAC
ahy-miR156a	MIR156	c103909.graph_c0	--	--	--	--	--	--	--	--	--	--	--	--	--	--	--	TGACAGAAGAGAGAGAGCAC
ahy-miR156a	MIR156	c104270.graph_c0	--	--	--	--	--	--	--	--	--	--	--	--	--	--	--	TGACAGAAGAGAGAGAGCAC
ahy-miR156a	MIR156	c104410.graph_c0	--	--	--	--	--	--	--	--	--	--	--	--	--	--	--	TGACAGAAGAGAGAGAGCAC
ahy-miR156a	MIR156	c104624.graph_c0	--	--	--	--	--	--	--	--	--	--	--	--	--	--	--	TGACAGAAGAGAGAGAGCAC
ahy-miR156a	MIR156	c104831.graph_c0	--	--	--	--	--	--	No apical meristem (NAM) protein	Transcription factor JUNGBRUNNEN 1 GN=F23E6.1 OS=Arabidopsis thaliana (Mouse-ear cress) PE=1 SV=1	R	General function prediction only	unnamed protein product [Coffea canephora]	--	--	--	--	TGACAGAAGAGAGAGAGCAC
ahy-miR156a	MIR156	c105458.graph_c0	[U]	Intracellular trafficking, secretion, and vesicular transport	Cellular Component: plasmodesma (GO:0009506);;	K17279|6.90861e-99|vvi:100255163|HVA22-like protein a; K17279 receptor expression-enhancing protein 5/6 (A)	[U]	Intracellular trafficking, secretion, and vesicular transport	TB2/DP1, HVA22 family	HVA22-like protein a GN=HVA22A OS=Arabidopsis thaliana (Mouse-ear cress) PE=2 SV=1	U	Intracellular trafficking, secretion, and vesicular transport	PREDICTED: HVA22-like protein a isoform X1 [Vitis vinifera]	--	--	--	--	TGACAGAAGAGAGAGAGCAC
ahy-miR156a	MIR156	c105922.graph_c0	--	--	--	--	--	--	--	--	--	--	--	--	--	--	--	TGACAGAAGAGAGAGAGCAC
ahy-miR156a	MIR156	c106076.graph_c0	--	--	--	--	--	--	--	--	--	--	--	--	--	--	--	TGACAGAAGAGAGAGAGCAC
ahy-miR156a	MIR156	c107061.graph_c0	--	--	Molecular Function: RNA binding (GO:0003723);; Molecular Function: metal ion binding (GO:0046872);;	--	[R]	General function prediction only	Zinc finger C-x8-C-x5-C-x3-H type (and similar);; KH domain;; Zinc finger C-x8-C-x5-C-x3-H type;; KH domain;; Oligopeptide/dipeptide transporter, C-terminal region	Zinc finger CCCH domain-containing protein 14 OS=Oryza sativa subsp. japonica (Rice) PE=2 SV=1	R	General function prediction only	PREDICTED: zinc finger CCCH domain-containing protein 14-like [Nicotiana sylvestris]	--	--	--	--	TGACAGAAGAGAGAGAGCAC
ahy-miR156a	MIR156	c107492.graph_c0	[S]	Function unknown	Biological Process: polysaccharide biosynthetic process (GO:0000271);; Biological Process: response to molecule of bacterial origin (GO:0002237);; Molecular Function: protein serine/threonine kinase activity (GO:0004674);; Molecular Function: steroid binding (GO:0005496);; Molecular Function: ATP binding (GO:0005524);; Cellular Component: endosome (GO:0005768);; Cellular Component: plasma membran…	K13415|0|sly:101261320|CURL3, tBRI1; brassinosteroid LRR receptor kinase-like; K13415 protein brassinosteroid insensitive 1 [EC:2.7.10.1 2.7.11.1] (A)	--	--	Leucine Rich repeats (2 copies);; Leucine rich repeat;; Protein kinase domain;; Protein tyrosine kinase;; Leucine Rich Repeat;; Leucine Rich repeat;; Leucine rich repeat;; Leucine rich repeat N-terminal domain	Systemin receptor SR160 (Precursor) OS=Solanum peruvianum (Peruvian tomato) PE=1 SV=1	T	Signal transduction mechanisms	RecName: Full=Systemin receptor SR160; AltName: Full=Brassinosteroid LRR receptor kinase; Flags: Precursor [Solanum peruvianum]	--	--	--	--	TGACAGAAGAGAGAGAGCAC
ahy-miR156a	MIR156	c107504.graph_c0	--	--	--	--	--	--	--	--	S	Function unknown	hypothetical protein CICLE_v10032119mg [Citrus clementina]	--	--	--	--	TGACAGAAGAGAGAGAGCAC
ahy-miR156a	MIR156	c107521.graph_c0	--	--	--	--	--	--	--	--	--	--	--	--	--	--	--	TGACAGAAGAGAGAGAGCAC
ahy-miR156a	MIR156	c107682.graph_c0	--	--	Molecular Function: dolichyl-diphosphooligosaccharide-protein glycotransferase activity (GO:0004579);; Biological Process: protein glycosylation (GO:0006486);; Biological Process: apoptotic process (GO:0006915);; Cellular Component: oligosaccharyltransferase complex (GO:0008250);; Cellular Component: integral component of membrane (GO:0016021);;	K12668|9.43813e-74|sot:102583095|dolichyl-diphosphooligosaccharide--protein glycosyltransferase subunit DAD1-like; K12668 oligosaccharyltransferase complex subunit epsilon (A)	[DO]	--	DAD family	Dolichyl-diphosphooligosaccharide--protein glycosyltransferase subunit DAD1 GN=DAD1 OS=Solanum lycopersicum (Tomato) PE=3 SV=1	O	Posttranslational modification, protein turnover, chaperones	DAD1 [Petunia x hybrida]	--	--	--	--	TGACAGAAGAGAGAGAGCAC
ahy-miR156a	MIR156	c107901.graph_c0	--	--	--	--	--	--	bHLH-MYC and R2R3-MYB transcription factors N-terminal	Transcription factor EMB1444 GN=EMB1444 OS=Arabidopsis thaliana (Mouse-ear cress) PE=2 SV=1	K	Transcription	unnamed protein product [Vitis vinifera]	--	--	--	--	TGACAGAAGAGAGAGAGCAC
ahy-miR156a	MIR156	c107908.graph_c0	--	--	--	--	--	--	--	--	--	--	--	--	--	--	--	TGACAGAAGAGAGAGAGCAC
ahy-miR156a	MIR156	c108012.graph_c0	--	--	Biological Process: chlorophyll catabolic process (GO:0015996);; Cellular Component: membrane (GO:0016020);;	--	--	--	Protein of unknown function (DUF3353)	--	S	Function unknown	PREDICTED: uncharacterized protein LOC100265837 [Vitis vinifera]	--	--	--	--	TGACAGAAGAGAGAGAGCAC
ahy-miR156a	MIR156	c108054.graph_c0	--	--	--	--	--	--	--	--	S	Function unknown	PREDICTED: splicing regulatory glutamine/lysine-rich protein 1 [Populus euphratica]	--	--	--	--	TGACAGAAGAGAGAGAGCAC
ahy-miR156a	MIR156	c108879.graph_c0	--	--	--	--	--	--	--	--	--	--	--	--	--	--	--	TGACAGAAGAGAGAGAGCAC
ahy-miR156a	MIR156	c109770.graph_c0	--	--	Molecular Function: DNA binding (GO:0003677);; Cellular Component: nucleus (GO:0005634);; Biological Process: regulation of transcription, DNA-templated (GO:0006355);; Molecular Function: metal ion binding (GO:0046872);;	--	--	--	SBP domain	Squamosa promoter-binding protein 1 GN=SBP1 OS=Antirrhinum majus (Garden snapdragon) PE=2 SV=1	K	Transcription	Squamosa promoter binding protein-like 3 [Theobroma cacao]	--	--	--	--	TGACAGAAGAGAGAGAGCAC
ahy-miR156a	MIR156	c109891.graph_c0	--	--	--	--	--	--	--	--	--	--	--	--	--	--	--	TGACAGAAGAGAGAGAGCAC
ahy-miR156a	MIR156	c110181.graph_c0	--	--	--	--	--	--	--	--	--	--	--	--	--	--	--	TGACAGAAGAGAGAGAGCAC
ahy-miR156a	MIR156	c110345.graph_c0	--	--	Molecular Function: sequence-specific DNA binding transcription factor activity (GO:0003700);; Cellular Component: nucleus (GO:0005634);; Biological Process: regulation of transcription, DNA-templated (GO:0006355);; Biological Process: response to gibberellin (GO:0009739);;	--	--	--	GRAS domain family	Scarecrow-like protein 3 GN=SCL3 OS=Arabidopsis thaliana (Mouse-ear cress) PE=2 SV=1	K	Transcription	unnamed protein product [Coffea canephora]	--	--	--	--	TGACAGAAGAGAGAGAGCAC
ahy-miR156a	MIR156	c110682.graph_c0	--	--	--	--	--	--	--	--	--	--	--	--	--	--	--	TGACAGAAGAGAGAGAGCAC
ahy-miR156a	MIR156	c111007.graph_c0	--	--	--	--	--	--	--	--	--	--	--	--	--	--	--	TGACAGAAGAGAGAGAGCAC
ahy-miR156a	MIR156	c111263.graph_c0	--	--	Molecular Function: catalytic activity (GO:0003824);; Biological Process: biosynthetic process (GO:0009058);; Molecular Function: pyridoxal phosphate binding (GO:0030170);;	K15849|4.60993e-09|tcc:TCM_001170|Aspartate aminotransferase isoform 1; K15849 bifunctional aspartate aminotransferase and glutamate/aspartate-prephenate aminotransferase [EC:2.6.1.1 2.6.1.78 2.6.1.79] (A)	--	--	--	Bifunctional aspartate aminotransferase and glutamate/aspartate-prephenate aminotransferase (Precursor) OS=Petunia hybrida (Petunia) PE=1 SV=1	E	Amino acid transport and metabolism	PREDICTED: bifunctional aspartate aminotransferase and glutamate/aspartate-prephenate aminotransferase-like [Nelumbo nucifera]	--	--	--	--	TGACAGAAGAGAGAGAGCAC
ahy-miR156a	MIR156	c111524.graph_c0	--	--	--	--	--	--	--	--	--	--	--	--	--	--	--	TGACAGAAGAGAGAGAGCAC
ahy-miR156a	MIR156	c111538.graph_c0	--	--	--	--	--	--	--	--	S	Function unknown	PREDICTED: INO80 complex subunit D-like [Sesamum indicum]	--	--	--	--	TGACAGAAGAGAGAGAGCAC
ahy-miR156a	MIR156	c112090.graph_c0	[R]	General function prediction only	Molecular Function: serine-type endopeptidase activity (GO:0004252);; Biological Process: proteolysis (GO:0006508);; Cellular Component: integral component of membrane (GO:0016021);;	--	[T]	Signal transduction mechanisms	Rhomboid family	--	T	Signal transduction mechanisms	PREDICTED: inactive rhomboid protein 1 isoform X1 [Nicotiana sylvestris]	--	--	--	--	TGACAGAAGAGAGAGAGCAC
ahy-miR156a	MIR156	c112326.graph_c0	--	--	--	--	--	--	--	--	--	--	--	--	--	--	--	TGACAGAAGAGAGAGAGCAC
ahy-miR156a	MIR156	c112375.graph_c0	--	--	--	--	--	--	--	--	--	--	--	--	--	--	--	TGACAGAAGAGAGAGAGCAC
ahy-miR156a	MIR156	c112431.graph_c0	--	--	--	--	--	--	--	--	--	--	--	--	--	--	--	TGACAGAAGAGAGAGAGCAC
ahy-miR156a	MIR156	c112726.graph_c0	--	--	--	--	--	--	--	--	--	--	--	--	--	--	--	TGACAGAAGAGAGAGAGCAC
ahy-miR156a	MIR156	c112860.graph_c0	--	--	--	--	--	--	--	--	--	--	--	--	--	--	--	TGACAGAAGAGAGAGAGCAC
ahy-miR156a	MIR156	c112903.graph_c0	--	--	--	--	--	--	--	--	--	--	--	--	--	--	--	TGACAGAAGAGAGAGAGCAC
ahy-miR156a	MIR156	c113038.graph_c0	--	--	Molecular Function: aspartic-type endopeptidase activity (GO:0004190);; Cellular Component: endosome (GO:0005768);; Cellular Component: Golgi apparatus (GO:0005794);; Cellular Component: trans-Golgi network (GO:0005802);; Cellular Component: integral component of membrane (GO:0016021);;	K09598|0|vvi:100245846|signal peptide peptidase-like 1; K09598 signal peptide peptidase-like 3 [EC:3.4.23.-] (A)	[S]	Function unknown	Signal peptide peptidase	Signal peptide peptidase-like 1 GN=SPPL1 OS=Arabidopsis thaliana (Mouse-ear cress) PE=2 SV=1	S	Function unknown	PREDICTED: signal peptide peptidase-like 1 [Vitis vinifera]	--	--	--	--	TGACAGAAGAGAGAGAGCAC
ahy-miR156a	MIR156	c113546.graph_c0	--	--	--	--	--	--	--	--	--	--	--	--	--	--	--	TGACAGAAGAGAGAGAGCAC
ahy-miR156a	MIR156	c114073.graph_c0	[J]	Translation, ribosomal structure and biogenesis	Molecular Function: translation initiation factor activity (GO:0003743);; Biological Process: translational initiation (GO:0006413);;	K03236|4.7154e-70|sly:101253491|eukaryotic translation initiation factor 1A; K03236 translation initiation factor 1A (A)	[J]	Translation, ribosomal structure and biogenesis	Translation initiation factor 1A / IF-1	Eukaryotic translation initiation factor 1A OS=Onobrychis viciifolia (Common sainfoin) PE=2 SV=2	J	Translation, ribosomal structure and biogenesis	PREDICTED: eukaryotic translation initiation factor 1A-like [Nicotiana tomentosiformis]	--	--	--	--	TGACAGAAGAGAGAGAGCAC
ahy-miR156a	MIR156	c114510.graph_c0	--	--	Cellular Component: mitochondrion (GO:0005739);;	--	--	--	--	--	S	Function unknown	conserved hypothetical protein [Ricinus communis]	--	--	--	--	TGACAGAAGAGAGAGAGCAC
ahy-miR156a	MIR156	c115032.graph_c0	--	--	--	--	--	--	ZF-HD protein dimerisation region	Zinc-finger homeodomain protein 9 GN=MYI13.1 OS=Arabidopsis thaliana (Mouse-ear cress) PE=1 SV=1	--	--	PREDICTED: zinc-finger homeodomain protein 11 [Vitis vinifera]	--	--	--	--	TGACAGAAGAGAGAGAGCAC
ahy-miR156a	MIR156	c115271.graph_c0	[KL]	--	Molecular Function: nucleic acid binding (GO:0003676);; Molecular Function: catalytic activity (GO:0003824);; Molecular Function: metal ion binding (GO:0046872);;	--	[KL]	--	SNF2 family N-terminal domain;; Helicase conserved C-terminal domain;; Zinc finger, C3HC4 type (RING finger);; Zinc finger, C3HC4 type (RING finger);; Zinc finger, C3HC4 type (RING finger)	Putative SWI/SNF-related matrix-associated actin-dependent regulator of chromatin subfamily A member 3-like 2 GN=At5g22750 OS=Arabidopsis thaliana (Mouse-ear cress) PE=2 SV=1	L	Replication, recombination and repair	PREDICTED: uncharacterized ATP-dependent helicase C23E6.02 [Vitis vinifera]	--	--	--	--	TGACAGAAGAGAGAGAGCAC
ahy-miR156a	MIR156	c115763.graph_c1	--	--	--	--	--	--	--	--	--	--	--	--	--	--	--	TGACAGAAGAGAGAGAGCAC
ahy-miR156a	MIR156	c115955.graph_c0	--	--	Biological Process: metabolic process (GO:0008152);; Biological Process: cellular process (GO:0009987);; Molecular Function: transferase activity, transferring phosphorus-containing groups (GO:0016772);; Molecular Function: organic cyclic compound binding (GO:0097159);; Molecular Function: heterocyclic compound binding (GO:1901363);;	--	--	--	--	--	L	Replication, recombination and repair	hypothetical protein VITISV_012130 [Vitis vinifera]	--	--	--	--	TGACAGAAGAGAGAGAGCAC
ahy-miR156a	MIR156	c116370.graph_c0	--	--	--	--	--	--	--	--	--	--	unnamed protein product [Coffea canephora]	--	--	--	--	TGACAGAAGAGAGAGAGCAC
ahy-miR156a	MIR156	c116532.graph_c0	--	--	Cellular Component: plasma membrane (GO:0005886);; Cellular Component: integral component of membrane (GO:0016021);;	--	--	--	Domain of unknown function (DUF588)	CASP-like protein ARALYDRAFT_485429 GN=ARALYDRAFT_485429 OS=Arabidopsis lyrata subsp. lyrata (Lyre-leaved rock-cress) PE=3 SV=2	S	Function unknown	PREDICTED: CASP-like protein 5C1 [Sesamum indicum]	--	--	--	--	TGACAGAAGAGAGAGAGCAC
ahy-miR156a	MIR156	c117030.graph_c0	--	--	--	--	--	--	--	--	--	--	--	--	--	--	--	TGACAGAAGAGAGAGAGCAC
ahy-miR156a	MIR156	c118161.graph_c0	[G]	Carbohydrate transport and metabolism	Biological Process: metabolic process (GO:0008152);; Molecular Function: hydrolase activity (GO:0016787);;	K01087|7.09627e-133|rcu:RCOM_1580260|trehalose-6-phosphate synthase, putative (EC:3.1.3.12); K01087 trehalose 6-phosphate phosphatase [EC:3.1.3.12] (A)	[G]	Carbohydrate transport and metabolism	Trehalose-phosphatase	Trehalose-phosphate phosphatase B GN=TPPB OS=Arabidopsis thaliana (Mouse-ear cress) PE=1 SV=1	G	Carbohydrate transport and metabolism	trehalose-6-phosphate synthase, putative [Ricinus communis]	--	--	--	--	TGACAGAAGAGAGAGAGCAC
ahy-miR156a	MIR156	c118284.graph_c0	--	--	--	--	--	--	--	--	--	--	--	--	--	--	--	TGACAGAAGAGAGAGAGCAC
ahy-miR156a	MIR156	c118504.graph_c2	--	--	--	--	--	--	--	--	--	--	--	--	--	--	--	TGACAGAAGAGAGAGAGCAC
ahy-miR156a	MIR156	c118539.graph_c0	--	--	--	--	--	--	--	--	--	--	--	--	--	--	--	TGACAGAAGAGAGAGAGCAC
ahy-miR156a	MIR156	c118740.graph_c0	--	--	--	--	--	--	--	Protein EMBRYONIC FLOWER 1 GN=EMF1 OS=Arabidopsis thaliana (Mouse-ear cress) PE=1 SV=1	K	Transcription	PREDICTED: protein EMBRYONIC FLOWER 1 [Vitis vinifera]	--	--	--	--	TGACAGAAGAGAGAGAGCAC
ahy-miR156a	MIR156	c118761.graph_c0	--	--	--	--	--	--	--	--	S	Function unknown	PREDICTED: uncharacterized protein LOC100259352 [Vitis vinifera]	--	--	--	--	TGACAGAAGAGAGAGAGCAC
ahy-miR156a	MIR156	c118799.graph_c0	--	--	--	--	--	--	--	--	--	--	--	--	--	--	--	TGACAGAAGAGAGAGAGCAC
ahy-miR156a	MIR156	c119105.graph_c0	--	--	--	--	--	--	--	--	--	--	--	--	--	--	--	TGACAGAAGAGAGAGAGCAC
ahy-miR156a	MIR156	c119179.graph_c0	[M]	Cell wall/membrane/envelope biogenesis	Molecular Function: nucleotide binding (GO:0000166);; Molecular Function: dTDP-4-dehydrorhamnose reductase activity (GO:0008831);; Biological Process: extracellular polysaccharide biosynthetic process (GO:0045226);; Biological Process: oxidation-reduction process (GO:0055114);;	--	[IE]	--	RmlD substrate binding domain;; NAD dependent epimerase/dehydratase family;; Male sterility protein;; Polysaccharide biosynthesis protein;; 3-beta hydroxysteroid dehydrogenase/isomerase family	--	I	Lipid transport and metabolism	PREDICTED: methionine adenosyltransferase 2 subunit beta isoform X1 [Solanum lycopersicum]	--	--	--	--	TGACAGAAGAGAGAGAGCAC
ahy-miR156a	MIR156	c119285.graph_c0	--	--	Biological Process: cellular aromatic compound metabolic process (GO:0006725);; Biological Process: cellular nitrogen compound metabolic process (GO:0034641);; Biological Process: heterocycle metabolic process (GO:0046483);; Molecular Function: organic cyclic compound binding (GO:0097159);; Biological Process: organic cyclic compound metabolic process (GO:1901360);; Molecular Function: heterocycl…	--	[R]	General function prediction only	zinc-binding in reverse transcriptase	--	R	General function prediction only	hypothetical protein [Beta vulgaris subsp. vulgaris]	--	--	--	--	TGACAGAAGAGAGAGAGCAC
ahy-miR156a	MIR156	c119346.graph_c0	--	--	--	--	--	--	--	--	--	--	--	--	--	--	--	TGACAGAAGAGAGAGAGCAC
ahy-miR156a	MIR156	c119523.graph_c0	[O]	Posttranslational modification, protein turnover, chaperones	Molecular Function: ATP binding (GO:0005524);; Biological Process: protein folding (GO:0006457);; Biological Process: response to stress (GO:0006950);; Molecular Function: unfolded protein binding (GO:0051082);;	K09487|0|vvi:100258010|heat shock protein 83; K09487 heat shock protein 90kDa beta (A)	[O]	Posttranslational modification, protein turnover, chaperones	Hsp90 protein	Heat shock protein 83 GN=HSP83A OS=Ipomoea nil (Japanese morning glory) PE=2 SV=1	O	Posttranslational modification, protein turnover, chaperones	PREDICTED: heat shock protein 83 isoform X2 [Vitis vinifera]	--	--	--	--	TGACAGAAGAGAGAGAGCAC
ahy-miR156a	MIR156	c119620.graph_c0	--	--	--	--	--	--	--	--	--	--	--	--	--	--	--	TGACAGAAGAGAGAGAGCAC
ahy-miR156a	MIR156	c119925.graph_c0	--	--	--	--	--	--	Plant protein of unknown function (DUF639)	--	S	Function unknown	PREDICTED: uncharacterized protein LOC104094992 [Nicotiana tomentosiformis]	--	--	--	--	TGACAGAAGAGAGAGAGCAC
ahy-miR156a	MIR156	c120599.graph_c0	[J]	Translation, ribosomal structure and biogenesis	Molecular Function: structural constituent of ribosome (GO:0003735);; Cellular Component: ribosome (GO:0005840);; Biological Process: translation (GO:0006412);; Cellular Component: chloroplast thylakoid (GO:0009534);; Cellular Component: chloroplast stroma (GO:0009570);;	--	--	--	Sigma 54 modulation protein / S30EA ribosomal protein	Ribosome-binding factor PSRP1, chloroplastic (Precursor) GN=PSRP1 OS=Spinacia oleracea (Spinach) PE=1 SV=2	J	Translation, ribosomal structure and biogenesis	PREDICTED: ribosome-binding factor PSRP1, chloroplastic [Vitis vinifera]	--	--	--	--	TGACAGAAGAGAGAGAGCAC
ahy-miR156a	MIR156	c120619.graph_c0	--	--	Cellular Component: vacuole (GO:0005773);; Biological Process: proteolysis (GO:0006508);; Molecular Function: cysteine-type peptidase activity (GO:0008234);; Cellular Component: chloroplast (GO:0009507);; Biological Process: response to salt stress (GO:0009651);; Molecular Function: 2-alkenal reductase [NAD(P)] activity (GO:0032440);; Cellular Component: apoplast (GO:0048046);; Biological Process…	--	[O]	Posttranslational modification, protein turnover, chaperones	Papain family cysteine protease;; Cathepsin propeptide inhibitor domain (I29);; Granulin	Oryzain alpha chain (Precursor) OS=Oryza sativa subsp. japonica (Rice) PE=1 SV=2	O	Posttranslational modification, protein turnover, chaperones	cysteine protease Cp6 [Actinidia deliciosa]	--	--	--	--	TGACAGAAGAGAGAGAGCAC
ahy-miR156a	MIR156	c120635.graph_c0	--	--	Molecular Function: omega peptidase activity (GO:0008242);;	K15235|3.59702e-94|sly:101267342|josephin-like protein; K15235 josephin [EC:3.4.19.12] (A)	[R]	General function prediction only	Josephin	Josephin-like protein GN=At2g29640 OS=Arabidopsis thaliana (Mouse-ear cress) PE=2 SV=1	R	General function prediction only	PREDICTED: josephin-like protein [Sesamum indicum]	--	--	--	--	TGACAGAAGAGAGAGAGCAC
ahy-miR156a	MIR156	c120671.graph_c0	--	--	--	--	--	--	--	--	--	--	--	--	--	--	--	TGACAGAAGAGAGAGAGCAC
ahy-miR156a	MIR156	c120896.graph_c0	--	--	Molecular Function: DNA binding (GO:0003677);; Molecular Function: sequence-specific DNA binding transcription factor activity (GO:0003700);; Cellular Component: nucleus (GO:0005634);; Biological Process: regulation of transcription, DNA-templated (GO:0006355);; Molecular Function: protein dimerization activity (GO:0046983);;	--	[K]	Transcription	SRF-type transcription factor (DNA-binding and dimerisation domain);; K-box region	MADS-box transcription factor 50 OS=Oryza sativa subsp. japonica (Rice) PE=2 SV=1	K	Transcription	SOC1-like protein [Rosa hybrid cultivar]	--	--	--	--	TGACAGAAGAGAGAGAGCAC
ahy-miR156a	MIR156	c121136.graph_c0	--	--	Cellular Component: plasma membrane (GO:0005886);; Molecular Function: polyneuridine-aldehyde esterase activity (GO:0050529);;	--	--	--	Alpha/beta hydrolase family;; alpha/beta hydrolase fold;; Alpha/beta hydrolase family	Putative methylesterase 12, chloroplastic (Precursor) GN=T5L19.30/T5L19.40 OS=Arabidopsis thaliana (Mouse-ear cress) PE=2 SV=1	R	General function prediction only	PREDICTED: putative methylesterase 14, chloroplastic [Populus euphratica]	--	--	--	--	TGACAGAAGAGAGAGAGCAC
ahy-miR156a	MIR156	c121212.graph_c0	--	--	--	--	[R]	General function prediction only	--	--	R	General function prediction only	gag-pol precursor [Castanea mollissima]	--	--	--	--	TGACAGAAGAGAGAGAGCAC
ahy-miR156a	MIR156	c121322.graph_c0	--	--	--	--	--	--	--	--	--	--	--	--	--	--	--	TGACAGAAGAGAGAGAGCAC
ahy-miR156a	MIR156	c121492.graph_c0	--	--	--	--	--	--	--	--	--	--	--	--	--	--	--	TGACAGAAGAGAGAGAGCAC
ahy-miR156a	MIR156	c121651.graph_c0	--	--	--	--	--	--	Protein of unknown function (DUF668);; Domain of unknown function (DUF3475)	--	S	Function unknown	PREDICTED: uncharacterized protein LOC102598109 [Solanum tuberosum]	--	--	--	--	TGACAGAAGAGAGAGAGCAC
ahy-miR156a	MIR156	c122003.graph_c0	--	--	--	--	[L]	Replication, recombination and repair	DDE superfamily endonuclease;; Plant transposon protein	--	L	Replication, recombination and repair	PREDICTED: putative nuclease HARBI1 [Nelumbo nucifera]	--	--	--	--	TGACAGAAGAGAGAGAGCAC
ahy-miR156a	MIR156	c122065.graph_c0	--	--	--	--	--	--	--	--	--	--	--	--	--	--	--	TGACAGAAGAGAGAGAGCAC
ahy-miR156a	MIR156	c122077.graph_c0	--	--	--	--	--	--	--	--	--	--	--	--	--	--	--	TGACAGAAGAGAGAGAGCAC
ahy-miR156a	MIR156	c122101.graph_c0	--	--	Biological Process: cell wall biogenesis (GO:0042546);; Biological Process: xylan metabolic process (GO:0045491);;	--	--	--	Myosin II heavy chain-like;; Myosin II heavy chain-like	Microtubule-associated protein 70-5 OS=Arabidopsis thaliana (Mouse-ear cress) PE=1 SV=1	Z	Cytoskeleton	PREDICTED: microtubule-associated protein 70-5 isoform X2 [Pyrus x bretschneideri]	--	--	--	--	TGACAGAAGAGAGAGAGCAC
ahy-miR156a	MIR156	c122238.graph_c0	[IQR]	--	Molecular Function: 3-oxoacyl-[acyl-carrier-protein] reductase (NADPH) activity (GO:0004316);; Biological Process: oxidation-reduction process (GO:0055114);;	--	[R]	General function prediction only	short chain dehydrogenase;; Enoyl-(Acyl carrier protein) reductase;; KR domain	Secoisolariciresinol dehydrogenase (Fragment) OS=Forsythia intermedia (Border forsythia) PE=1 SV=1	Q	Secondary metabolites biosynthesis, transport and catabolism	alcohol dehydrogenase [Camellia sinensis]	--	--	--	--	TGACAGAAGAGAGAGAGCAC
ahy-miR156a	MIR156	c122374.graph_c0	[R]	General function prediction only	Biological Process: ethylene biosynthetic process (GO:0009693);; Molecular Function: 1-aminocyclopropane-1-carboxylate oxidase activity (GO:0009815);; Biological Process: xylem development (GO:0010089);; Molecular Function: oxidoreductase activity, acting on paired donors, with incorporation or reduction of molecular oxygen, 2-oxoglutarate as one donor, and incorporation of one atom each of oxyge…	K05933|0|vvi:100257676|1-aminocyclopropane-1-carboxylate oxidase 1; K05933 aminocyclopropanecarboxylate oxidase [EC:1.14.17.4] (A)	[QR]	--	2OG-Fe(II) oxygenase superfamily;; non-haem dioxygenase in morphine synthesis N-terminal	1-aminocyclopropane-1-carboxylate oxidase 1 GN=ACO1 OS=Arabidopsis thaliana (Mouse-ear cress) PE=2 SV=1	Q	Secondary metabolites biosynthesis, transport and catabolism	PREDICTED: 1-aminocyclopropane-1-carboxylate oxidase 1 [Vitis vinifera]	--	--	--	--	TGACAGAAGAGAGAGAGCAC
ahy-miR156a	MIR156	c122383.graph_c0	--	--	--	--	--	--	--	--	R	General function prediction only	hypothetical protein VITISV_017108 [Vitis vinifera]	--	--	--	--	TGACAGAAGAGAGAGAGCAC
ahy-miR156a	MIR156	c122475.graph_c0	[R]	General function prediction only	Molecular Function: nucleotide binding (GO:0000166);; Molecular Function: nucleic acid binding (GO:0003676);;	K13201|0|rcu:RCOM_0684960|nucleolysin tia-1, putative; K13201 nucleolysin TIA-1/TIAR (A)	[R]	General function prediction only	RNA recognition motif. (a.k.a. RRM, RBD, or RNP domain);; RNA recognition motif (a.k.a. RRM, RBD, or RNP domain);; RNA recognition motif. (a.k.a. RRM, RBD, or RNP domain)	Oligouridylate-binding protein 1B GN=UBP1B OS=Arabidopsis thaliana (Mouse-ear cress) PE=1 SV=1	R	General function prediction only	nucleolysin tia-1, putative [Ricinus communis]	--	--	--	--	TGACAGAAGAGAGAGAGCAC
ahy-miR156a	MIR156	c122565.graph_c0	[R]	General function prediction only	--	K11806|0|vvi:100260774|DDB1- and CUL4-associated factor 13; K11806 WD repeat and SOF domain-containing protein 1 (A)	[A]	RNA processing and modification	WD domain, G-beta repeat;; Sof1-like domain;; Eukaryotic translation initiation factor eIF2A	Dynein assembly factor with WDR repeat domains 1 GN=DAW1 OS=Chlamydomonas reinhardtii (Chlamydomonas smithii) PE=1 SV=1	A	RNA processing and modification	PREDICTED: DDB1- and CUL4-associated factor 13 [Sesamum indicum]	--	--	--	--	TGACAGAAGAGAGAGAGCAC
ahy-miR156a	MIR156	c122582.graph_c0	--	--	Cellular Component: endosome (GO:0005768);; Cellular Component: Golgi apparatus (GO:0005794);; Cellular Component: trans-Golgi network (GO:0005802);; Biological Process: Golgi organization (GO:0007030);; Biological Process: protein secretion (GO:0009306);; Biological Process: unidimensional cell growth (GO:0009826);; Cellular Component: integral component of membrane (GO:0016021);;	--	[R]	General function prediction only	Eukaryotic protein of unknown function (DUF846)	Golgi apparatus membrane protein-like protein ECHIDNA GN=ECH OS=Arabidopsis thaliana (Mouse-ear cress) PE=1 SV=1	S	Function unknown	PREDICTED: Golgi apparatus membrane protein-like protein ECHIDNA [Phoenix dactylifera]	--	--	--	--	TGACAGAAGAGAGAGAGCAC
ahy-miR156a	MIR156	c122916.graph_c0	--	--	--	--	--	--	--	--	--	--	--	--	--	--	--	TGACAGAAGAGAGAGAGCAC
ahy-miR156a	MIR156	c123026.graph_c0	--	--	--	--	--	--	--	--	--	--	--	--	--	--	--	TGACAGAAGAGAGAGAGCAC
ahy-miR156a	MIR156	c123626.graph_c0	--	--	--	--	[R]	General function prediction only	C2 domain	Elicitor-responsive protein 1 GN=ERG1 OS=Oryza sativa subsp. japonica (Rice) PE=2 SV=1	R	General function prediction only	unnamed protein product [Coffea canephora]	--	--	--	--	TGACAGAAGAGAGAGAGCAC
ahy-miR156a	MIR156	c123819.graph_c0	--	--	--	--	--	--	--	--	--	--	--	--	--	--	--	TGACAGAAGAGAGAGAGCAC
ahy-miR156a	MIR156	c123936.graph_c0	--	--	Molecular Function: enzyme inhibitor activity (GO:0004857);; Molecular Function: pectinesterase activity (GO:0030599);; Biological Process: negative regulation of catalytic activity (GO:0043086);;	--	--	--	Plant invertase/pectin methylesterase inhibitor	21 kDa protein (Precursor) OS=Daucus carota (Wild carrot) PE=2 SV=1	--	--	PREDICTED: 21 kDa protein-like [Nicotiana tomentosiformis]	--	--	--	--	TGACAGAAGAGAGAGAGCAC
ahy-miR156a	MIR156	c124014.graph_c0	--	--	--	--	[R]	General function prediction only	Kelch motif;; Kelch motif;; Galactose oxidase, central domain;; Galactose oxidase, central domain;; Kelch motif;; F-box domain	F-box/kelch-repeat protein At1g15670 GN=At1g15670 OS=Arabidopsis thaliana (Mouse-ear cress) PE=2 SV=1	R	General function prediction only	PREDICTED: F-box/kelch-repeat protein At1g15670-like [Nicotiana sylvestris]	--	--	--	--	TGACAGAAGAGAGAGAGCAC
ahy-miR156a	MIR156	c124303.graph_c1	[C]	Energy production and conversion	Cellular Component: mitochondrial respiratory chain complex III (GO:0005750);; Molecular Function: ubiquinol-cytochrome-c reductase activity (GO:0008121);; Cellular Component: integral component of membrane (GO:0016021);; Biological Process: electron transport chain (GO:0022900);; Molecular Function: metal ion binding (GO:0046872);; Molecular Function: 2 iron, 2 sulfur cluster binding (GO:0051537…	K00411|6.0168e-147|vvi:100257494|cytochrome b-c1 complex subunit Rieske-4, mitochondrial; K00411 ubiquinol-cytochrome c reductase iron-sulfur subunit [EC:1.10.2.2] (A)	[C]	Energy production and conversion	Rieske [2Fe-2S] domain;; Ubiquinol cytochrome reductase transmembrane region	Cytochrome b-c1 complex subunit Rieske-3, mitochondrial (Precursor) OS=Nicotiana tabacum (Common tobacco) PE=2 SV=1	C	Energy production and conversion	PREDICTED: cytochrome b-c1 complex subunit Rieske-4, mitochondrial-like [Sesamum indicum]	--	--	--	--	TGACAGAAGAGAGAGAGCAC
ahy-miR156a	MIR156	c124359.graph_c0	--	--	Molecular Function: zinc ion binding (GO:0008270);; Cellular Component: integral component of membrane (GO:0016021);; Molecular Function: cellulose synthase (UDP-forming) activity (GO:0016760);; Biological Process: cellulose biosynthetic process (GO:0030244);;	K10999|0|pop:POPTR_0005s08970g|POPTRDRAFT_760228; cellulose synthase family protein; K10999 cellulose synthase A [EC:2.4.1.12] (A)	--	--	Cellulose synthase	Cellulose synthase A catalytic subunit 5 [UDP-forming] GN=CESA5 OS=Arabidopsis thaliana (Mouse-ear cress) PE=1 SV=2	O	Posttranslational modification, protein turnover, chaperones	PREDICTED: cellulose synthase A catalytic subunit 2 [UDP-forming] isoform X3 [Populus euphratica]	--	--	--	--	TGACAGAAGAGAGAGAGCAC
ahy-miR156a	MIR156	c124685.graph_c0	--	--	Molecular Function: sequence-specific DNA binding transcription factor activity (GO:0003700);; Cellular Component: nucleus (GO:0005634);; Biological Process: regulation of transcription, DNA-templated (GO:0006355);; Molecular Function: sequence-specific DNA binding (GO:0043565);;	--	[K]	Transcription	KNOX2 domain;; KNOX1 domain;; Homeobox KN domain;; ELK domain;; Homeobox domain	Homeobox protein SBH1 GN=H1 OS=Glycine max (Soybean) PE=2 SV=1	K	Transcription	KNOX/ELK homeobox transcription factor isoform 1 [Theobroma cacao]	--	--	--	--	TGACAGAAGAGAGAGAGCAC
ahy-miR156a	MIR156	c124763.graph_c1	--	--	--	--	--	--	--	--	--	--	--	--	--	--	--	TGACAGAAGAGAGAGAGCAC
ahy-miR156a	MIR156	c125044.graph_c0	--	--	--	--	--	--	--	--	S	Function unknown	hypothetical protein L484_015870 [Morus notabilis]	--	--	--	--	TGACAGAAGAGAGAGAGCAC
ahy-miR156a	MIR156	c125372.graph_c0	--	--	--	--	--	--	UBA/TS-N domain	--	S	Function unknown	unnamed protein product [Coffea canephora]	--	--	--	--	TGACAGAAGAGAGAGAGCAC
ahy-miR156a	MIR156	c125540.graph_c0	[P]	Inorganic ion transport and metabolism	Cellular Component: chloroplast (GO:0009507);; Molecular Function: isomerase activity (GO:0016853);;	--	[H]	Coenzyme transport and metabolism	PPIC-type PPIASE domain;; PPIC-type PPIASE domain;; Rhodanese-like domain	Rhodanese-like/PpiC domain-containing protein 12 GN=At5g19370 OS=Arabidopsis thaliana (Mouse-ear cress) PE=2 SV=1	H	Coenzyme transport and metabolism	Chaperone surA [Morus notabilis]	--	--	--	--	TGACAGAAGAGAGAGAGCAC
ahy-miR156a	MIR156	c125606.graph_c0	--	--	--	--	--	--	Glycosyl transferases group 1	--	S	Function unknown	hypothetical protein L484_005213 [Morus notabilis]	--	--	--	--	TGACAGAAGAGAGAGAGCAC
ahy-miR156a	MIR156	c126118.graph_c0	[C]	Energy production and conversion	Molecular Function: ubiquinol-cytochrome-c reductase activity (GO:0008121);; Molecular Function: plastoquinol--plastocyanin reductase activity (GO:0009496);; Biological Process: photosynthesis (GO:0015979);; Cellular Component: integral component of membrane (GO:0016021);; Biological Process: electron transport chain (GO:0022900);; Cellular Component: thylakoid membrane (GO:0042651);; Molecular F…	K02636|4.10497e-128|vvi:100258879|cytochrome b6-f complex iron-sulfur subunit 1, chloroplastic; K02636 cytochrome b6-f complex iron-sulfur subunit [EC:1.10.9.1] (A)	[C]	Energy production and conversion	Cytochrome B6-F complex Fe-S subunit;; Rieske [2Fe-2S] domain	Cytochrome b6-f complex iron-sulfur subunit, chloroplastic (Precursor) GN=OSJNBa0058I18.25 OS=Oryza sativa subsp. japonica (Rice) PE=1 SV=1	C	Energy production and conversion	PREDICTED: cytochrome b6-f complex iron-sulfur subunit, chloroplastic-like [Eucalyptus grandis]	--	--	--	--	TGACAGAAGAGAGAGAGCAC
ahy-miR156a	MIR156	c126131.graph_c0	[GEPR]	--	Molecular Function: inorganic phosphate transmembrane transporter activity (GO:0005315);; Molecular Function: sugar:proton symporter activity (GO:0005351);; Molecular Function: organic anion transmembrane transporter activity (GO:0008514);; Cellular Component: plastid (GO:0009536);; Biological Process: nitrate transport (GO:0015706);; Biological Process: organic anion transport (GO:0015711);; Cel…	K08193|0|sly:101254229|probable anion transporter 3, chloroplastic; K08193 MFS transporter, ACS family, solute carrier family 17 (sodium-dependent inorganic phosphate cotransporter), other (A)	[G]	Carbohydrate transport and metabolism	Major Facilitator Superfamily;; Sugar (and other) transporter	Probable anion transporter 3, chloroplastic (Precursor) GN=T8P21.3 OS=Arabidopsis thaliana (Mouse-ear cress) PE=2 SV=2	G	Carbohydrate transport and metabolism	PREDICTED: probable anion transporter 3, chloroplastic [Solanum lycopersicum]	--	--	--	--	TGACAGAAGAGAGAGAGCAC
ahy-miR156a	MIR156	c126206.graph_c0	--	--	Biological Process: regulation of cyclin-dependent protein serine/threonine kinase activity (GO:0000079);; Molecular Function: kinase activity (GO:0016301);; Molecular Function: protein kinase binding (GO:0019901);;	--	[R]	General function prediction only	Cyclin;; Cyclin, N-terminal domain	Cyclin-P3-1 OS=Oryza sativa subsp. japonica (Rice) PE=3 SV=1	R	General function prediction only	PREDICTED: cyclin-P3-1 isoform X1 [Vitis vinifera]	--	--	--	--	TGACAGAAGAGAGAGAGCAC
ahy-miR156a	MIR156	c126269.graph_c0	--	--	Cellular Component: vacuole (GO:0005773);; Cellular Component: endoplasmic reticulum (GO:0005783);; Biological Process: proteolysis (GO:0006508);; Molecular Function: cysteine-type peptidase activity (GO:0008234);; Molecular Function: 2-alkenal reductase [NAD(P)] activity (GO:0032440);; Biological Process: oxidation-reduction process (GO:0055114);;	--	[O]	Posttranslational modification, protein turnover, chaperones	Papain family cysteine protease;; Cathepsin propeptide inhibitor domain (I29);; Granulin;; Peptidase C1-like family	Oryzain alpha chain (Precursor) OS=Oryza sativa subsp. japonica (Rice) PE=1 SV=2	O	Posttranslational modification, protein turnover, chaperones	JHL18I08.3 [Jatropha curcas]	--	--	--	--	TGACAGAAGAGAGAGAGCAC
ahy-miR156a	MIR156	c126300.graph_c0	--	--	--	--	--	--	--	--	--	--	--	--	--	--	--	TGACAGAAGAGAGAGAGCAC
ahy-miR156a	MIR156	c126461.graph_c0	--	--	Molecular Function: nucleic acid binding (GO:0003676);; Biological Process: DNA metabolic process (GO:0006259);;	--	[R]	General function prediction only	--	--	L	Replication, recombination and repair	hypothetical protein PRUPE_ppb022800mg, partial [Prunus persica]	--	--	--	--	TGACAGAAGAGAGAGAGCAC
ahy-miR156a	MIR156	c126629.graph_c0	--	--	--	--	--	--	--	--	--	--	--	--	--	--	--	TGACAGAAGAGAGAGAGCAC
ahy-miR156a	MIR156	c126852.graph_c0	--	--	Biological Process: amino acid transmembrane transport (GO:0003333);; Biological Process: regulation of meristem growth (GO:0010075);; Molecular Function: amino acid transmembrane transporter activity (GO:0015171);; Cellular Component: integral component of membrane (GO:0016021);;	--	[E]	Amino acid transport and metabolism	Transmembrane amino acid transporter protein	Lysine histidine transporter-like 8 GN=AATL1 OS=Arabidopsis thaliana (Mouse-ear cress) PE=1 SV=1	E	Amino acid transport and metabolism	Transmembrane amino acid transporter family protein isoform 1 [Theobroma cacao]	--	--	--	--	TGACAGAAGAGAGAGAGCAC
ahy-miR156a	MIR156	c126984.graph_c0	--	--	Cellular Component: ubiquitin ligase complex (GO:0000151);; Molecular Function: ubiquitin-protein transferase activity (GO:0004842);; Biological Process: protein ubiquitination (GO:0016567);;	--	[S]	Function unknown	Armadillo/beta-catenin-like repeat;; U-box domain;; HEAT repeats;; Neurochondrin;; Armadillo-like;; Kinesin-associated protein (KAP)	U-box domain-containing protein 13 GN=PUB13 OS=Arabidopsis thaliana (Mouse-ear cress) PE=1 SV=1	S	Function unknown	hypothetical protein JCGZ_05690 [Jatropha curcas]	--	--	--	--	TGACAGAAGAGAGAGAGCAC
ahy-miR156a	MIR156	c127065.graph_c0	[E]	Amino acid transport and metabolism	Molecular Function: serine-type endopeptidase activity (GO:0004252);; Biological Process: proteolysis (GO:0006508);; Cellular Component: membrane (GO:0016020);; Molecular Function: serine-type exopeptidase activity (GO:0070008);;	--	[O]	Posttranslational modification, protein turnover, chaperones	Prolyl oligopeptidase family;; Alpha/beta hydrolase family	--	O	Posttranslational modification, protein turnover, chaperones	hypothetical protein PRUPE_ppa001644mg [Prunus persica]	--	--	--	--	TGACAGAAGAGAGAGAGCAC
ahy-miR156a	MIR156	c127472.graph_c0	--	--	Cellular Component: extracellular region (GO:0005576);; Biological Process: response to oxidative stress (GO:0006979);;	--	--	--	Potato type II proteinase inhibitor family	--	R	General function prediction only	hypothetical protein JCGZ_02450 [Jatropha curcas]	--	--	--	--	TGACAGAAGAGAGAGAGCAC
ahy-miR156a	MIR156	c127506.graph_c0	--	--	Cellular Component: chloroplast thylakoid (GO:0009534);; Cellular Component: chloroplast stroma (GO:0009570);; Biological Process: photosynthetic electron transport chain (GO:0009767);; Biological Process: post-embryonic development (GO:0009791);; Molecular Function: FMN binding (GO:0010181);; Molecular Function: oxidoreductase activity (GO:0016491);; Molecular Function: protein anchor (GO:004349…	--	--	--	--	Glutamyl-tRNA reductase-binding protein, chloroplastic {ECO:0000303|PubMed:22180625} (Precursor) OS=Arabidopsis thaliana (Mouse-ear cress) PE=1 SV=1	S	Function unknown	unnamed protein product [Vitis vinifera]	--	--	--	--	TGACAGAAGAGAGAGAGCAC
ahy-miR156a	MIR156	c128017.graph_c0	--	--	--	--	--	--	--	--	R	General function prediction only	Peptidoglycan-binding LysM domain-containing protein, putative isoform 1 [Theobroma cacao]	--	--	--	--	TGACAGAAGAGAGAGAGCAC
ahy-miR156a	MIR156	c128319.graph_c0	--	--	--	--	--	--	GDSL/SGNH-like Acyl-Esterase family found in Pmr5 and Cas1p;; PMR5 N terminal Domain	Protein trichome birefringence-like 23 GN=TBL23 OS=Arabidopsis thaliana (Mouse-ear cress) PE=2 SV=1	S	Function unknown	PREDICTED: protein trichome birefringence-like 23 [Solanum lycopersicum]	--	--	--	--	TGACAGAAGAGAGAGAGCAC
ahy-miR156a	MIR156	c128422.graph_c0	--	--	--	--	[T]	Signal transduction mechanisms	BAG domain;; Ubiquitin family	BAG family molecular chaperone regulator 4 GN=BAG4 OS=Arabidopsis thaliana (Mouse-ear cress) PE=1 SV=1	O	Posttranslational modification, protein turnover, chaperones	hypothetical protein AMTR_s00007p00177030 [Amborella trichopoda]	--	--	--	--	TGACAGAAGAGAGAGAGCAC
ahy-miR156a	MIR156	c128713.graph_c1	--	--	--	--	--	--	PLAC8 family	Protein MID1-COMPLEMENTING ACTIVITY 1 GN=MCA1 OS=Arabidopsis thaliana (Mouse-ear cress) PE=1 SV=1	R	General function prediction only	PREDICTED: protein MID1-COMPLEMENTING ACTIVITY 1-like [Nelumbo nucifera]	--	--	--	--	TGACAGAAGAGAGAGAGCAC
ahy-miR156a	MIR156	c128788.graph_c0	--	--	--	--	--	--	GDSL/SGNH-like Acyl-Esterase family found in Pmr5 and Cas1p;; PMR5 N terminal Domain	Protein trichome birefringence-like 2 GN=TBL2 OS=Arabidopsis thaliana (Mouse-ear cress) PE=2 SV=1	S	Function unknown	hypothetical protein PRUPE_ppa002834mg [Prunus persica]	--	--	--	--	TGACAGAAGAGAGAGAGCAC
ahy-miR156a	MIR156	c128847.graph_c0	--	--	Molecular Function: ion binding (GO:0043167);; Molecular Function: organic cyclic compound binding (GO:0097159);; Molecular Function: heterocyclic compound binding (GO:1901363);;	--	[R]	General function prediction only	--	Endonuclease OS=Nicotiana tabacum (Common tobacco) PE=2 SV=1	R	General function prediction only	gag-pol polyprotein [Populus deltoides]	--	--	--	--	TGACAGAAGAGAGAGAGCAC
ahy-miR156a	MIR156	c128975.graph_c0	--	--	Cellular Component: integral component of membrane (GO:0016021);;	--	[E]	Amino acid transport and metabolism	Transmembrane amino acid transporter protein;; Transmembrane amino acid transporter protein	Amino acid permease 6 GN=AAP6 OS=Arabidopsis thaliana (Mouse-ear cress) PE=1 SV=1	E	Amino acid transport and metabolism	Amino acid permease 6 [Theobroma cacao]	--	--	--	--	TGACAGAAGAGAGAGAGCAC
ahy-miR156a	MIR156	c129198.graph_c0	--	--	--	--	--	--	--	--	--	--	--	--	--	--	--	TGACAGAAGAGAGAGAGCAC
ahy-miR156a	MIR156	c129481.graph_c0	--	--	--	--	--	--	Transcriptional regulator of RNA polII, SAGA, subunit	--	S	Function unknown	Uncharacterized protein TCM_036818 [Theobroma cacao]	--	--	--	--	TGACAGAAGAGAGAGAGCAC
ahy-miR156a	MIR156	c129524.graph_c0	--	--	--	--	--	--	--	--	S	Function unknown	PREDICTED: mucin-5AC-like [Populus euphratica]	--	--	--	--	TGACAGAAGAGAGAGAGCAC
ahy-miR156a	MIR156	c129827.graph_c1	[L]	Replication, recombination and repair	Biological Process: cytokinesis by cell plate formation (GO:0000911);; Molecular Function: DNA binding (GO:0003677);; Molecular Function: DNA helicase activity (GO:0003678);; Molecular Function: ATP binding (GO:0005524);; Cellular Component: nucleus (GO:0005634);; Biological Process: DNA unwinding involved in DNA replication (GO:0006268);; Biological Process: DNA replication initiation (GO:000627…	K02541|0|vvi:100253704|DNA replication licensing factor MCM3 homolog 2; K02541 DNA replication licensing factor MCM3 [EC:3.6.4.12] (A)	[L]	Replication, recombination and repair	MCM2/3/5 family;; MCM N-terminal domain;; Magnesium chelatase, subunit ChlI	DNA replication licensing factor MCM3 homolog 2 GN=ROA2 OS=Zea mays (Maize) PE=2 SV=1	L	Replication, recombination and repair	PREDICTED: DNA replication licensing factor MCM3 homolog 2 [Vitis vinifera]	--	--	--	--	TGACAGAAGAGAGAGAGCAC
ahy-miR156a	MIR156	c129910.graph_c1	--	--	--	--	[R]	General function prediction only	Ankyrin repeat;; Ankyrin repeats (many copies);; Ankyrin repeat;; Ankyrin repeats (3 copies);; Ankyrin repeats (many copies)	Ankyrin repeat-containing protein At3g12360 GN=At3g12360 OS=Arabidopsis thaliana (Mouse-ear cress) PE=2 SV=1	R	General function prediction only	ankyrin repeat family protein [Populus trichocarpa]	--	--	--	--	TGACAGAAGAGAGAGAGCAC
ahy-miR156a	MIR156	c130169.graph_c0	--	--	--	--	--	--	--	--	--	--	--	--	--	--	--	TGACAGAAGAGAGAGAGCAC
ahy-miR156a	MIR156	c130203.graph_c0	[H]	Coenzyme transport and metabolism	Molecular Function: transaminase activity (GO:0008483);; Molecular Function: pyridoxal phosphate binding (GO:0030170);; Biological Process: tetrapyrrole biosynthetic process (GO:0033014);; Molecular Function: glutamate-1-semialdehyde 2,1-aminomutase activity (GO:0042286);;	K01845|0|cit:102627733|glutamate-1-semialdehyde 2,1-aminomutase, chloroplastic-like; K01845 glutamate-1-semialdehyde 2,1-aminomutase [EC:5.4.3.8] (A)	[E]	Amino acid transport and metabolism	Aminotransferase class-III	Glutamate-1-semialdehyde 2,1-aminomutase, chloroplastic (Precursor) GN=GSA OS=Nicotiana tabacum (Common tobacco) PE=1 SV=1	H	Coenzyme transport and metabolism	PREDICTED: glutamate-1-semialdehyde 2,1-aminomutase, chloroplastic-like [Citrus sinensis]	--	--	--	--	TGACAGAAGAGAGAGAGCAC
ahy-miR156a	MIR156	c130259.graph_c0	[I]	Lipid transport and metabolism	Molecular Function: acid phosphatase activity (GO:0003993);; Cellular Component: integral component of plasma membrane (GO:0005887);; Biological Process: metabolic process (GO:0008152);; Molecular Function: phosphatidate phosphatase activity (GO:0008195);; Biological Process: abscisic acid-activated signaling pathway (GO:0009738);;	--	[I]	Lipid transport and metabolism	PAP2 superfamily	Lipid phosphate phosphatase 2 GN=F9L1.2 OS=Arabidopsis thaliana (Mouse-ear cress) PE=2 SV=1	I	Lipid transport and metabolism	PREDICTED: lipid phosphate phosphatase 2 [Vitis vinifera]	--	--	--	--	TGACAGAAGAGAGAGAGCAC
ahy-miR156a	MIR156	c130301.graph_c0	--	--	--	--	--	--	--	--	--	--	--	--	--	--	--	TGACAGAAGAGAGAGAGCAC
ahy-miR156a	MIR156	c130522.graph_c0	--	--	--	--	--	--	--	--	--	--	--	--	--	--	--	TGACAGAAGAGAGAGAGCAC
ahy-miR156a	MIR156	c130832.graph_c0	[O]	Posttranslational modification, protein turnover, chaperones	Molecular Function: protein binding (GO:0005515);;	K09518|8.26214e-132|vvi:100262992|chaperone protein dnaJ 49; K09518 DnaJ homolog subfamily B member 12 (A)	[O]	Posttranslational modification, protein turnover, chaperones	DnaJ domain;; Domain of unknown function (DUF1977)	Chaperone protein dnaJ 49 OS=Arabidopsis thaliana (Mouse-ear cress) PE=2 SV=2	O	Posttranslational modification, protein turnover, chaperones	PREDICTED: chaperone protein dnaJ 49 [Vitis vinifera]	--	--	--	--	TGACAGAAGAGAGAGAGCAC
ahy-miR156a	MIR156	c131026.graph_c0	--	--	Molecular Function: DNA binding (GO:0003677);; Cellular Component: nucleus (GO:0005634);; Molecular Function: zinc ion binding (GO:0008270);;	--	--	--	PHD-finger;; WSTF, HB1, Itc1p, MBD9 motif 1;; Bromodomain	Methyl-CpG-binding domain-containing protein 9 GN=MBD9 OS=Arabidopsis thaliana (Mouse-ear cress) PE=2 SV=1	R	General function prediction only	PREDICTED: methyl-CpG-binding domain-containing protein 9 isoform X4 [Vitis vinifera]	--	--	--	--	TGACAGAAGAGAGAGAGCAC
ahy-miR156a	MIR156	c131076.graph_c0	[GER]	--	Cellular Component: membrane (GO:0016020);;	K15289|1.4589e-102|pop:POPTR_0018s02000g|POPTRDRAFT_737259; hypothetical protein; K15289 solute carrier family 35, member F5 (A)	[S]	Function unknown	EamA-like transporter family	--	S	Function unknown	hypothetical protein POPTR_0018s02000g [Populus trichocarpa]	--	--	--	--	TGACAGAAGAGAGAGAGCAC
ahy-miR156a	MIR156	c131189.graph_c0	--	--	--	--	--	--	--	--	--	--	--	--	--	--	--	TGACAGAAGAGAGAGAGCAC
ahy-miR156a	MIR156	c131405.graph_c0	--	--	Biological Process: proteolysis (GO:0006508);; Molecular Function: cysteine-type peptidase activity (GO:0008234);;	--	--	--	--	F-box protein At4g35930 GN=At4g35930 OS=Arabidopsis thaliana (Mouse-ear cress) PE=2 SV=1	S	Function unknown	unnamed protein product [Coffea canephora]	--	--	--	--	TGACAGAAGAGAGAGAGCAC
ahy-miR156a	MIR156	c131406.graph_c0	--	--	--	--	--	--	--	--	--	--	--	--	--	--	--	TGACAGAAGAGAGAGAGCAC
ahy-miR156a	MIR156	c131420.graph_c0	--	--	--	--	--	--	--	--	--	--	--	--	--	--	--	TGACAGAAGAGAGAGAGCAC
ahy-miR156a	MIR156	c131464.graph_c0	--	--	--	--	--	--	--	--	--	--	--	--	--	--	--	TGACAGAAGAGAGAGAGCAC
ahy-miR156a	MIR156	c131546.graph_c0	--	--	--	--	--	--	ELM2 domain	AT-rich interactive domain-containing protein 2 GN=ARID2 OS=Arabidopsis thaliana (Mouse-ear cress) PE=2 SV=1	K	Transcription	PREDICTED: AT-rich interactive domain-containing protein 2-like [Populus euphratica]	--	--	--	--	TGACAGAAGAGAGAGAGCAC
ahy-miR156a	MIR156	c131641.graph_c0	[T]	Signal transduction mechanisms	Molecular Function: protein serine/threonine phosphatase activity (GO:0004722);; Biological Process: protein dephosphorylation (GO:0006470);; Molecular Function: metal ion binding (GO:0046872);;	--	[T]	Signal transduction mechanisms	Protein phosphatase 2C	Probable protein phosphatase 2C 64 GN=At4g38520 OS=Arabidopsis thaliana (Mouse-ear cress) PE=2 SV=1	T	Signal transduction mechanisms	protein phosphatase 2c, putative [Ricinus communis]	--	--	--	--	TGACAGAAGAGAGAGAGCAC
ahy-miR156a	MIR156	c131946.graph_c0	[U]	Intracellular trafficking, secretion, and vesicular transport	Biological Process: proteolysis (GO:0006508);; Molecular Function: serine-type peptidase activity (GO:0008236);; Cellular Component: integral component of membrane (GO:0016021);;	K03100|6.40469e-142|vvi:100243802|probable thylakoidal processing peptidase 2, chloroplastic-like; K03100 signal peptidase I [EC:3.4.21.89] (A)	[O]	Posttranslational modification, protein turnover, chaperones	Signal peptidase, peptidase S26;; Peptidase S24-like	Probable thylakoidal processing peptidase 2, chloroplastic (Precursor) GN=TPP2 OS=Arabidopsis thaliana (Mouse-ear cress) PE=2 SV=1	O	Posttranslational modification, protein turnover, chaperones	PREDICTED: thylakoidal processing peptidase 1, chloroplastic [Vitis vinifera]	--	--	--	--	TGACAGAAGAGAGAGAGCAC
ahy-miR156a	MIR156	c132009.graph_c0	--	--	--	--	--	--	Protein of unknown function (DUF4005);; IQ calmodulin-binding motif	Protein IQ-DOMAIN 1 GN=IQD1 OS=Arabidopsis thaliana (Mouse-ear cress) PE=1 SV=1	S	Function unknown	PREDICTED: protein IQ-DOMAIN 1 [Nelumbo nucifera]	--	--	--	--	TGACAGAAGAGAGAGAGCAC
ahy-miR156a	MIR156	c132010.graph_c0	--	--	--	--	--	--	NPH3 family	BTB/POZ domain-containing protein At3g44820 GN=At3g44820 OS=Arabidopsis thaliana (Mouse-ear cress) PE=2 SV=2	R	General function prediction only	PREDICTED: BTB/POZ domain-containing protein At3g44820 [Vitis vinifera]	--	--	--	--	TGACAGAAGAGAGAGAGCAC
ahy-miR156a	MIR156	c132150.graph_c0	[F]	Nucleotide transport and metabolism	Molecular Function: IMP dehydrogenase activity (GO:0003938);; Cellular Component: cytoplasm (GO:0005737);; Biological Process: GMP biosynthetic process (GO:0006177);; Molecular Function: adenyl nucleotide binding (GO:0030554);; Molecular Function: metal ion binding (GO:0046872);; Biological Process: oxidation-reduction process (GO:0055114);;	K00088|0|sot:102598516|inosine-5'-monophosphate dehydrogenase 2-like; K00088 IMP dehydrogenase [EC:1.1.1.205] (A)	[F]	Nucleotide transport and metabolism	IMP dehydrogenase / GMP reductase domain;; Nitronate monooxygenase;; CBS domain;; FMN-dependent dehydrogenase;; Histidine biosynthesis protein;; Thiazole biosynthesis protein ThiG	Inosine-5&apos;-monophosphate dehydrogenase {ECO:0000255|HAMAP-Rule:MF_03156} GN=impdh OS=Vigna unguiculata (Cowpea) PE=1 SV=1	F	Nucleotide transport and metabolism	inosine-5&apos;-monophosphate dehydrogenase [Camellia sinensis]	--	--	--	--	TGACAGAAGAGAGAGAGCAC
ahy-miR156a	MIR156	c132161.graph_c0	--	--	Molecular Function: nucleic acid binding (GO:0003676);; Cellular Component: nucleus (GO:0005634);; Biological Process: red, far-red light phototransduction (GO:0009585);; Biological Process: embryo development ending in seed dormancy (GO:0009793);; Biological Process: negative regulation of photomorphogenesis (GO:0010100);; Biological Process: protein ubiquitination (GO:0016567);; Cellular Compon…	K10610|0|vvi:100256664|DNA damage-binding protein 1; K10610 DNA damage-binding protein 1 (A)	[L]	Replication, recombination and repair	Mono-functional DNA-alkylating methyl methanesulfonate N-term;; CPSF A subunit region	DNA damage-binding protein 1 GN=DDB1 OS=Solanum lycopersicum (Tomato) PE=1 SV=1	L	Replication, recombination and repair	PREDICTED: DNA damage-binding protein 1 [Vitis vinifera]	--	--	--	--	TGACAGAAGAGAGAGAGCAC
ahy-miR156a	MIR156	c132228.graph_c0	--	--	Molecular Function: metal ion binding (GO:0046872);;	--	[R]	General function prediction only	AP2 domain;; AN1-like Zinc finger;; A20-like zinc finger	Zinc finger A20 and AN1 domain-containing stress-associated protein 4 GN=SAP4 OS=Arabidopsis thaliana (Mouse-ear cress) PE=1 SV=1	R	General function prediction only	ethylene responsive element binding factor, partial [Camellia sinensis]	--	--	--	--	TGACAGAAGAGAGAGAGCAC
ahy-miR156a	MIR156	c132253.graph_c0	--	--	Biological Process: amino acid transport (GO:0006865);; Biological Process: metabolic process (GO:0008152);; Molecular Function: anthocyanidin 3-O-glucosyltransferase activity (GO:0047213);;	--	[GC]	--	UDP-glucoronosyl and UDP-glucosyl transferase	UDP-glycosyltransferase 73D1 GN=UGT73D1 OS=Arabidopsis thaliana (Mouse-ear cress) PE=3 SV=1	G	Carbohydrate transport and metabolism	PREDICTED: UDP-glycosyltransferase 73D1 [Vitis vinifera]	--	--	--	--	TGACAGAAGAGAGAGAGCAC
ahy-miR156a	MIR156	c132263.graph_c1	--	--	Molecular Function: GTP binding (GO:0005525);;	--	--	--	AIG1 family;; 50S ribosome-binding GTPase	Protein AIG1 GN=AIG1 OS=Arabidopsis thaliana (Mouse-ear cress) PE=2 SV=1	R	General function prediction only	hypothetical protein JCGZ_07992 [Jatropha curcas]	--	--	--	--	TGACAGAAGAGAGAGAGCAC
ahy-miR156a	MIR156	c132309.graph_c0	--	--	Biological Process: response to molecule of bacterial origin (GO:0002237);; Molecular Function: ubiquitin-protein transferase activity (GO:0004842);; Biological Process: response to insect (GO:0009625);; Biological Process: shade avoidance (GO:0009641);; Biological Process: jasmonic acid and ethylene-dependent systemic resistance (GO:0009861);; Biological Process: jasmonic acid mediated signaling…	K13463|0|tcc:TCM_042602|RNI-like superfamily protein; K13463 coronatine-insensitive protein 1 (A)	[R]	General function prediction only	--	Coronatine-insensitive protein 1 GN=T28M21.10 OS=Arabidopsis thaliana (Mouse-ear cress) PE=1 SV=1	R	General function prediction only	RNI-like superfamily protein [Theobroma cacao]	--	--	--	--	TGACAGAAGAGAGAGAGCAC
ahy-miR156a	MIR156	c132352.graph_c1	--	--	--	--	--	--	--	--	--	--	--	--	--	--	--	TGACAGAAGAGAGAGAGCAC
ahy-miR156a	MIR156	c132449.graph_c0	--	--	Biological Process: mitotic G2 phase (GO:0000085);; Biological Process: RNA splicing, via endonucleolytic cleavage and ligation (GO:0000394);; Molecular Function: RNA binding (GO:0003723);; Cellular Component: cytosol (GO:0005829);; Biological Process: DNA recombination (GO:0006310);; Biological Process: mRNA export from nucleus (GO:0006406);; Biological Process: meiotic nuclear division (GO:0007…	K06963|2.98023e-110|vvi:100244787|THUMP domain-containing protein 1; K06963 tRNA acetyltransferase TAN1 (A)	[R]	General function prediction only	THUMP domain	--	R	General function prediction only	PREDICTED: THUMP domain-containing protein 1 isoform X2 [Nicotiana tomentosiformis]	--	--	--	--	TGACAGAAGAGAGAGAGCAC
ahy-miR156a	MIR156	c132461.graph_c0	--	--	--	--	--	--	--	--	--	--	--	--	--	--	--	TGACAGAAGAGAGAGAGCAC
ahy-miR156a	MIR156	c132751.graph_c3	[R]	General function prediction only	Molecular Function: nucleotide binding (GO:0000166);; Molecular Function: DNA binding (GO:0003677);; Cellular Component: nucleus (GO:0005634);; Biological Process: mRNA processing (GO:0006397);; Molecular Function: poly(A) binding (GO:0008143);; Cellular Component: cytoplasmic stress granule (GO:0010494);; Biological Process: cellular response to heat (GO:0034605);;	--	[R]	General function prediction only	RNA recognition motif. (a.k.a. RRM, RBD, or RNP domain);; RNA recognition motif (a.k.a. RRM, RBD, or RNP domain);; RNA recognition motif. (a.k.a. RRM, RBD, or RNP domain)	Polyadenylate-binding protein RBP47 GN=RBP47 OS=Nicotiana plumbaginifolia (Leadwort-leaved tobacco) PE=1 SV=1	A	RNA processing and modification	PREDICTED: polyadenylate-binding protein RBP47 isoform X1 [Nicotiana sylvestris]	--	--	--	--	TGACAGAAGAGAGAGAGCAC
ahy-miR156a	MIR156	c132810.graph_c0	--	--	--	--	--	--	--	--	O	Posttranslational modification, protein turnover, chaperones	PREDICTED: uncharacterized protein LOC100853391 isoform X1 [Vitis vinifera]	--	--	--	--	TGACAGAAGAGAGAGAGCAC
ahy-miR156a	MIR156	c132815.graph_c0	--	--	Molecular Function: transferase activity, transferring hexosyl groups (GO:0016758);;	K13496|9.94337e-168|pmum:103339791|UDP-glycosyltransferase 73C6-like; K13496 UDP-glucosyl transferase 73C [EC:2.4.1.-] (A)	[GC]	--	UDP-glucoronosyl and UDP-glucosyl transferase	UDP-glycosyltransferase 73C4 GN=UGT73C4 OS=Arabidopsis thaliana (Mouse-ear cress) PE=2 SV=1	G	Carbohydrate transport and metabolism	PREDICTED: UDP-glycosyltransferase 73C1-like [Nelumbo nucifera]	--	--	--	--	TGACAGAAGAGAGAGAGCAC
ahy-miR156a	MIR156	c132924.graph_c0	[E]	Amino acid transport and metabolism	Molecular Function: transporter activity (GO:0005215);; Biological Process: transport (GO:0006810);; Cellular Component: membrane (GO:0016020);;	K14638|0|rcu:RCOM_0543240|oligopeptide transporter, putative; K14638 solute carrier family 15 (peptide/histidine transporter), member 3/4 (A)	[E]	Amino acid transport and metabolism	POT family;; POT family	Protein NRT1/ PTR FAMILY 5.2 GN=MCL19.10 OS=Arabidopsis thaliana (Mouse-ear cress) PE=2 SV=1	P	Inorganic ion transport and metabolism	oligopeptide transporter, putative [Ricinus communis]	--	--	--	--	TGACAGAAGAGAGAGAGCAC
ahy-miR156a	MIR156	c132943.graph_c1	--	--	Biological Process: iron ion transport (GO:0006826);; Biological Process: cellular iron ion homeostasis (GO:0006879);; Molecular Function: ferric iron binding (GO:0008199);; Biological Process: response to cold (GO:0009409);; Cellular Component: chloroplast thylakoid membrane (GO:0009535);; Cellular Component: chloroplast stroma (GO:0009570);; Biological Process: response to bacterium (GO:0009617…	K00522|8.16495e-109|tcc:TCM_021608|Ferretin 1 isoform 1; K00522 ferritin heavy chain [EC:1.16.3.2] (A)	[P]	Inorganic ion transport and metabolism	Ferritin-like domain	Ferritin-3, chloroplastic (Precursor) OS=Glycine max (Soybean) PE=2 SV=1	P	Inorganic ion transport and metabolism	Ferretin 1 isoform 1 [Theobroma cacao]	--	--	--	--	TGACAGAAGAGAGAGAGCAC
ahy-miR156a	MIR156	c133069.graph_c0	[L]	Replication, recombination and repair	Cellular Component: nucleus (GO:0005634);; Biological Process: regulation of DNA repair (GO:0006282);; Biological Process: meiotic nuclear division (GO:0007126);; Biological Process: regulation of chromosome organization (GO:0033044);; Biological Process: post-translational protein modification (GO:0043687);; Biological Process: positive regulation of transcription, DNA-templated (GO:0045893);;	K06662|0|vvi:100255852|cell cycle checkpoint protein RAD17; K06662 cell cycle checkpoint protein (A)	[DL]	--	Rad17 cell cycle checkpoint protein	Cell cycle checkpoint protein RAD17 GN=RAD17 OS=Arabidopsis thaliana (Mouse-ear cress) PE=2 SV=1	L	Replication, recombination and repair	unnamed protein product [Vitis vinifera]	--	--	--	--	TGACAGAAGAGAGAGAGCAC
ahy-miR156a	MIR156	c133080.graph_c0	--	--	Cellular Component: cytosol (GO:0005829);; Biological Process: regulation of transcription, DNA-templated (GO:0006355);; Biological Process: cell surface receptor signaling pathway (GO:0007166);; Biological Process: response to chitin (GO:0010200);; Molecular Function: transferase activity, transferring glycosyl groups (GO:0016757);; Molecular Function: transferase activity, transferring phosphor…	--	[BT]	--	Phosphotransferase enzyme family;; F-box-like	F-box protein At1g78280 GN=At1g78280 OS=Arabidopsis thaliana (Mouse-ear cress) PE=2 SV=3	T	Signal transduction mechanisms	PREDICTED: F-box protein At1g78280 isoform X1 [Vitis vinifera]	--	--	--	--	TGACAGAAGAGAGAGAGCAC
ahy-miR156a	MIR156	c133183.graph_c0	--	--	Cellular Component: plasma membrane (GO:0005886);; Biological Process: carbohydrate transport (GO:0008643);; Cellular Component: integral component of membrane (GO:0016021);;	K15382|3.09886e-77|vvi:100266643|bidirectional sugar transporter SWEET14; K15382 solute carrier family 50 (sugar transporter) (A)	[R]	General function prediction only	Sugar efflux transporter for intercellular exchange	Bidirectional sugar transporter SWEET15 GN=SWEET15 OS=Oryza sativa subsp. indica (Rice) PE=3 SV=1	R	General function prediction only	PREDICTED: bidirectional sugar transporter SWEET14 [Vitis vinifera]	--	--	--	--	TGACAGAAGAGAGAGAGCAC
ahy-miR156a	MIR156	c133269.graph_c3	[DO]	--	Cellular Component: anaphase-promoting complex (GO:0005680);; Biological Process: phloem or xylem histogenesis (GO:0010087);; Biological Process: regulation of mitotic metaphase/anaphase transition (GO:0030071);; Biological Process: anaphase-promoting complex-dependent proteasomal ubiquitin-dependent protein catabolic process (GO:0031145);; Biological Process: regulation of DNA endoreduplication …	K03357|2.92214e-86|csv:101218217|anaphase-promoting complex subunit 10-like; K03357 anaphase-promoting complex subunit 10 (A)	[DO]	--	Anaphase-promoting complex, subunit 10 (APC10);; Anaphase-promoting complex, subunit 10 (APC10)	Anaphase-promoting complex subunit 10 GN=APC10 OS=Arabidopsis thaliana (Mouse-ear cress) PE=1 SV=2	D	Cell cycle control, cell division, chromosome partitioning	PREDICTED: anaphase-promoting complex subunit 10-like [Cucumis sativus]	--	--	--	--	TGACAGAAGAGAGAGAGCAC
ahy-miR156a	MIR156	c133499.graph_c0	--	--	Cellular Component: endosome (GO:0005768);; Cellular Component: Golgi apparatus (GO:0005794);; Cellular Component: trans-Golgi network (GO:0005802);; Molecular Function: heme binding (GO:0020037);;	--	--	--	Ethylbenzene dehydrogenase	--	R	General function prediction only	PREDICTED: uncharacterized protein LOC100244357 [Vitis vinifera]	--	--	--	--	TGACAGAAGAGAGAGAGCAC
ahy-miR156a	MIR156	c133548.graph_c0	--	--	--	--	[R]	General function prediction only	PPR repeat family;; PPR repeat;; PPR repeat;; Pentatricopeptide repeat domain;; DYW family of nucleic acid deaminases	Pentatricopeptide repeat-containing protein At1g71420 GN=PCMP-H70 OS=Arabidopsis thaliana (Mouse-ear cress) PE=2 SV=1	R	General function prediction only	PREDICTED: pentatricopeptide repeat-containing protein At1g71420-like [Vitis vinifera]	--	--	--	--	TGACAGAAGAGAGAGAGCAC
ahy-miR156a	MIR156	c133637.graph_c1	--	--	--	--	--	--	--	--	--	--	--	--	--	--	--	TGACAGAAGAGAGAGAGCAC
ahy-miR156a	MIR156	c133672.graph_c0	--	--	--	--	--	--	--	--	--	--	--	--	--	--	--	TGACAGAAGAGAGAGAGCAC
ahy-miR156a	MIR156	c133732.graph_c0	--	--	Cellular Component: 1,3-beta-D-glucan synthase complex (GO:0000148);; Molecular Function: 1,3-beta-D-glucan synthase activity (GO:0003843);; Biological Process: (1->3)-beta-D-glucan biosynthetic process (GO:0006075);;	K11000|0|sot:102578447|callose synthase 10-like; K11000 callose synthase [EC:2.4.1.-] (A)	[M]	Cell wall/membrane/envelope biogenesis	1,3-beta-glucan synthase component;; 1,3-beta-glucan synthase subunit FKS1, domain-1	Callose synthase 10 GN=T1J8.3 OS=Arabidopsis thaliana (Mouse-ear cress) PE=2 SV=5	M	Cell wall/membrane/envelope biogenesis	PREDICTED: callose synthase 10 [Nicotiana sylvestris]	--	--	--	--	TGACAGAAGAGAGAGAGCAC
ahy-miR156a	MIR156	c133780.graph_c0	--	--	--	--	--	--	Ureide permease	Ureide permease 1 GN=UPS1 OS=Arabidopsis thaliana (Mouse-ear cress) PE=1 SV=1	P	Inorganic ion transport and metabolism	Ureide permease [Medicago truncatula]	--	--	--	--	TGACAGAAGAGAGAGAGCAC
ahy-miR156a	MIR156	c133941.graph_c1	--	--	--	--	--	--	F-box-like;; F-box domain	Putative F-box protein At1g47800 GN=At1g47800 OS=Arabidopsis thaliana (Mouse-ear cress) PE=3 SV=1	--	--	F-box protein interaction domain protein [Medicago truncatula]	--	--	--	--	TGACAGAAGAGAGAGAGCAC
ahy-miR156a	MIR156	c134057.graph_c0	--	--	--	--	--	--	--	--	--	--	--	--	--	--	--	TGACAGAAGAGAGAGAGCAC
ahy-miR156a	MIR156	c134221.graph_c0	[G]	Carbohydrate transport and metabolism	Molecular Function: alpha,alpha-trehalose-phosphate synthase (UDP-forming) activity (GO:0003825);; Molecular Function: trehalose-phosphatase activity (GO:0004805);; Cellular Component: cytoplasm (GO:0005737);; Biological Process: trehalose biosynthetic process (GO:0005992);; Biological Process: plant-type cell wall organization (GO:0009664);; Biological Process: embryo development ending in seed …	K16055|0|sly:100134910|trehalose-phosphate synthase 1; K16055 trehalose 6-phosphate synthase/phosphatase [EC:2.4.1.15 3.1.3.12] (A)	[G]	Carbohydrate transport and metabolism	Glycosyltransferase family 20;; Trehalose-phosphatase	Alpha,alpha-trehalose-phosphate synthase [UDP-forming] 1 GN=TPS1 OS=Arabidopsis thaliana (Mouse-ear cress) PE=1 SV=1	G	Carbohydrate transport and metabolism	trehalose-6-phosphate synthase [Camellia sinensis]	--	--	--	--	TGACAGAAGAGAGAGAGCAC
ahy-miR156a	MIR156	c134718.graph_c1	--	--	--	--	--	--	Plant invertase/pectin methylesterase inhibitor	--	--	--	PREDICTED: putative invertase inhibitor [Vitis vinifera]	--	--	--	--	TGACAGAAGAGAGAGAGCAC
ahy-miR156a	MIR156	c134859.graph_c1	--	--	--	--	[V]	Defense mechanisms	3-beta hydroxysteroid dehydrogenase/isomerase family;; NADH(P)-binding;; NAD dependent epimerase/dehydratase family;; NmrA-like family	Cinnamoyl-CoA reductase 2 GN=CCR2 OS=Arabidopsis thaliana (Mouse-ear cress) PE=1 SV=1	V	Defense mechanisms	PREDICTED: cinnamoyl-CoA reductase 2-like isoform X2 [Vitis vinifera]	--	--	--	--	TGACAGAAGAGAGAGAGCAC
ahy-miR156a	MIR156	c135275.graph_c1	--	--	--	--	[R]	General function prediction only	YT521-B-like domain	30-kDa cleavage and polyadenylation specificity factor 30 {ECO:0000303|PubMed:18479511} OS=Arabidopsis thaliana (Mouse-ear cress) PE=1 SV=1	R	General function prediction only	hypothetical protein PRUPE_ppa002483mg [Prunus persica]	--	--	--	--	TGACAGAAGAGAGAGAGCAC
ahy-miR156a	MIR156	c135315.graph_c0	--	--	Molecular Function: zinc ion binding (GO:0008270);;	--	[TZ]	--	Protein of unknown function (DUF3633);; Protein of unknown function, DUF594	Protein DA1-related 2 GN=DAR2 OS=Arabidopsis thaliana (Mouse-ear cress) PE=2 SV=1	Z	Cytoskeleton	PREDICTED: protein DA1-related 2 isoform X2 [Beta vulgaris subsp. vulgaris]	--	--	--	--	TGACAGAAGAGAGAGAGCAC
ahy-miR156a	MIR156	c135443.graph_c4	--	--	--	--	--	--	Probable lipid transfer;; Protease inhibitor/seed storage/LTP family	--	R	General function prediction only	PREDICTED: non-specific lipid-transfer protein 1-like [Pyrus x bretschneideri]	--	--	--	--	TGACAGAAGAGAGAGAGCAC
ahy-miR156a	MIR156	c135467.graph_c0	--	--	Molecular Function: protein binding (GO:0005515);; Cellular Component: nucleoid (GO:0009295);; Cellular Component: chloroplast thylakoid (GO:0009534);;	--	--	--	--	--	S	Function unknown	hypothetical protein JCGZ_01143 [Jatropha curcas]	--	--	--	--	TGACAGAAGAGAGAGAGCAC
ahy-miR156a	MIR156	c135508.graph_c0	--	--	Biological Process: plastid organization (GO:0009657);; Biological Process: gene expression (GO:0010467);; Biological Process: RNA metabolic process (GO:0016070);;	--	--	--	--	Protein CHUP1, chloroplastic GN=CHUP1 OS=Arabidopsis thaliana (Mouse-ear cress) PE=1 SV=1	R	General function prediction only	hypothetical protein CISIN_1g046111mg [Citrus sinensis]	--	--	--	--	TGACAGAAGAGAGAGAGCAC
ahy-miR156a	MIR156	c135651.graph_c1	[R]	General function prediction only	Molecular Function: nucleotide binding (GO:0000166);; Molecular Function: nucleic acid binding (GO:0003676);;	--	[R]	General function prediction only	RNA recognition motif. (a.k.a. RRM, RBD, or RNP domain);; RNA recognition motif (a.k.a. RRM, RBD, or RNP domain);; RNA recognition motif. (a.k.a. RRM, RBD, or RNP domain)	Glycine-rich RNA-binding protein 7 GN=F2G1.7 OS=Arabidopsis thaliana (Mouse-ear cress) PE=1 SV=1	R	General function prediction only	hypothetical protein JCGZ_06665 [Jatropha curcas]	--	--	--	--	TGACAGAAGAGAGAGAGCAC
ahy-miR156a	MIR156	c135654.graph_c0	--	--	Molecular Function: actin binding (GO:0003779);; Cellular Component: nucleus (GO:0005634);; Cellular Component: F-actin capping protein complex (GO:0008290);; Biological Process: actin filament-based movement (GO:0030048);; Biological Process: Golgi localization (GO:0051645);; Biological Process: mitochondrion localization (GO:0051646);; Biological Process: actin filament capping (GO:0051693);; B…	K10364|0|vvi:100247800|F-actin-capping protein subunit alpha; K10364 capping protein (actin filament) muscle Z-line, alpha (A)	[Z]	Cytoskeleton	F-actin capping protein alpha subunit	F-actin-capping protein subunit alpha GN=At3g05520 OS=Arabidopsis thaliana (Mouse-ear cress) PE=2 SV=2	Z	Cytoskeleton	PREDICTED: F-actin-capping protein subunit alpha [Vitis vinifera]	--	--	--	--	TGACAGAAGAGAGAGAGCAC
ahy-miR156a	MIR156	c135705.graph_c1	[O]	Posttranslational modification, protein turnover, chaperones	Molecular Function: ATP binding (GO:0005524);; Cellular Component: cytoplasm (GO:0005737);; Biological Process: protein refolding (GO:0042026);;	K04077|0|vvi:100263832|ruBisCO large subunit-binding protein subunit beta, chloroplastic; K04077 chaperonin GroEL (A)	[O]	Posttranslational modification, protein turnover, chaperones	TCP-1/cpn60 chaperonin family	RuBisCO large subunit-binding protein subunit beta, chloroplastic (Precursor) OS=Pisum sativum (Garden pea) PE=1 SV=2	O	Posttranslational modification, protein turnover, chaperones	PREDICTED: ruBisCO large subunit-binding protein subunit beta, chloroplastic [Vitis vinifera]	--	--	--	--	TGACAGAAGAGAGAGAGCAC
ahy-miR156a	MIR156	c135739.graph_c1	--	--	--	--	--	--	--	--	--	--	--	--	--	--	--	TGACAGAAGAGAGAGAGCAC
ahy-miR156a	MIR156	c135762.graph_c0	--	--	--	--	--	--	--	--	S	Function unknown	PREDICTED: uncharacterized protein LOC104879806 [Vitis vinifera]	--	--	--	--	TGACAGAAGAGAGAGAGCAC
ahy-miR156a	MIR156	c135817.graph_c1	--	--	--	K14311|0|vvi:100264071|uncharacterized LOC100264071; K14311 nuclear pore complex protein Nup188 (A)	--	--	--	--	S	Function unknown	PREDICTED: uncharacterized protein LOC100264071 isoform X1 [Vitis vinifera]	--	--	--	--	TGACAGAAGAGAGAGAGCAC
ahy-miR156a	MIR156	c135895.graph_c1	--	--	--	--	--	--	--	--	--	--	--	--	--	--	--	TGACAGAAGAGAGAGAGCAC
ahy-miR156a	MIR156	c135940.graph_c0	[J]	Translation, ribosomal structure and biogenesis	Biological Process: pseudouridine synthesis (GO:0001522);; Molecular Function: RNA binding (GO:0003723);; Molecular Function: pseudouridine synthase activity (GO:0009982);;	--	--	--	RNA pseudouridylate synthase;; S4 domain	--	A	RNA processing and modification	PREDICTED: uncharacterized protein LOC104085685 [Nicotiana tomentosiformis]	--	--	--	--	TGACAGAAGAGAGAGAGCAC
ahy-miR156a	MIR156	c136094.graph_c1	[O]	Posttranslational modification, protein turnover, chaperones	--	--	--	--	Domain of unknown function (DUF3444);; DnaJ domain	DnaJ protein P58IPK homolog (Precursor) OS=Arabidopsis thaliana (Mouse-ear cress) PE=1 SV=1	O	Posttranslational modification, protein turnover, chaperones	PREDICTED: uncharacterized protein LOC100244334 [Vitis vinifera]	--	--	--	--	TGACAGAAGAGAGAGAGCAC
ahy-miR156a	MIR156	c136133.graph_c3	--	--	--	--	--	--	PB1 domain	--	S	Function unknown	Octicosapeptide/Phox/Bem1p family protein isoform 1 [Theobroma cacao]	--	--	--	--	TGACAGAAGAGAGAGAGCAC
ahy-miR156a	MIR156	c136146.graph_c1	--	--	--	K12604|0|pmum:103331693|CCR4-NOT transcription complex subunit 1; K12604 CCR4-NOT transcription complex subunit 1 (A)	[K]	Transcription	CCR4-Not complex component, Not1;; Domain of unknown function (DUF3819)	--	K	Transcription	unnamed protein product [Coffea canephora]	--	--	--	--	TGACAGAAGAGAGAGAGCAC
ahy-miR156a	MIR156	c136153.graph_c0	--	--	--	--	--	--	--	--	S	Function unknown	PREDICTED: titin [Nicotiana sylvestris]	--	--	--	--	TGACAGAAGAGAGAGAGCAC
ahy-miR156a	MIR156	c136213.graph_c1	--	--	Molecular Function: DNA binding (GO:0003677);; Molecular Function: chromatin binding (GO:0003682);; Molecular Function: sequence-specific DNA binding transcription factor activity (GO:0003700);; Biological Process: regulation of transcription, DNA-templated (GO:0006355);; Molecular Function: zinc ion binding (GO:0008270);; Biological Process: response to salt stress (GO:0009651);; Biological Proc…	--	--	--	Myb-like DNA-binding domain	Transcription factor MYB1R1 OS=Solanum tuberosum (Potato) PE=2 SV=1	K	Transcription	PREDICTED: transcription factor MYB1R1 [Vitis vinifera]	--	--	--	--	TGACAGAAGAGAGAGAGCAC
ahy-miR156a	MIR156	c136231.graph_c0	--	--	Biological Process: microtubule cytoskeleton organization (GO:0000226);; Biological Process: cell plate assembly (GO:0000919);; Molecular Function: microtubule motor activity (GO:0003777);; Molecular Function: ATP binding (GO:0005524);; Cellular Component: nucleus (GO:0005634);; Cellular Component: kinesin complex (GO:0005871);; Cellular Component: microtubule (GO:0005874);; Biological Process: m…	K11498|0|vvi:100266348|kinesin-like protein NACK1; K11498 centromeric protein E (A)	[Z]	Cytoskeleton	Kinesin motor domain;; Domain of unknown function (DUF3490)	Kinesin-like protein NACK1 GN=NACK1 OS=Nicotiana tabacum (Common tobacco) PE=1 SV=1	Z	Cytoskeleton	PREDICTED: kinesin-like protein NACK1 [Vitis vinifera]	--	--	--	--	TGACAGAAGAGAGAGAGCAC
ahy-miR156a	MIR156	c136272.graph_c0	[G]	Carbohydrate transport and metabolism	Molecular Function: alpha-amylase activity (GO:0004556);; Molecular Function: calcium ion binding (GO:0005509);; Biological Process: carbohydrate metabolic process (GO:0005975);; Molecular Function: glucan 1,4-alpha-maltotetraohydrolase activity (GO:0033910);;	--	[G]	Carbohydrate transport and metabolism	Alpha amylase, catalytic domain;; Alpha-amylase C-terminal beta-sheet domain;; Alpha amylase, catalytic domain	Alpha-amylase 3, chloroplastic (Precursor) GN=AMY3 OS=Arabidopsis thaliana (Mouse-ear cress) PE=1 SV=1	G	Carbohydrate transport and metabolism	PREDICTED: uncharacterized protein LOC104085350 isoform X2 [Nicotiana tomentosiformis]	--	--	--	--	TGACAGAAGAGAGAGAGCAC
ahy-miR156a	MIR156	c136536.graph_c0	--	--	--	K14400|0|vvi:100255600|polyadenylation and cleavage factor homolog 4; K14400 pre-mRNA cleavage complex 2 protein Pcf11 (A)	[A]	RNA processing and modification	RNA polymerase II-binding domain.	Polyadenylation and cleavage factor homolog 4 {ECO:0000305} OS=Arabidopsis thaliana (Mouse-ear cress) PE=1 SV=1	A	RNA processing and modification	PREDICTED: polyadenylation and cleavage factor homolog 4 [Vitis vinifera]	--	--	--	--	TGACAGAAGAGAGAGAGCAC
ahy-miR156a	MIR156	c136609.graph_c0	--	--	Molecular Function: ion channel activity (GO:0005216);; Biological Process: ion transport (GO:0006811);; Cellular Component: integral component of membrane (GO:0016021);; Biological Process: transmembrane transport (GO:0055085);;	K05391|0|sot:102587558|probable cyclic nucleotide-gated ion channel 5-like; K05391 cyclic nucleotide gated channel, other eukaryote (A)	[PT]	--	Ion transport protein;; Cyclic nucleotide-binding domain	Probable cyclic nucleotide-gated ion channel 5 GN=CNGC5 OS=Arabidopsis thaliana (Mouse-ear cress) PE=2 SV=1	P	Inorganic ion transport and metabolism	PREDICTED: probable cyclic nucleotide-gated ion channel 5-like isoform X1 [Solanum tuberosum]	--	--	--	--	TGACAGAAGAGAGAGAGCAC
ahy-miR156a	MIR156	c136705.graph_c3	--	--	--	--	--	--	--	--	S	Function unknown	PREDICTED: uncharacterized protein LOC105179671 isoform X1 [Sesamum indicum]	--	--	--	--	TGACAGAAGAGAGAGAGCAC
ahy-miR156a	MIR156	c136787.graph_c0	--	--	--	--	[F]	Nucleotide transport and metabolism	5' nucleotidase family	--	F	Nucleotide transport and metabolism	PREDICTED: 5&apos;-nucleotidase domain-containing protein 4 isoform X1 [Nicotiana sylvestris]	--	--	--	--	TGACAGAAGAGAGAGAGCAC
ahy-miR156a	MIR156	c136811.graph_c0	--	--	--	--	--	--	SBP domain	Squamosa promoter-binding-like protein 6 GN=SPL6 OS=Arabidopsis thaliana (Mouse-ear cress) PE=2 SV=2	K	Transcription	PREDICTED: squamosa promoter-binding-like protein 6 isoform X1 [Vitis vinifera]	--	--	--	--	TGACAGAAGAGAGAGAGCAC
ahy-miR156a	MIR156	c136833.graph_c0	--	--	Molecular Function: sequence-specific DNA binding transcription factor activity (GO:0003700);; Biological Process: regulation of transcription, DNA-templated (GO:0006355);; Molecular Function: sequence-specific DNA binding (GO:0043565);;	K18834|4.5007e-52|vvi:100256306|WRKY transcription factor 1-like; K18834 WRKY transcription factor 1 (A)	--	--	WRKY DNA -binding domain	WRKY transcription factor 1 OS=Arabidopsis thaliana (Mouse-ear cress) PE=1 SV=1	K	Transcription	WRKY transcription factor 01.1 [Jatropha curcas]	--	--	--	--	TGACAGAAGAGAGAGAGCAC
ahy-miR156a	MIR156	c136971.graph_c0	--	--	--	--	--	--	Domain of unknown function (DUF4378)	--	S	Function unknown	PREDICTED: uncharacterized protein LOC100267647 [Vitis vinifera]	--	--	--	--	TGACAGAAGAGAGAGAGCAC
ahy-miR156a	MIR156	c137036.graph_c0	--	--	--	--	--	--	--	--	S	Function unknown	PREDICTED: uncharacterized protein LOC105155646 isoform X3 [Sesamum indicum]	--	--	--	--	TGACAGAAGAGAGAGAGCAC
ahy-miR156a	MIR156	c137063.graph_c1	--	--	--	--	--	--	N-terminal C2 in EEIG1 and EHBP1 proteins	--	S	Function unknown	PREDICTED: centromere-associated protein E [Vitis vinifera]	--	--	--	--	TGACAGAAGAGAGAGAGCAC
ahy-miR156a	MIR156	c137068.graph_c0	[U]	Intracellular trafficking, secretion, and vesicular transport	Biological Process: cellular process (GO:0009987);; Molecular Function: ion binding (GO:0043167);;	--	[T]	Signal transduction mechanisms	Putative GTPase activating protein for Arf	Probable ADP-ribosylation factor GTPase-activating protein AGD14 GN=At1g08680/At1g08690 OS=Arabidopsis thaliana (Mouse-ear cress) PE=1 SV=2	T	Signal transduction mechanisms	PREDICTED: probable ADP-ribosylation factor GTPase-activating protein AGD14 isoform X1 [Vitis vinifera]	--	--	--	--	TGACAGAAGAGAGAGAGCAC
ahy-miR156a	MIR156	c137174.graph_c0	[R]	General function prediction only	Molecular Function: nucleic acid binding (GO:0003676);; Cellular Component: nucleus (GO:0005634);; Biological Process: cellular process (GO:0009987);; Biological Process: single-organism process (GO:0044699);;	K12741|4.95746e-120|vvi:100248626|uncharacterized LOC100248626; K12741 heterogeneous nuclear ribonucleoprotein A1/A3 (A)	[R]	General function prediction only	RNA recognition motif. (a.k.a. RRM, RBD, or RNP domain);; RNA recognition motif (a.k.a. RRM, RBD, or RNP domain);; RNA recognition motif. (a.k.a. RRM, RBD, or RNP domain);; F-box associated;; F-box associated domain;; F-box domain;; F-box-like	UBP1-associated protein 2C GN=UBA2C OS=Arabidopsis thaliana (Mouse-ear cress) PE=2 SV=1	A	RNA processing and modification	PREDICTED: UBP1-associated protein 2C [Nelumbo nucifera]	--	--	--	--	TGACAGAAGAGAGAGAGCAC
ahy-miR156a	MIR156	c137254.graph_c0	--	--	Molecular Function: calcium-dependent cysteine-type endopeptidase activity (GO:0004198);; Cellular Component: intracellular (GO:0005622);; Biological Process: proteolysis (GO:0006508);;	--	[OT]	--	Calpain family cysteine protease;; Calpain large subunit, domain III;; Concanavalin A-like lectin/glucanases superfamily	Calpain-type cysteine protease DEK1 (Precursor) GN=F7A10.23 OS=Arabidopsis thaliana (Mouse-ear cress) PE=1 SV=1	T	Signal transduction mechanisms	PREDICTED: calpain-type cysteine protease DEK1 [Vitis vinifera]	--	--	--	--	TGACAGAAGAGAGAGAGCAC
ahy-miR156a	MIR156	c137263.graph_c0	--	--	Molecular Function: carboxylic ester hydrolase activity (GO:0004091);; Cellular Component: plant-type cell wall (GO:0009505);;	--	[M]	Cell wall/membrane/envelope biogenesis	Pectinacetylesterase;; Pectinacetylesterase	--	M	Cell wall/membrane/envelope biogenesis	unnamed protein product [Coffea canephora]	--	--	--	--	TGACAGAAGAGAGAGAGCAC
ahy-miR156a	MIR156	c137358.graph_c0	--	--	Cellular Component: plant-type cell wall (GO:0009505);;	--	--	--	Phosphate-induced protein 1 conserved region	Protein EXORDIUM (Precursor) GN=EXO OS=Arabidopsis thaliana (Mouse-ear cress) PE=2 SV=1	S	Function unknown	hypothetical protein POPTR_0005s17200g [Populus trichocarpa]	--	--	--	--	TGACAGAAGAGAGAGAGCAC
ahy-miR156a	MIR156	c137636.graph_c0	--	--	Molecular Function: inorganic anion exchanger activity (GO:0005452);; Biological Process: anion transport (GO:0006820);; Cellular Component: integral component of membrane (GO:0016021);;	--	[P]	Inorganic ion transport and metabolism	HCO3- transporter family	Probable boron transporter 2 GN=BOR2 OS=Arabidopsis thaliana (Mouse-ear cress) PE=2 SV=1	P	Inorganic ion transport and metabolism	PREDICTED: probable boron transporter 2 [Vitis vinifera]	--	--	--	--	TGACAGAAGAGAGAGAGCAC
ahy-miR156a	MIR156	c137737.graph_c0	--	--	--	--	--	--	--	--	--	--	--	--	--	--	--	TGACAGAAGAGAGAGAGCAC
ahy-miR156a	MIR156	c137780.graph_c0	--	--	Biological Process: carbohydrate metabolic process (GO:0005975);; Molecular Function: cellulase activity (GO:0008810);; Molecular Function: carbohydrate binding (GO:0030246);;	--	--	--	Glycosyl hydrolase family 9;; Carbohydrate binding domain CBM49;; AMP-binding enzyme	Endoglucanase 6 (Precursor) GN=At1g64390 OS=Arabidopsis thaliana (Mouse-ear cress) PE=2 SV=2	G	Carbohydrate transport and metabolism	endoglucanase 6-like protein [Camellia sinensis]	--	--	--	--	TGACAGAAGAGAGAGAGCAC
ahy-miR156a	MIR156	c137959.graph_c0	--	--	Molecular Function: N-acyltransferase activity (GO:0016410);;	K13065|0|vvi:100246835|spermidine hydroxycinnamoyl transferase-like; K13065 shikimate O-hydroxycinnamoyltransferase [EC:2.3.1.133] (A)	--	--	Transferase family	Spermidine hydroxycinnamoyl transferase GN=SHT OS=Arabidopsis thaliana (Mouse-ear cress) PE=1 SV=1	S	Function unknown	putative hydroxycinnamoyl-CoA:shikimate/quinate hydroxycinnamoyltransferase [Camellia sinensis]	--	--	--	--	TGACAGAAGAGAGAGAGCAC
ahy-miR156a	MIR156	c137980.graph_c0	--	--	Molecular Function: carboxylic ester hydrolase activity (GO:0004091);; Molecular Function: triglyceride lipase activity (GO:0004806);; Molecular Function: calmodulin binding (GO:0005516);; Biological Process: lipid catabolic process (GO:0016042);;	--	[IOT]	--	--	--	T	Signal transduction mechanisms	hypothetical protein EUGRSUZ_F028542, partial [Eucalyptus grandis]	--	--	--	--	TGACAGAAGAGAGAGAGCAC
ahy-miR156a	MIR156	c137992.graph_c0	--	--	--	--	[BK]	--	DDT domain;; PHD-finger;; WSTF, HB1, Itc1p, MBD9 motif 1	Protein CHROMATIN REMODELING 4 {ECO:0000303|PubMed:16547115} OS=Arabidopsis thaliana (Mouse-ear cress) PE=2 SV=1	K	Transcription	unnamed protein product [Vitis vinifera]	--	--	--	--	TGACAGAAGAGAGAGAGCAC
ahy-miR156a	MIR156	c138111.graph_c1	--	--	--	--	--	--	--	--	--	--	--	--	--	--	--	TGACAGAAGAGAGAGAGCAC
ahy-miR156a	MIR156	c138115.graph_c0	[U]	Intracellular trafficking, secretion, and vesicular transport	Biological Process: intracellular protein transport (GO:0006886);; Biological Process: nucleocytoplasmic transport (GO:0006913);; Molecular Function: Ran GTPase binding (GO:0008536);; Molecular Function: protein transporter activity (GO:0008565);;	K14293|0|vvi:100241948|importin subunit beta-1; K14293 importin subunit beta-1 (A)	[YU]	--	HEAT-like repeat;; Importin-beta N-terminal domain;; HEAT repeat;; HEAT repeats;; Armadillo/beta-catenin-like repeat;; Vacuolar 14 Fab1-binding region	Importin subunit beta-1 {ECO:0000305} OS=Arabidopsis thaliana (Mouse-ear cress) PE=1 SV=1	Y	Nuclear structure	PREDICTED: importin subunit beta-1 [Vitis vinifera]	--	--	--	--	TGACAGAAGAGAGAGAGCAC
ahy-miR156a	MIR156	c138139.graph_c0	--	--	--	--	--	--	--	--	--	--	--	--	--	--	--	TGACAGAAGAGAGAGAGCAC
ahy-miR156a	MIR156	c138240.graph_c0	--	--	--	--	[R]	General function prediction only	PPR repeat family;; PPR repeat;; PPR repeat;; Pentatricopeptide repeat domain;; Tetratricopeptide repeat;; Mitochondrial 28S ribosomal protein S27;; Tetratricopeptide repeat;; Tetratricopeptide repeat	Pentatricopeptide repeat-containing protein At3g06920 GN=At3g06920 OS=Arabidopsis thaliana (Mouse-ear cress) PE=2 SV=1	R	General function prediction only	PREDICTED: pentatricopeptide repeat-containing protein At3g06920 [Vitis vinifera]	--	--	--	--	TGACAGAAGAGAGAGAGCAC
ahy-miR156a	MIR156	c138469.graph_c0	--	--	--	--	--	--	--	--	S	Function unknown	hypothetical protein POPTR_0019s08740g [Populus trichocarpa]	--	--	--	--	TGACAGAAGAGAGAGAGCAC
ahy-miR156a	MIR156	c138513.graph_c0	[O]	Posttranslational modification, protein turnover, chaperones	Cellular Component: ubiquitin ligase complex (GO:0000151);; Biological Process: protein peptidyl-prolyl isomerization (GO:0000413);; Molecular Function: peptidyl-prolyl cis-trans isomerase activity (GO:0003755);; Molecular Function: ubiquitin-protein transferase activity (GO:0004842);; Biological Process: protein folding (GO:0006457);; Biological Process: protein ubiquitination (GO:0016567);;	K10598|0|sot:102593973|peptidyl-prolyl cis-trans isomerase-like 2-like; K10598 peptidyl-prolyl cis-trans isomerase-like 2 [EC:5.2.1.8] (A)	[O]	Posttranslational modification, protein turnover, chaperones	Cyclophilin type peptidyl-prolyl cis-trans isomerase/CLD;; Protein of unknown function (DUF1664)	Peptidyl-prolyl cis-trans isomerase CYP65 {ECO:0000305} GN=K9I9.9 OS=Arabidopsis thaliana (Mouse-ear cress) PE=2 SV=1	O	Posttranslational modification, protein turnover, chaperones	PREDICTED: peptidyl-prolyl cis-trans isomerase-like 2-like [Solanum tuberosum]	--	--	--	--	TGACAGAAGAGAGAGAGCAC
ahy-miR156a	MIR156	c138556.graph_c0	[G]	Carbohydrate transport and metabolism	Biological Process: maltose metabolic process (GO:0000023);; Biological Process: polysaccharide catabolic process (GO:0000272);; Molecular Function: glucose-6-phosphate isomerase activity (GO:0004347);; Cellular Component: cytosol (GO:0005829);; Biological Process: gluconeogenesis (GO:0006094);; Biological Process: glycolytic process (GO:0006096);; Cellular Component: chloroplast stroma (GO:00095…	K01810|0|cic:CICLE_v10000603mg|hypothetical protein; K01810 glucose-6-phosphate isomerase [EC:5.3.1.9] (A)	[G]	Carbohydrate transport and metabolism	Phosphoglucose isomerase	Glucose-6-phosphate isomerase 1, chloroplastic (Precursor) GN=F22K18.180 OS=Arabidopsis thaliana (Mouse-ear cress) PE=1 SV=1	G	Carbohydrate transport and metabolism	hypothetical protein CISIN_1g007074mg [Citrus sinensis]	--	--	--	--	TGACAGAAGAGAGAGAGCAC
ahy-miR156a	MIR156	c138637.graph_c1	--	--	--	--	--	--	--	--	--	--	--	--	--	--	--	TGACAGAAGAGAGAGAGCAC
ahy-miR156a	MIR156	c13869.graph_c0	--	--	--	--	--	--	--	--	--	--	--	--	--	--	--	TGACAGAAGAGAGAGAGCAC
ahy-miR156a	MIR156	c138994.graph_c0	--	--	--	--	--	--	--	--	S	Function unknown	PREDICTED: uncharacterized protein LOC100251105 [Vitis vinifera]	--	--	--	--	TGACAGAAGAGAGAGAGCAC
ahy-miR156a	MIR156	c139007.graph_c0	--	--	--	--	--	--	--	--	--	--	--	--	--	--	--	TGACAGAAGAGAGAGAGCAC
ahy-miR156a	MIR156	c139084.graph_c0	--	--	--	K04650|0|vvi:100240985|uncharacterized LOC100240985; K04650 nuclear receptor co-repressor 1 (A)	[K]	Transcription	Myb-like DNA-binding domain;; Myb-like DNA-binding domain	--	K	Transcription	PREDICTED: uncharacterized protein LOC100240985 isoform X1 [Vitis vinifera]	--	--	--	--	TGACAGAAGAGAGAGAGCAC
ahy-miR156a	MIR156	c139136.graph_c0	[UD]	--	--	--	[UD]	--	SAC3/GANP/Nin1/mts3/eIF-3 p25 family	Polyamine oxidase 1 GN=MSH12.17 OS=Arabidopsis thaliana (Mouse-ear cress) PE=1 SV=1	U	Intracellular trafficking, secretion, and vesicular transport	PREDICTED: uncharacterized protein LOC100266559 [Vitis vinifera]	--	--	--	--	TGACAGAAGAGAGAGAGCAC
ahy-miR156a	MIR156	c139440.graph_c0	--	--	--	K15032|8.19744e-85|cit:102610905|hypothetical protein; K15032 mTERF domain-containing protein, mitochondrial (A)	[KR]	--	mTERF;; zinc-binding in reverse transcriptase	LRR receptor-like serine/threonine-protein kinase RPK2 (Precursor) OS=Arabidopsis thaliana (Mouse-ear cress) PE=2 SV=1	K	Transcription	hypothetical protein CICLE_v10020375mg [Citrus clementina]	--	--	--	--	TGACAGAAGAGAGAGAGCAC
ahy-miR156a	MIR156	c139697.graph_c0	--	--	--	--	[O]	Posttranslational modification, protein turnover, chaperones	Hsp20/alpha crystallin family	Inactive protein RESTRICTED TEV MOVEMENT 2 GN=RTM2 OS=Arabidopsis thaliana (Mouse-ear cress) PE=3 SV=1	O	Posttranslational modification, protein turnover, chaperones	small heat shock protein 35.9 [Boea hygrometrica]	--	--	--	--	TGACAGAAGAGAGAGAGCAC
ahy-miR156a	MIR156	c140193.graph_c0	[J]	Translation, ribosomal structure and biogenesis	Cellular Component: ribosome (GO:0005840);;	K02947|2.75925e-49|ppp:PHYPADRAFT_173229|hypothetical protein; K02947 small subunit ribosomal protein S10e (A)	[J]	Translation, ribosomal structure and biogenesis	Plectin/S10 domain	40S ribosomal protein S10-2 GN=RPS10B OS=Arabidopsis thaliana (Mouse-ear cress) PE=2 SV=1	J	Translation, ribosomal structure and biogenesis	predicted protein [Physcomitrella patens]	--	--	--	--	TGACAGAAGAGAGAGAGCAC
ahy-miR156a	MIR156	c141514.graph_c0	[O]	Posttranslational modification, protein turnover, chaperones	Molecular Function: peroxidase activity (GO:0004601);; Molecular Function: peroxiredoxin activity (GO:0051920);; Biological Process: oxidation-reduction process (GO:0055114);;	--	[O]	Posttranslational modification, protein turnover, chaperones	AhpC/TSA family;; Redoxin;; C-terminal domain of 1-Cys peroxiredoxin	2-Cys peroxiredoxin BAS1, chloroplastic (Precursor) GN=BAS1 OS=Spinacia oleracea (Spinach) PE=2 SV=1	O	Posttranslational modification, protein turnover, chaperones	peroxiredoxin [Mucor circinelloides f. circinelloides 1006PhL]	--	--	--	--	TGACAGAAGAGAGAGAGCAC
ahy-miR156a	MIR156	c142003.graph_c0	[O]	Posttranslational modification, protein turnover, chaperones	Biological Process: RNA splicing, via endonucleolytic cleavage and ligation (GO:0000394);; Molecular Function: protein binding (GO:0005515);; Cellular Component: nucleus (GO:0005634);; Cellular Component: cytoplasm (GO:0005737);; Biological Process: gluconeogenesis (GO:0006094);; Biological Process: cytoskeleton organization (GO:0007010);; Biological Process: methionine biosynthetic process (GO:0…	K12160|3.74916e-24|cme:CYME_CME004C|ubiquitin-like protein Smt3; K12160 small ubiquitin-related modifier (A)	[O]	Posttranslational modification, protein turnover, chaperones	Ubiquitin-2 like Rad60 SUMO-like;; Ubiquitin family	Small ubiquitin-related modifier 2 GN=MCO15.11 OS=Arabidopsis thaliana (Mouse-ear cress) PE=1 SV=1	O	Posttranslational modification, protein turnover, chaperones	hypothetical protein GUITHDRAFT_87252 [Guillardia theta CCMP2712]	--	--	--	--	TGACAGAAGAGAGAGAGCAC
ahy-miR156a	MIR156	c143097.graph_c0	--	--	Molecular Function: protein kinase activity (GO:0004672);;	--	--	--	D-mannose binding lectin	G-type lectin S-receptor-like serine/threonine-protein kinase CES101 (Precursor) GN=CES101 OS=Arabidopsis thaliana (Mouse-ear cress) PE=2 SV=2	--	--	PREDICTED: LOW QUALITY PROTEIN: G-type lectin S-receptor-like serine/threonine-protein kinase CES101 [Sesamum indicum]	--	--	--	--	TGACAGAAGAGAGAGAGCAC
ahy-miR156a	MIR156	c143282.graph_c0	--	--	--	--	--	--	--	--	--	--	--	--	--	--	--	TGACAGAAGAGAGAGAGCAC
ahy-miR156a	MIR156	c143307.graph_c0	--	--	--	--	--	--	--	--	--	--	--	--	--	--	--	TGACAGAAGAGAGAGAGCAC
ahy-miR156a	MIR156	c145464.graph_c0	--	--	--	--	--	--	--	--	--	--	--	--	--	--	--	TGACAGAAGAGAGAGAGCAC
ahy-miR156a	MIR156	c148251.graph_c0	--	--	Molecular Function: nucleic acid binding (GO:0003676);; Molecular Function: zinc ion binding (GO:0008270);; Biological Process: DNA integration (GO:0015074);;	--	[R]	General function prediction only	Reverse transcriptase (RNA-dependent DNA polymerase)	Endonuclease OS=Nicotiana tabacum (Common tobacco) PE=2 SV=1	R	General function prediction only	hypothetical protein VITISV_021035 [Vitis vinifera]	--	--	--	--	TGACAGAAGAGAGAGAGCAC
ahy-miR156a	MIR156	c149004.graph_c0	--	--	--	--	--	--	--	--	--	--	--	--	--	--	--	TGACAGAAGAGAGAGAGCAC
ahy-miR156a	MIR156	c150133.graph_c0	--	--	--	--	--	--	--	--	--	--	--	--	--	--	--	TGACAGAAGAGAGAGAGCAC
ahy-miR156a	MIR156	c151399.graph_c0	--	--	--	--	--	--	--	--	--	--	--	--	--	--	--	TGACAGAAGAGAGAGAGCAC
ahy-miR156a	MIR156	c152023.graph_c0	--	--	Molecular Function: ATP binding (GO:0005524);; Molecular Function: kinase activity (GO:0016301);; Biological Process: phosphorylation (GO:0016310);;	--	--	--	--	--	S	Function unknown	unnamed protein product [Vitis vinifera]	--	--	--	--	TGACAGAAGAGAGAGAGCAC
ahy-miR156a	MIR156	c154020.graph_c0	--	--	--	--	--	--	--	--	G	Carbohydrate transport and metabolism	--	--	--	--	--	TGACAGAAGAGAGAGAGCAC
ahy-miR156a	MIR156	c154313.graph_c0	--	--	--	--	--	--	--	--	T	Signal transduction mechanisms	--	--	--	--	--	TGACAGAAGAGAGAGAGCAC
ahy-miR156a	MIR156	c158676.graph_c0	--	--	--	--	--	--	--	--	--	--	--	--	--	--	--	TGACAGAAGAGAGAGAGCAC
ahy-miR156a	MIR156	c162883.graph_c0	--	--	--	--	--	--	--	--	--	--	--	--	--	--	--	TGACAGAAGAGAGAGAGCAC
ahy-miR156a	MIR156	c163645.graph_c0	--	--	--	--	[D]	Cell cycle control, cell division, chromosome partitioning	Cyclin-dependent kinase 5 activator protein	--	D	Cell cycle control, cell division, chromosome partitioning	--	--	--	--	--	TGACAGAAGAGAGAGAGCAC
ahy-miR156a	MIR156	c163791.graph_c0	--	--	--	--	--	--	--	--	--	--	--	--	--	--	--	TGACAGAAGAGAGAGAGCAC
ahy-miR156a	MIR156	c166818.graph_c0	--	--	--	--	--	--	--	--	--	--	--	--	--	--	--	TGACAGAAGAGAGAGAGCAC
ahy-miR156a	MIR156	c167958.graph_c0	[R]	General function prediction only	--	K11804|3.63519e-41|smo:SELMODRAFT_43681|hypothetical protein; K11804 WD repeat-containing protein 42A (A)	[R]	General function prediction only	WD domain, G-beta repeat	DENN domain and WD repeat-containing protein SCD1 {ECO:0000305} OS=Arabidopsis thaliana (Mouse-ear cress) PE=1 SV=1	R	General function prediction only	hypothetical protein SELMODRAFT_43681, partial [Selaginella moellendorffii]	--	--	--	--	TGACAGAAGAGAGAGAGCAC
ahy-miR156a	MIR156	c168797.graph_c0	--	--	--	--	[V]	Defense mechanisms	--	Probable carboxylesterase 11 GN=CXE11 OS=Arabidopsis thaliana (Mouse-ear cress) PE=2 SV=1	--	--	putative carboxylesterase 11 [Morus notabilis]	--	--	--	--	TGACAGAAGAGAGAGAGCAC
ahy-miR156a	MIR156	c174854.graph_c0	--	--	--	--	--	--	--	--	--	--	--	--	--	--	--	TGACAGAAGAGAGAGAGCAC
ahy-miR156a	MIR156	c18729.graph_c0	--	--	--	--	--	--	--	--	--	--	--	--	--	--	--	TGACAGAAGAGAGAGAGCAC
ahy-miR156a	MIR156	c187666.graph_c0	--	--	--	--	--	--	--	--	--	--	--	--	--	--	--	TGACAGAAGAGAGAGAGCAC
ahy-miR156a	MIR156	c19049.graph_c0	--	--	--	K17800|2.92647e-49|sot:102600829|LETM1 and EF-hand domain-containing protein 1, mitochondrial-like; K17800 LETM1 and EF-hand domain-containing protein 1, mitochondrial (A)	[S]	Function unknown	--	--	S	Function unknown	PREDICTED: LETM1 and EF-hand domain-containing protein 1, mitochondrial [Nicotiana sylvestris]	--	--	--	--	TGACAGAAGAGAGAGAGCAC
ahy-miR156a	MIR156	c206230.graph_c0	--	--	--	--	--	--	--	--	--	--	--	--	--	--	--	TGACAGAAGAGAGAGAGCAC
ahy-miR156a	MIR156	c206648.graph_c0	--	--	--	--	--	--	--	--	--	--	--	--	--	--	--	TGACAGAAGAGAGAGAGCAC
ahy-miR156a	MIR156	c21841.graph_c0	--	--	--	--	--	--	--	--	--	--	--	--	--	--	--	TGACAGAAGAGAGAGAGCAC
ahy-miR156a	MIR156	c2399.graph_c0	--	--	--	--	--	--	--	--	--	--	--	--	--	--	--	TGACAGAAGAGAGAGAGCAC
ahy-miR156a	MIR156	c25766.graph_c0	--	--	--	--	--	--	--	--	--	--	--	--	--	--	--	TGACAGAAGAGAGAGAGCAC
ahy-miR156a	MIR156	c25840.graph_c0	--	--	--	--	--	--	--	--	--	--	--	--	--	--	--	TGACAGAAGAGAGAGAGCAC
ahy-miR156a	MIR156	c29213.graph_c0	--	--	--	--	--	--	--	--	--	--	--	--	--	--	--	TGACAGAAGAGAGAGAGCAC
ahy-miR156a	MIR156	c33976.graph_c0	--	--	--	--	--	--	--	--	--	--	--	--	--	--	--	TGACAGAAGAGAGAGAGCAC
ahy-miR156a	MIR156	c41882.graph_c0	--	--	--	--	--	--	--	--	--	--	--	--	--	--	--	TGACAGAAGAGAGAGAGCAC
ahy-miR156a	MIR156	c42461.graph_c0	--	--	--	--	--	--	--	--	--	--	--	--	--	--	--	TGACAGAAGAGAGAGAGCAC
ahy-miR156a	MIR156	c44717.graph_c0	--	--	--	--	--	--	--	--	--	--	--	--	--	--	--	TGACAGAAGAGAGAGAGCAC
ahy-miR156a	MIR156	c45331.graph_c0	--	--	--	--	--	--	--	--	--	--	--	--	--	--	--	TGACAGAAGAGAGAGAGCAC
ahy-miR156a	MIR156	c45549.graph_c0	--	--	--	--	--	--	--	--	--	--	--	--	--	--	--	TGACAGAAGAGAGAGAGCAC
ahy-miR156a	MIR156	c50504.graph_c0	[T]	Signal transduction mechanisms	Biological Process: phosphorelay signal transduction system (GO:0000160);; Molecular Function: signal transducer activity (GO:0004871);; Molecular Function: 2-alkenal reductase [NAD(P)] activity (GO:0032440);; Biological Process: oxidation-reduction process (GO:0055114);;	K14490|1.81605e-54|tcc:TCM_026508|Histidine-containing phosphotransfer protein 1 isoform 1; K14490 histidine-containing phosphotransfer peotein (A)	[T]	Signal transduction mechanisms	Hpt domain	Histidine-containing phosphotransfer protein 1 GN=MIL23.8 OS=Arabidopsis thaliana (Mouse-ear cress) PE=1 SV=1	T	Signal transduction mechanisms	Histidine-containing phosphotransfer protein 1 isoform 1 [Theobroma cacao]	--	--	--	--	TGACAGAAGAGAGAGAGCAC
ahy-miR156a	MIR156	c50802.graph_c0	--	--	--	--	--	--	--	--	--	--	--	--	--	--	--	TGACAGAAGAGAGAGAGCAC
ahy-miR156a	MIR156	c51516.graph_c0	[R]	General function prediction only	--	--	[R]	General function prediction only	Alpha/beta hydrolase family;; Serine hydrolase (FSH1)	--	R	General function prediction only	PREDICTED: alpha/beta hydrolase domain-containing protein 17C-like [Solanum tuberosum]	--	--	--	--	TGACAGAAGAGAGAGAGCAC
ahy-miR156a	MIR156	c51992.graph_c0	--	--	--	--	--	--	--	--	--	--	--	--	--	--	--	TGACAGAAGAGAGAGAGCAC
ahy-miR156a	MIR156	c52627.graph_c0	--	--	--	--	--	--	--	--	S	Function unknown	PREDICTED: putative ribonuclease H protein At1g65750 [Malus domestica]	--	--	--	--	TGACAGAAGAGAGAGAGCAC
ahy-miR156a	MIR156	c53341.graph_c0	--	--	--	--	--	--	--	--	--	--	--	--	--	--	--	TGACAGAAGAGAGAGAGCAC
ahy-miR156a	MIR156	c5342.graph_c0	--	--	Molecular Function: DNA binding (GO:0003677);; Molecular Function: sequence-specific DNA binding transcription factor activity (GO:0003700);; Cellular Component: nucleus (GO:0005634);; Biological Process: regulation of transcription, DNA-templated (GO:0006355);;	--	--	--	--	Transcription factor bHLH10 GN=F16D14.6 OS=Arabidopsis thaliana (Mouse-ear cress) PE=2 SV=1	K	Transcription	BnaA05g11520D [Brassica napus]	--	--	--	--	TGACAGAAGAGAGAGAGCAC
ahy-miR156a	MIR156	c55219.graph_c0	--	--	--	--	--	--	--	--	--	--	--	--	--	--	--	TGACAGAAGAGAGAGAGCAC
ahy-miR156a	MIR156	c55615.graph_c0	--	--	Biological Process: metal ion transport (GO:0030001);; Molecular Function: metal ion binding (GO:0046872);;	--	[P]	Inorganic ion transport and metabolism	Heavy-metal-associated domain	Heavy metal-associated isoprenylated plant protein 26 (Precursor) GN=F20M13.140 OS=Arabidopsis thaliana (Mouse-ear cress) PE=1 SV=1	P	Inorganic ion transport and metabolism	PREDICTED: heavy metal-associated isoprenylated plant protein 26 [Vitis vinifera]	--	--	--	--	TGACAGAAGAGAGAGAGCAC
ahy-miR156a	MIR156	c56171.graph_c0	--	--	--	--	--	--	--	--	--	--	--	--	--	--	--	TGACAGAAGAGAGAGAGCAC
ahy-miR156a	MIR156	c56743.graph_c0	--	--	--	--	--	--	--	--	--	--	--	--	--	--	--	TGACAGAAGAGAGAGAGCAC
ahy-miR156a	MIR156	c57125.graph_c0	--	--	--	--	[R]	General function prediction only	Integrase core domain	Endonuclease OS=Nicotiana tabacum (Common tobacco) PE=2 SV=1	R	General function prediction only	PREDICTED: uncharacterized protein LOC103431265 [Malus domestica]	--	--	--	--	TGACAGAAGAGAGAGAGCAC
ahy-miR156a	MIR156	c58681.graph_c0	--	--	--	--	--	--	--	--	--	--	--	--	--	--	--	TGACAGAAGAGAGAGAGCAC
ahy-miR156a	MIR156	c59716.graph_c0	--	--	Molecular Function: 1-phosphatidylinositol binding (GO:0005545);; Cellular Component: clathrin coat (GO:0030118);; Molecular Function: clathrin binding (GO:0030276);; Biological Process: clathrin coat assembly (GO:0048268);;	--	[TU]	--	ANTH domain	Putative clathrin assembly protein At1g14910 GN=At1g14910 OS=Arabidopsis thaliana (Mouse-ear cress) PE=2 SV=2	F	Nucleotide transport and metabolism	PREDICTED: putative clathrin assembly protein At2g01600 [Sesamum indicum]	--	--	--	--	TGACAGAAGAGAGAGAGCAC
ahy-miR156a	MIR156	c60442.graph_c0	--	--	--	--	--	--	--	--	--	--	--	--	--	--	--	TGACAGAAGAGAGAGAGCAC
ahy-miR156a	MIR156	c60603.graph_c0	--	--	--	--	--	--	--	--	S	Function unknown	hypothetical protein L484_003318 [Morus notabilis]	--	--	--	--	TGACAGAAGAGAGAGAGCAC
ahy-miR156a	MIR156	c60762.graph_c0	--	--	Molecular Function: nucleic acid binding (GO:0003676);; Cellular Component: cytosol (GO:0005829);; Biological Process: nucleobase-containing compound metabolic process (GO:0006139);; Molecular Function: S-adenosylmethionine-dependent methyltransferase activity (GO:0008757);; Biological Process: embryo development ending in seed dormancy (GO:0009793);; Biological Process: methylation (GO:0032259);;	--	[K]	Transcription	--	Methyltransferase-like protein 1 GN=EMB1691 OS=Arabidopsis thaliana (Mouse-ear cress) PE=2 SV=1	K	Transcription	PREDICTED: methyltransferase-like protein 1 [Malus domestica]	--	--	--	--	TGACAGAAGAGAGAGAGCAC
ahy-miR156a	MIR156	c61181.graph_c0	--	--	--	--	--	--	--	--	--	--	--	--	--	--	--	TGACAGAAGAGAGAGAGCAC
ahy-miR156a	MIR156	c61261.graph_c0	--	--	Molecular Function: zinc ion binding (GO:0008270);;	--	--	--	--	--	R	General function prediction only	PREDICTED: uncharacterized protein LOC100264219 [Vitis vinifera]	--	--	--	--	TGACAGAAGAGAGAGAGCAC
ahy-miR156a	MIR156	c61319.graph_c0	--	--	--	--	--	--	--	--	--	--	--	--	--	--	--	TGACAGAAGAGAGAGAGCAC
ahy-miR156a	MIR156	c61489.graph_c0	--	--	--	--	--	--	SBP domain	Squamosa promoter-binding-like protein 5 GN=SPL5 OS=Arabidopsis thaliana (Mouse-ear cress) PE=2 SV=1	K	Transcription	PREDICTED: squamosa promoter-binding protein 1 isoform X1 [Elaeis guineensis]	--	--	--	--	TGACAGAAGAGAGAGAGCAC
ahy-miR156a	MIR156	c62851.graph_c0	--	--	--	--	--	--	--	--	--	--	--	--	--	--	--	TGACAGAAGAGAGAGAGCAC
ahy-miR156a	MIR156	c63524.graph_c0	--	--	--	--	--	--	--	--	--	--	--	--	--	--	--	TGACAGAAGAGAGAGAGCAC
ahy-miR156a	MIR156	c64549.graph_c0	--	--	--	--	--	--	PMR5 N terminal Domain	Protein trichome birefringence-like 11 GN=TBL11 OS=Arabidopsis thaliana (Mouse-ear cress) PE=2 SV=1	--	--	PREDICTED: protein trichome birefringence-like 8 isoform X2 [Nicotiana tomentosiformis]	--	--	--	--	TGACAGAAGAGAGAGAGCAC
ahy-miR156a	MIR156	c70653.graph_c0	--	--	Cellular Component: plasma membrane (GO:0005886);;	--	--	--	Weak chloroplast movement under blue light	WEB family protein At5g55860 GN=At5g55860 OS=Arabidopsis thaliana (Mouse-ear cress) PE=1 SV=1	S	Function unknown	PREDICTED: WEB family protein At5g55860 [Nicotiana tomentosiformis]	--	--	--	--	TGACAGAAGAGAGAGAGCAC
ahy-miR156a	MIR156	c72347.graph_c0	--	--	--	--	--	--	--	--	--	--	--	--	--	--	--	TGACAGAAGAGAGAGAGCAC
ahy-miR156a	MIR156	c73971.graph_c0	--	--	--	--	--	--	--	--	--	--	--	--	--	--	--	TGACAGAAGAGAGAGAGCAC
ahy-miR156a	MIR156	c78103.graph_c0	--	--	--	--	--	--	--	--	--	--	--	--	--	--	--	TGACAGAAGAGAGAGAGCAC
ahy-miR156a	MIR156	c82212.graph_c0	--	--	Biological Process: phosphatidylinositol biosynthetic process (GO:0006661);; Cellular Component: chloroplast (GO:0009507);;	--	[S]	Function unknown	Uncharacterised protein family (UPF0139)	Protein Asterix GN=At5g07960 OS=Arabidopsis thaliana (Mouse-ear cress) PE=3 SV=1	S	Function unknown	PREDICTED: protein Asterix [Eucalyptus grandis]	--	--	--	--	TGACAGAAGAGAGAGAGCAC
ahy-miR156a	MIR156	c83775.graph_c0	--	--	Cellular Component: mitochondrial proton-transporting ATP synthase complex (GO:0005753);; Cellular Component: integral component of membrane (GO:0016021);; Biological Process: mitochondrial ATP synthesis coupled proton transport (GO:0042776);; Cellular Component: proton-transporting ATP synthase complex, coupling factor F(o) (GO:0045263);; Biological Process: cellular respiration (GO:0045333);; M…	K02126|2.90654e-22|ath:ArthMp035|atp6-1; ATPase subunit 6; K02126 F-type H+-transporting ATPase subunit a (A)	[C]	Energy production and conversion	--	ATP synthase subunit a-1 (Precursor) GN=ATP6-1 OS=Arabidopsis thaliana (Mouse-ear cress) PE=2 SV=2	C	Energy production and conversion	hypothetical protein BrnapMp057 [Brassica napus]	--	--	--	--	TGACAGAAGAGAGAGAGCAC
ahy-miR156a	MIR156	c85596.graph_c0	--	--	--	--	--	--	--	--	--	--	--	--	--	--	--	TGACAGAAGAGAGAGAGCAC
ahy-miR156a	MIR156	c86160.graph_c0	--	--	--	--	--	--	--	--	--	--	--	--	--	--	--	TGACAGAAGAGAGAGAGCAC
ahy-miR156a	MIR156	c86192.graph_c0	--	--	--	--	--	--	--	--	--	--	--	--	--	--	--	TGACAGAAGAGAGAGAGCAC
ahy-miR156a	MIR156	c86271.graph_c0	--	--	--	--	--	--	Protein of unknown function (DUF1675)	Ninja-family protein AFP2 GN=AFP2 OS=Arabidopsis thaliana (Mouse-ear cress) PE=1 SV=1	--	--	hypothetical protein POPTR_0008s09620g [Populus trichocarpa]	--	--	--	--	TGACAGAAGAGAGAGAGCAC
ahy-miR156a	MIR156	c89972.graph_c0	--	--	--	--	--	--	--	--	--	--	--	--	--	--	--	TGACAGAAGAGAGAGAGCAC
ahy-miR156a	MIR156	c91025.graph_c0	--	--	--	--	--	--	--	--	--	--	--	--	--	--	--	TGACAGAAGAGAGAGAGCAC
ahy-miR156a	MIR156	c91740.graph_c0	--	--	--	--	--	--	--	--	--	--	--	--	--	--	--	TGACAGAAGAGAGAGAGCAC
ahy-miR156a	MIR156	c91780.graph_c0	--	--	--	--	--	--	--	--	--	--	--	--	--	--	--	TGACAGAAGAGAGAGAGCAC
ahy-miR156a	MIR156	c93192.graph_c0	--	--	--	--	--	--	--	--	--	--	--	--	--	--	--	TGACAGAAGAGAGAGAGCAC
ahy-miR156a	MIR156	c93398.graph_c0	--	--	--	--	--	--	--	--	--	--	--	--	--	--	--	TGACAGAAGAGAGAGAGCAC
ahy-miR156a	MIR156	c94841.graph_c0	--	--	--	--	--	--	--	--	--	--	--	--	--	--	--	TGACAGAAGAGAGAGAGCAC
ahy-miR156a	MIR156	c95034.graph_c0	--	--	--	--	--	--	--	--	--	--	--	--	--	--	--	TGACAGAAGAGAGAGAGCAC
ahy-miR156a	MIR156	c95087.graph_c0	--	--	--	--	--	--	--	--	--	--	--	--	--	--	--	TGACAGAAGAGAGAGAGCAC
ahy-miR156a	MIR156	c96351.graph_c0	--	--	Molecular Function: nucleotide binding (GO:0000166);; Cellular Component: chromatin (GO:0000785);; Molecular Function: RNA binding (GO:0003723);; Biological Process: sister chromatid cohesion (GO:0007062);; Biological Process: embryo sac development (GO:0009553);; Biological Process: embryo development ending in seed dormancy (GO:0009793);; Biological Process: regulation of flower development (GO…	K13207|2.15635e-13|mtr:MTR_4g122650|FCA; K13207 CUG-BP- and ETR3-like factor (A)	[A]	RNA processing and modification	--	Flowering time control protein FCA OS=Arabidopsis thaliana (Mouse-ear cress) PE=1 SV=2	A	RNA processing and modification	flowering time control FCA-like protein [Medicago truncatula]	--	--	--	--	TGACAGAAGAGAGAGAGCAC
ahy-miR156a	MIR156	c97474.graph_c0	--	--	--	--	--	--	--	--	--	--	--	--	--	--	--	TGACAGAAGAGAGAGAGCAC
ahy-miR156a	MIR156	c97559.graph_c0	--	--	--	--	[S]	Function unknown	CLASP N terminal	--	S	Function unknown	PREDICTED: uncharacterized protein LOC100247524 [Vitis vinifera]	--	--	--	--	TGACAGAAGAGAGAGAGCAC
ahy-miR156a	MIR156	c97623.graph_c0	--	--	--	--	--	--	--	--	--	--	--	--	--	--	--	TGACAGAAGAGAGAGAGCAC
ahy-miR156a	MIR156	c97723.graph_c0	--	--	--	--	--	--	--	--	--	--	--	--	--	--	--	TGACAGAAGAGAGAGAGCAC
ahy-miR156a	MIR156	c97765.graph_c0	--	--	--	--	--	--	--	--	--	--	--	--	--	--	--	TGACAGAAGAGAGAGAGCAC
ahy-miR156a	MIR156	c98007.graph_c0	--	--	--	--	--	--	--	--	--	--	unnamed protein product [Vitis vinifera]	--	--	--	--	TGACAGAAGAGAGAGAGCAC
ahy-miR156a	MIR156	c98245.graph_c0	--	--	--	--	--	--	--	--	--	--	--	--	--	--	--	TGACAGAAGAGAGAGAGCAC
ahy-miR156a	MIR156	c99040.graph_c0	--	--	--	--	--	--	--	--	--	--	--	--	--	--	--	TGACAGAAGAGAGAGAGCAC
ahy-miR156a	MIR156	c99719.graph_c0	--	--	--	--	[N]	Cell motility	Thymosin beta-4 family	--	N	Cell motility	--	--	--	--	--	TGACAGAAGAGAGAGAGCAC
ahy-miR156a	MIR156	c99897.graph_c0	--	--	--	--	[R]	General function prediction only	Protein of unknown function, DUF607	Calcium uniporter protein 4, mitochondrial (Precursor) OS=Arabidopsis thaliana (Mouse-ear cress) PE=2 SV=1	S	Function unknown	hypothetical protein VITISV_032988 [Vitis vinifera]	--	--	--	--	TGACAGAAGAGAGAGAGCAC
ahy-miR156b-5p	MIR156	c103909.graph_c0	--	--	--	--	--	--	--	--	--	--	--	--	--	--	--	TTGACAGAAGATAGAGAGCAC
ahy-miR156b-5p	MIR156	c104409.graph_c0	--	--	Molecular Function: enzyme inhibitor activity (GO:0004857);; Cellular Component: cell wall (GO:0005618);; Molecular Function: pectinesterase activity (GO:0030599);; Biological Process: cell wall modification (GO:0042545);; Biological Process: negative regulation of catalytic activity (GO:0043086);; Molecular Function: aspartyl esterase activity (GO:0045330);; Biological Process: pectin catabolic …	K01051|3.53562e-121|mdm:103449264|pectinesterase-like; K01051 pectinesterase [EC:3.1.1.11] (A)	--	--	Pectinesterase	Pectinesterase OS=Actinidia deliciosa (Kiwi) PE=1 SV=1	G	Carbohydrate transport and metabolism	PREDICTED: pectinesterase-like, partial [Malus domestica]	--	--	--	--	TTGACAGAAGATAGAGAGCAC
ahy-miR156b-5p	MIR156	c107012.graph_c0	--	--	--	--	--	--	zinc-binding in reverse transcriptase	--	R	General function prediction only	Uncharacterized protein TCM_022367 [Theobroma cacao]	--	--	--	--	TTGACAGAAGATAGAGAGCAC
ahy-miR156b-5p	MIR156	c109770.graph_c0	--	--	Molecular Function: DNA binding (GO:0003677);; Cellular Component: nucleus (GO:0005634);; Biological Process: regulation of transcription, DNA-templated (GO:0006355);; Molecular Function: metal ion binding (GO:0046872);;	--	--	--	SBP domain	Squamosa promoter-binding protein 1 GN=SBP1 OS=Antirrhinum majus (Garden snapdragon) PE=2 SV=1	K	Transcription	Squamosa promoter binding protein-like 3 [Theobroma cacao]	--	--	--	--	TTGACAGAAGATAGAGAGCAC
ahy-miR156b-5p	MIR156	c112049.graph_c0	--	--	--	--	--	--	--	--	--	--	--	--	--	--	--	TTGACAGAAGATAGAGAGCAC
ahy-miR156b-5p	MIR156	c112487.graph_c0	--	--	--	K14977|4.60007e-07|pop:POPTR_0001s15090g|hypothetical protein; K14977 (S)-ureidoglycine aminohydrolase [EC:3.5.3.26] (A)	--	--	--	Probable (S)-ureidoglycine aminohydrolase (Precursor) OS=Oryza sativa subsp. japonica (Rice) PE=1 SV=1	--	--	PREDICTED: (S)-ureidoglycine aminohydrolase-like, partial [Vitis vinifera]	--	--	--	--	TTGACAGAAGATAGAGAGCAC
ahy-miR156b-5p	MIR156	c114189.graph_c0	--	--	Molecular Function: hydrolase activity, hydrolyzing O-glycosyl compounds (GO:0004553);; Biological Process: carbohydrate metabolic process (GO:0005975);;	--	--	--	Glycosyl hydrolase family 10	--	R	General function prediction only	PREDICTED: probable endo-1,4-beta-xylanase C isoform X1 [Nelumbo nucifera]	--	--	--	--	TTGACAGAAGATAGAGAGCAC
ahy-miR156b-5p	MIR156	c115710.graph_c0	--	--	--	--	--	--	--	--	--	--	PREDICTED: uncharacterized protein LOC104428079 [Eucalyptus grandis]	--	--	--	--	TTGACAGAAGATAGAGAGCAC
ahy-miR156b-5p	MIR156	c117916.graph_c0	[R]	General function prediction only	--	--	[T]	Signal transduction mechanisms	Rab-GTPase-TBC domain	--	T	Signal transduction mechanisms	PREDICTED: small G protein signaling modulator 1-like [Vitis vinifera]	--	--	--	--	TTGACAGAAGATAGAGAGCAC
ahy-miR156b-5p	MIR156	c118044.graph_c0	--	--	Biological Process: defense response (GO:0006952);; Molecular Function: ADP binding (GO:0043531);;	--	[T]	Signal transduction mechanisms	--	Putative disease resistance protein RGA3 GN=RGA3 OS=Solanum bulbocastanum (Wild potato) PE=2 SV=2	S	Function unknown	PREDICTED: putative disease resistance protein RGA1 [Vitis vinifera]	--	--	--	--	TTGACAGAAGATAGAGAGCAC
ahy-miR156b-5p	MIR156	c119781.graph_c0	--	--	--	K01527|2.3449e-62|sot:102591076|transcription factor BTF3-like; K01527 nascent polypeptide-associated complex subunit beta (A)	[K]	Transcription	NAC domain	--	K	Transcription	PREDICTED: transcription factor BTF3 homolog 4-like [Nicotiana tomentosiformis]	--	--	--	--	TTGACAGAAGATAGAGAGCAC
ahy-miR156b-5p	MIR156	c120139.graph_c0	--	--	--	--	--	--	--	--	--	--	--	--	--	--	--	TTGACAGAAGATAGAGAGCAC
ahy-miR156b-5p	MIR156	c123724.graph_c0	--	--	--	--	--	--	--	--	--	--	--	--	--	--	--	TTGACAGAAGATAGAGAGCAC
ahy-miR156b-5p	MIR156	c124156.graph_c0	--	--	--	--	--	--	SAM domain (Sterile alpha motif)	--	S	Function unknown	conserved hypothetical protein [Ricinus communis]	--	--	--	--	TTGACAGAAGATAGAGAGCAC
ahy-miR156b-5p	MIR156	c124598.graph_c0	--	--	--	--	--	--	--	--	S	Function unknown	hypothetical protein L484_027744 [Morus notabilis]	--	--	--	--	TTGACAGAAGATAGAGAGCAC
ahy-miR156b-5p	MIR156	c124680.graph_c0	--	--	--	--	--	--	--	--	--	--	--	--	--	--	--	TTGACAGAAGATAGAGAGCAC
ahy-miR156b-5p	MIR156	c125235.graph_c0	--	--	--	--	--	--	--	--	--	--	--	--	--	--	--	TTGACAGAAGATAGAGAGCAC
ahy-miR156b-5p	MIR156	c126586.graph_c0	[O]	Posttranslational modification, protein turnover, chaperones	Biological Process: MAPK cascade (GO:0000165);; Biological Process: protein peptidyl-prolyl isomerization (GO:0000413);; Molecular Function: peptidyl-prolyl cis-trans isomerase activity (GO:0003755);; Biological Process: pentose-phosphate shunt (GO:0006098);; Biological Process: rRNA processing (GO:0006364);; Biological Process: protein folding (GO:0006457);; Biological Process: protein targeting…	--	--	--	Cyclophilin type peptidyl-prolyl cis-trans isomerase/CLD	Peptidyl-prolyl cis-trans isomerase CYP38, chloroplastic (Precursor) GN=CYP38 OS=Arabidopsis thaliana (Mouse-ear cress) PE=1 SV=1	O	Posttranslational modification, protein turnover, chaperones	hypothetical protein POPTR_0001s34620g [Populus trichocarpa]	--	--	--	--	TTGACAGAAGATAGAGAGCAC
ahy-miR156b-5p	MIR156	c126852.graph_c0	--	--	Biological Process: amino acid transmembrane transport (GO:0003333);; Biological Process: regulation of meristem growth (GO:0010075);; Molecular Function: amino acid transmembrane transporter activity (GO:0015171);; Cellular Component: integral component of membrane (GO:0016021);;	--	[E]	Amino acid transport and metabolism	Transmembrane amino acid transporter protein	Lysine histidine transporter-like 8 GN=AATL1 OS=Arabidopsis thaliana (Mouse-ear cress) PE=1 SV=1	E	Amino acid transport and metabolism	Transmembrane amino acid transporter family protein isoform 1 [Theobroma cacao]	--	--	--	--	TTGACAGAAGATAGAGAGCAC
ahy-miR156b-5p	MIR156	c126865.graph_c0	[V]	Defense mechanisms	Molecular Function: ATP binding (GO:0005524);; Biological Process: ATP catabolic process (GO:0006200);; Molecular Function: organic phosphonate transmembrane-transporting ATPase activity (GO:0015416);; Cellular Component: membrane (GO:0016020);;	--	[Q]	Secondary metabolites biosynthesis, transport and catabolism	ABC-2 type transporter;; ABC transporter;; ABC-2 family transporter protein;; AAA domain	ABC transporter G family member 14 OS=Arabidopsis thaliana (Mouse-ear cress) PE=2 SV=1	Q	Secondary metabolites biosynthesis, transport and catabolism	PREDICTED: ABC transporter G family member 14 [Vitis vinifera]	--	--	--	--	TTGACAGAAGATAGAGAGCAC
ahy-miR156b-5p	MIR156	c127479.graph_c0	--	--	--	--	[U]	Intracellular trafficking, secretion, and vesicular transport	Endomembrane protein 70	Transmembrane 9 superfamily member 2 {ECO:0000305} (Precursor) OS=Arabidopsis thaliana (Mouse-ear cress) PE=1 SV=1	U	Intracellular trafficking, secretion, and vesicular transport	F10B6.2 [Arabidopsis thaliana]	--	--	--	--	TTGACAGAAGATAGAGAGCAC
ahy-miR156b-5p	MIR156	c128788.graph_c0	--	--	--	--	--	--	GDSL/SGNH-like Acyl-Esterase family found in Pmr5 and Cas1p;; PMR5 N terminal Domain	Protein trichome birefringence-like 2 GN=TBL2 OS=Arabidopsis thaliana (Mouse-ear cress) PE=2 SV=1	S	Function unknown	hypothetical protein PRUPE_ppa002834mg [Prunus persica]	--	--	--	--	TTGACAGAAGATAGAGAGCAC
ahy-miR156b-5p	MIR156	c129910.graph_c1	--	--	--	--	[R]	General function prediction only	Ankyrin repeat;; Ankyrin repeats (many copies);; Ankyrin repeat;; Ankyrin repeats (3 copies);; Ankyrin repeats (many copies)	Ankyrin repeat-containing protein At3g12360 GN=At3g12360 OS=Arabidopsis thaliana (Mouse-ear cress) PE=2 SV=1	R	General function prediction only	ankyrin repeat family protein [Populus trichocarpa]	--	--	--	--	TTGACAGAAGATAGAGAGCAC
ahy-miR156b-5p	MIR156	c130436.graph_c0	[E]	Amino acid transport and metabolism	Molecular Function: iron ion binding (GO:0005506);; Biological Process: glucose metabolic process (GO:0006006);; Biological Process: glutamate biosynthetic process (GO:0006537);; Cellular Component: chloroplast (GO:0009507);; Molecular Function: FMN binding (GO:0010181);; Molecular Function: glutamate synthase (NADH) activity (GO:0016040);; Molecular Function: flavin adenine dinucleotide binding …	K00264|1.05247e-105|sot:102580516|glutamate synthase 1 [NADH], chloroplastic-like; K00264 glutamate synthase (NADPH/NADH) [EC:1.4.1.13 1.4.1.14] (A)	[E]	Amino acid transport and metabolism	Glutamine amidotransferases class-II	Glutamate synthase 1 [NADH], chloroplastic (Precursor) GN=GLT1 OS=Arabidopsis thaliana (Mouse-ear cress) PE=2 SV=2	E	Amino acid transport and metabolism	PREDICTED: glutamate synthase 1 [NADH], chloroplastic-like [Solanum tuberosum]	--	--	--	--	TTGACAGAAGATAGAGAGCAC
ahy-miR156b-5p	MIR156	c130576.graph_c0	[RTKL]	--	Molecular Function: protein serine/threonine kinase activity (GO:0004674);; Molecular Function: protein serine/threonine/tyrosine kinase activity (GO:0004712);; Molecular Function: ATP binding (GO:0005524);; Cellular Component: cytoplasm (GO:0005737);; Biological Process: protein autophosphorylation (GO:0046777);;	--	[R]	General function prediction only	Protein kinase domain;; Protein tyrosine kinase	Serine/threonine-protein kinase AFC2 GN=AFC2 OS=Arabidopsis thaliana (Mouse-ear cress) PE=1 SV=1	T	Signal transduction mechanisms	PREDICTED: dual specificity protein kinase CLK1 isoform X1 [Vitis vinifera]	--	--	--	--	TTGACAGAAGATAGAGAGCAC
ahy-miR156b-5p	MIR156	c130804.graph_c0	--	--	--	--	--	--	--	Transcription factor bHLH143 GN=T5E8.260 OS=Arabidopsis thaliana (Mouse-ear cress) PE=2 SV=1	K	Transcription	PREDICTED: LOW QUALITY PROTEIN: transcription factor bHLH145-like [Prunus mume]	--	--	--	--	TTGACAGAAGATAGAGAGCAC
ahy-miR156b-5p	MIR156	c132232.graph_c0	--	--	--	--	--	--	--	--	--	--	--	--	--	--	--	TTGACAGAAGATAGAGAGCAC
ahy-miR156b-5p	MIR156	c132381.graph_c0	--	--	Molecular Function: calcium ion binding (GO:0005509);;	--	--	--	--	Uncharacterized calcium-binding protein At1g02270 GN=At1g02270 OS=Arabidopsis thaliana (Mouse-ear cress) PE=2 SV=2	K	Transcription	unnamed protein product [Coffea canephora]	--	--	--	--	TTGACAGAAGATAGAGAGCAC
ahy-miR156b-5p	MIR156	c132769.graph_c0	[C]	Energy production and conversion	Cellular Component: cytoplasm (GO:0005737);; Molecular Function: FMN binding (GO:0010181);; Molecular Function: oxidoreductase activity (GO:0016491);; Biological Process: oxidation-reduction process (GO:0055114);;	K05894|0|sot:102605467|12-oxophytodienoate reductase-like protein-like; K05894 12-oxophytodienoic acid reductase [EC:1.3.1.42] (A)	[CR]	--	NADH:flavin oxidoreductase / NADH oxidase family	12-oxophytodienoate reductase-like protein GN=OPR2 OS=Solanum lycopersicum (Tomato) PE=2 SV=1	C	Energy production and conversion	12-oxophytodienoate reductase 2 [Nicotiana tabacum]	--	--	--	--	TTGACAGAAGATAGAGAGCAC
ahy-miR156b-5p	MIR156	c133582.graph_c0	--	--	Molecular Function: sequence-specific DNA binding transcription factor activity (GO:0003700);; Cellular Component: nucleus (GO:0005634);; Biological Process: toxin catabolic process (GO:0009407);; Biological Process: response to heat (GO:0009408);; Biological Process: response to water deprivation (GO:0009414);; Biological Process: response to abscisic acid (GO:0009737);; Biological Process: resp…	K09419|5.22824e-112|vvi:100247320|heat shock factor protein HSF24; K09419 heat shock transcription factor, other eukaryote (A)	[K]	Transcription	HSF-type DNA-binding	Heat shock factor protein HSF24 GN=HSF24 OS=Solanum peruvianum (Peruvian tomato) PE=2 SV=1	K	Transcription	PREDICTED: heat shock factor protein HSF24 [Vitis vinifera]	--	--	--	--	TTGACAGAAGATAGAGAGCAC
ahy-miR156b-5p	MIR156	c134057.graph_c0	--	--	--	--	--	--	--	--	--	--	--	--	--	--	--	TTGACAGAAGATAGAGAGCAC
ahy-miR156b-5p	MIR156	c134221.graph_c0	[G]	Carbohydrate transport and metabolism	Molecular Function: alpha,alpha-trehalose-phosphate synthase (UDP-forming) activity (GO:0003825);; Molecular Function: trehalose-phosphatase activity (GO:0004805);; Cellular Component: cytoplasm (GO:0005737);; Biological Process: trehalose biosynthetic process (GO:0005992);; Biological Process: plant-type cell wall organization (GO:0009664);; Biological Process: embryo development ending in seed …	K16055|0|sly:100134910|trehalose-phosphate synthase 1; K16055 trehalose 6-phosphate synthase/phosphatase [EC:2.4.1.15 3.1.3.12] (A)	[G]	Carbohydrate transport and metabolism	Glycosyltransferase family 20;; Trehalose-phosphatase	Alpha,alpha-trehalose-phosphate synthase [UDP-forming] 1 GN=TPS1 OS=Arabidopsis thaliana (Mouse-ear cress) PE=1 SV=1	G	Carbohydrate transport and metabolism	trehalose-6-phosphate synthase [Camellia sinensis]	--	--	--	--	TTGACAGAAGATAGAGAGCAC
ahy-miR156b-5p	MIR156	c135917.graph_c0	--	--	--	--	[R]	General function prediction only	--	Putative ribonuclease H protein At1g65750 GN=At1g65750 OS=Arabidopsis thaliana (Mouse-ear cress) PE=3 SV=1	L	Replication, recombination and repair	PREDICTED: uncharacterized protein LOC104454989 [Eucalyptus grandis]	--	--	--	--	TTGACAGAAGATAGAGAGCAC
ahy-miR156b-5p	MIR156	c135920.graph_c0	[C]	Energy production and conversion	Biological Process: polysaccharide biosynthetic process (GO:0000271);; Biological Process: polysaccharide catabolic process (GO:0000272);; Cellular Component: mitochondrial respiratory chain complex III (GO:0005750);; Biological Process: starch metabolic process (GO:0005982);; Biological Process: glycolytic process (GO:0006096);; Biological Process: calcium ion transport (GO:0006816);; Biological…	K00412|0|eus:EUTSA_v10001270mg|hypothetical protein; K00412 ubiquinol-cytochrome c reductase cytochrome b subunit (A)	[C]	Energy production and conversion	Cytochrome b(N-terminal)/b6/petB;; Cytochrome b(C-terminal)/b6/petD;; Cytochrome b(N-terminal)/b6/petB;; Ribosomal protein L5;; ribosomal L5P family C-terminus;; Ribosomal protein S14p/S29e	Cytochrome b GN=MT-CYB OS=Solanum tuberosum (Potato) PE=1 SV=4	C	Energy production and conversion	cytochrome b [Vitis vinifera]	--	--	--	--	TTGACAGAAGATAGAGAGCAC
ahy-miR156b-5p	MIR156	c136153.graph_c0	--	--	--	--	--	--	--	--	S	Function unknown	PREDICTED: titin [Nicotiana sylvestris]	--	--	--	--	TTGACAGAAGATAGAGAGCAC
ahy-miR156b-5p	MIR156	c136811.graph_c0	--	--	--	--	--	--	SBP domain	Squamosa promoter-binding-like protein 6 GN=SPL6 OS=Arabidopsis thaliana (Mouse-ear cress) PE=2 SV=2	K	Transcription	PREDICTED: squamosa promoter-binding-like protein 6 isoform X1 [Vitis vinifera]	--	--	--	--	TTGACAGAAGATAGAGAGCAC
ahy-miR156b-5p	MIR156	c136833.graph_c0	--	--	Molecular Function: sequence-specific DNA binding transcription factor activity (GO:0003700);; Biological Process: regulation of transcription, DNA-templated (GO:0006355);; Molecular Function: sequence-specific DNA binding (GO:0043565);;	K18834|4.5007e-52|vvi:100256306|WRKY transcription factor 1-like; K18834 WRKY transcription factor 1 (A)	--	--	WRKY DNA -binding domain	WRKY transcription factor 1 OS=Arabidopsis thaliana (Mouse-ear cress) PE=1 SV=1	K	Transcription	WRKY transcription factor 01.1 [Jatropha curcas]	--	--	--	--	TTGACAGAAGATAGAGAGCAC
ahy-miR156b-5p	MIR156	c137302.graph_c0	--	--	--	--	[R]	General function prediction only	PPR repeat family;; PPR repeat;; PPR repeat;; Pentatricopeptide repeat domain;; Evolutionarily conserved signalling intermediate in Toll pathway;; Replication factor C C-terminal domain	Pentatricopeptide repeat-containing protein At1g79540 GN=At1g79540 OS=Arabidopsis thaliana (Mouse-ear cress) PE=2 SV=1	R	General function prediction only	PREDICTED: pentatricopeptide repeat-containing protein At1g79540 [Vitis vinifera]	--	--	--	--	TTGACAGAAGATAGAGAGCAC
ahy-miR156b-5p	MIR156	c137793.graph_c1	--	--	--	--	[R]	General function prediction only	F-box-like;; F-box domain;; Leucine rich repeat;; Leucine Rich repeats (2 copies);; Leucine Rich repeat	F-box/LRR-repeat protein 15 GN=FBL15 OS=Arabidopsis thaliana (Mouse-ear cress) PE=2 SV=2	R	General function prediction only	PREDICTED: F-box/LRR-repeat protein 15 [Nicotiana tomentosiformis]	--	--	--	--	TTGACAGAAGATAGAGAGCAC
ahy-miR156b-5p	MIR156	c137980.graph_c0	--	--	Molecular Function: carboxylic ester hydrolase activity (GO:0004091);; Molecular Function: triglyceride lipase activity (GO:0004806);; Molecular Function: calmodulin binding (GO:0005516);; Biological Process: lipid catabolic process (GO:0016042);;	--	[IOT]	--	--	--	T	Signal transduction mechanisms	hypothetical protein EUGRSUZ_F028542, partial [Eucalyptus grandis]	--	--	--	--	TTGACAGAAGATAGAGAGCAC
ahy-miR156b-5p	MIR156	c140076.graph_c0	--	--	--	--	--	--	--	--	--	--	--	--	--	--	--	TTGACAGAAGATAGAGAGCAC
ahy-miR156b-5p	MIR156	c141557.graph_c0	--	--	--	--	--	--	--	--	--	--	--	--	--	--	--	TTGACAGAAGATAGAGAGCAC
ahy-miR156b-5p	MIR156	c145113.graph_c0	--	--	--	--	--	--	--	--	--	--	--	--	--	--	--	TTGACAGAAGATAGAGAGCAC
ahy-miR156b-5p	MIR156	c146772.graph_c0	--	--	--	--	--	--	--	--	--	--	--	--	--	--	--	TTGACAGAAGATAGAGAGCAC
ahy-miR156b-5p	MIR156	c149896.graph_c0	--	--	--	--	--	--	--	--	--	--	--	--	--	--	--	TTGACAGAAGATAGAGAGCAC
ahy-miR156b-5p	MIR156	c165231.graph_c0	--	--	--	--	--	--	--	--	R	General function prediction only	Uncharacterized protein TCM_026293 [Theobroma cacao]	--	--	--	--	TTGACAGAAGATAGAGAGCAC
ahy-miR156b-5p	MIR156	c166818.graph_c0	--	--	--	--	--	--	--	--	--	--	--	--	--	--	--	TTGACAGAAGATAGAGAGCAC
ahy-miR156b-5p	MIR156	c18678.graph_c1	--	--	--	--	--	--	--	--	--	--	--	--	--	--	--	TTGACAGAAGATAGAGAGCAC
ahy-miR156b-5p	MIR156	c217183.graph_c0	--	--	--	--	--	--	--	--	--	--	--	--	--	--	--	TTGACAGAAGATAGAGAGCAC
ahy-miR156b-5p	MIR156	c21841.graph_c0	--	--	--	--	--	--	--	--	--	--	--	--	--	--	--	TTGACAGAAGATAGAGAGCAC
ahy-miR156b-5p	MIR156	c25713.graph_c0	--	--	--	--	--	--	--	--	--	--	--	--	--	--	--	TTGACAGAAGATAGAGAGCAC
ahy-miR156b-5p	MIR156	c32353.graph_c0	--	--	--	--	--	--	--	--	--	--	--	--	--	--	--	TTGACAGAAGATAGAGAGCAC
ahy-miR156b-5p	MIR156	c4777.graph_c0	--	--	--	--	--	--	--	--	--	--	--	--	--	--	--	TTGACAGAAGATAGAGAGCAC
ahy-miR156b-5p	MIR156	c53851.graph_c0	--	--	--	--	--	--	--	--	--	--	--	--	--	--	--	TTGACAGAAGATAGAGAGCAC
ahy-miR156b-5p	MIR156	c56703.graph_c0	--	--	Biological Process: mitotic cell cycle (GO:0000278);; Biological Process: cell fate specification (GO:0001708);; Molecular Function: nucleic acid binding (GO:0003676);; Molecular Function: cyclin-dependent protein serine/threonine kinase activity (GO:0004693);; Molecular Function: protein binding (GO:0005515);; Cellular Component: nucleus (GO:0005634);; Cellular Component: cytoplasm (GO:0005737);…	K02219|7.54882e-12|mus:103982756|cyclin-dependent kinases regulatory subunit 1-like; K02219 cyclin-dependent kinase regulatory subunit CKS1 (A)	[D]	Cell cycle control, cell division, chromosome partitioning	--	Cyclin-dependent kinases regulatory subunit 2 GN=CKS2 OS=Arabidopsis thaliana (Mouse-ear cress) PE=3 SV=1	D	Cell cycle control, cell division, chromosome partitioning	PREDICTED: cyclin-dependent kinases regulatory subunit 1-like [Musa acuminata subsp. malaccensis]	--	--	--	--	TTGACAGAAGATAGAGAGCAC
ahy-miR156b-5p	MIR156	c70653.graph_c0	--	--	Cellular Component: plasma membrane (GO:0005886);;	--	--	--	Weak chloroplast movement under blue light	WEB family protein At5g55860 GN=At5g55860 OS=Arabidopsis thaliana (Mouse-ear cress) PE=1 SV=1	S	Function unknown	PREDICTED: WEB family protein At5g55860 [Nicotiana tomentosiformis]	--	--	--	--	TTGACAGAAGATAGAGAGCAC
ahy-miR156b-5p	MIR156	c81202.graph_c0	[O]	Posttranslational modification, protein turnover, chaperones	Molecular Function: glutathione transferase activity (GO:0004364);; Biological Process: auxin-activated signaling pathway (GO:0009734);;	K00799|1.91652e-123|sot:102606133|probable glutathione S-transferase parA-like; K00799 glutathione S-transferase [EC:2.5.1.18] (A)	[O]	Posttranslational modification, protein turnover, chaperones	Glutathione S-transferase, C-terminal domain;; Glutathione S-transferase, N-terminal domain;; Glutathione S-transferase, N-terminal domain;; Glutathione S-transferase, N-terminal domain;; Glutathione S-transferase, C-terminal domain;; Glutathione S-transferase, C-terminal domain	Probable glutathione S-transferase parA GN=PARA OS=Nicotiana tabacum (Common tobacco) PE=2 SV=1	O	Posttranslational modification, protein turnover, chaperones	PREDICTED: probable glutathione S-transferase parA [Nicotiana tomentosiformis]	--	--	--	--	TTGACAGAAGATAGAGAGCAC
ahy-miR156b-5p	MIR156	c93748.graph_c0	--	--	--	--	--	--	--	--	--	--	--	--	--	--	--	TTGACAGAAGATAGAGAGCAC
ahy-miR156b-5p	MIR156	c95638.graph_c0	--	--	--	--	[R]	General function prediction only	zinc-binding in reverse transcriptase	--	R	General function prediction only	hypothetical protein VITISV_017342 [Vitis vinifera]	--	--	--	--	TTGACAGAAGATAGAGAGCAC
ahy-miR156b-5p	MIR156	c95730.graph_c0	--	--	--	--	--	--	--	--	--	--	--	--	--	--	--	TTGACAGAAGATAGAGAGCAC
ahy-miR156b-5p	MIR156	c97623.graph_c0	--	--	--	--	--	--	--	--	--	--	--	--	--	--	--	TTGACAGAAGATAGAGAGCAC
ahy-miR156b-5p	MIR156	c98311.graph_c0	--	--	--	--	--	--	--	--	--	--	--	--	--	--	--	TTGACAGAAGATAGAGAGCAC
ahy-miR156b-5p	MIR156	c99040.graph_c0	--	--	--	--	--	--	--	--	--	--	--	--	--	--	--	TTGACAGAAGATAGAGAGCAC
ahy-miR156b-5p	MIR156	c99078.graph_c0	--	--	--	--	--	--	--	--	--	--	--	--	--	--	--	TTGACAGAAGATAGAGAGCAC
ahy-miR156c	MIR156	c100241.graph_c0	--	--	--	--	--	--	--	--	--	--	--	--	--	--	--	TTGACAGAAGAGAGAGAGCAC
ahy-miR156c	MIR156	c103909.graph_c0	--	--	--	--	--	--	--	--	--	--	--	--	--	--	--	TTGACAGAAGAGAGAGAGCAC
ahy-miR156c	MIR156	c104831.graph_c0	--	--	--	--	--	--	No apical meristem (NAM) protein	Transcription factor JUNGBRUNNEN 1 GN=F23E6.1 OS=Arabidopsis thaliana (Mouse-ear cress) PE=1 SV=1	R	General function prediction only	unnamed protein product [Coffea canephora]	--	--	--	--	TTGACAGAAGAGAGAGAGCAC
ahy-miR156c	MIR156	c105458.graph_c0	[U]	Intracellular trafficking, secretion, and vesicular transport	Cellular Component: plasmodesma (GO:0009506);;	K17279|6.90861e-99|vvi:100255163|HVA22-like protein a; K17279 receptor expression-enhancing protein 5/6 (A)	[U]	Intracellular trafficking, secretion, and vesicular transport	TB2/DP1, HVA22 family	HVA22-like protein a GN=HVA22A OS=Arabidopsis thaliana (Mouse-ear cress) PE=2 SV=1	U	Intracellular trafficking, secretion, and vesicular transport	PREDICTED: HVA22-like protein a isoform X1 [Vitis vinifera]	--	--	--	--	TTGACAGAAGAGAGAGAGCAC
ahy-miR156c	MIR156	c107061.graph_c0	--	--	Molecular Function: RNA binding (GO:0003723);; Molecular Function: metal ion binding (GO:0046872);;	--	[R]	General function prediction only	Zinc finger C-x8-C-x5-C-x3-H type (and similar);; KH domain;; Zinc finger C-x8-C-x5-C-x3-H type;; KH domain;; Oligopeptide/dipeptide transporter, C-terminal region	Zinc finger CCCH domain-containing protein 14 OS=Oryza sativa subsp. japonica (Rice) PE=2 SV=1	R	General function prediction only	PREDICTED: zinc finger CCCH domain-containing protein 14-like [Nicotiana sylvestris]	--	--	--	--	TTGACAGAAGAGAGAGAGCAC
ahy-miR156c	MIR156	c107901.graph_c0	--	--	--	--	--	--	bHLH-MYC and R2R3-MYB transcription factors N-terminal	Transcription factor EMB1444 GN=EMB1444 OS=Arabidopsis thaliana (Mouse-ear cress) PE=2 SV=1	K	Transcription	unnamed protein product [Vitis vinifera]	--	--	--	--	TTGACAGAAGAGAGAGAGCAC
ahy-miR156c	MIR156	c108879.graph_c0	--	--	--	--	--	--	--	--	--	--	--	--	--	--	--	TTGACAGAAGAGAGAGAGCAC
ahy-miR156c	MIR156	c109770.graph_c0	--	--	Molecular Function: DNA binding (GO:0003677);; Cellular Component: nucleus (GO:0005634);; Biological Process: regulation of transcription, DNA-templated (GO:0006355);; Molecular Function: metal ion binding (GO:0046872);;	--	--	--	SBP domain	Squamosa promoter-binding protein 1 GN=SBP1 OS=Antirrhinum majus (Garden snapdragon) PE=2 SV=1	K	Transcription	Squamosa promoter binding protein-like 3 [Theobroma cacao]	--	--	--	--	TTGACAGAAGAGAGAGAGCAC
ahy-miR156c	MIR156	c109959.graph_c0	--	--	Molecular Function: deoxyribodipyrimidine photo-lyase activity (GO:0003904);; Molecular Function: protein kinase activity (GO:0004672);; Molecular Function: ATP binding (GO:0005524);; Cellular Component: nucleus (GO:0005634);; Cellular Component: cytoplasm (GO:0005737);; Biological Process: DNA repair (GO:0006281);; Biological Process: response to water deprivation (GO:0009414);; Biological Proce…	K12118|1.07468e-95|pop:POPTR_0005s17100g|POPTRDRAFT_559103; cryptochrome 1 family protein; K12118 cryptochrome 1 (A)	[LT]	--	Blue/Ultraviolet sensing protein C terminal	Cryptochrome-1 OS=Arabidopsis thaliana (Mouse-ear cress) PE=1 SV=2	T	Signal transduction mechanisms	cry1-1 [Populus tremula]	--	--	--	--	TTGACAGAAGAGAGAGAGCAC
ahy-miR156c	MIR156	c110345.graph_c0	--	--	Molecular Function: sequence-specific DNA binding transcription factor activity (GO:0003700);; Cellular Component: nucleus (GO:0005634);; Biological Process: regulation of transcription, DNA-templated (GO:0006355);; Biological Process: response to gibberellin (GO:0009739);;	--	--	--	GRAS domain family	Scarecrow-like protein 3 GN=SCL3 OS=Arabidopsis thaliana (Mouse-ear cress) PE=2 SV=1	K	Transcription	unnamed protein product [Coffea canephora]	--	--	--	--	TTGACAGAAGAGAGAGAGCAC
ahy-miR156c	MIR156	c112726.graph_c0	--	--	--	--	--	--	--	--	--	--	--	--	--	--	--	TTGACAGAAGAGAGAGAGCAC
ahy-miR156c	MIR156	c112860.graph_c0	--	--	--	--	--	--	--	--	--	--	--	--	--	--	--	TTGACAGAAGAGAGAGAGCAC
ahy-miR156c	MIR156	c113038.graph_c0	--	--	Molecular Function: aspartic-type endopeptidase activity (GO:0004190);; Cellular Component: endosome (GO:0005768);; Cellular Component: Golgi apparatus (GO:0005794);; Cellular Component: trans-Golgi network (GO:0005802);; Cellular Component: integral component of membrane (GO:0016021);;	K09598|0|vvi:100245846|signal peptide peptidase-like 1; K09598 signal peptide peptidase-like 3 [EC:3.4.23.-] (A)	[S]	Function unknown	Signal peptide peptidase	Signal peptide peptidase-like 1 GN=SPPL1 OS=Arabidopsis thaliana (Mouse-ear cress) PE=2 SV=1	S	Function unknown	PREDICTED: signal peptide peptidase-like 1 [Vitis vinifera]	--	--	--	--	TTGACAGAAGAGAGAGAGCAC
ahy-miR156c	MIR156	c115522.graph_c0	--	--	--	--	[L]	Replication, recombination and repair	Ataxin-2 C-terminal region	Polyadenylate-binding protein-interacting protein 7 GN=CID7 OS=Arabidopsis thaliana (Mouse-ear cress) PE=1 SV=1	L	Replication, recombination and repair	PREDICTED: protein CTC-INTERACTING DOMAIN 7-like isoform X1 [Solanum tuberosum]	--	--	--	--	TTGACAGAAGAGAGAGAGCAC
ahy-miR156c	MIR156	c116370.graph_c0	--	--	--	--	--	--	--	--	--	--	unnamed protein product [Coffea canephora]	--	--	--	--	TTGACAGAAGAGAGAGAGCAC
ahy-miR156c	MIR156	c118161.graph_c0	[G]	Carbohydrate transport and metabolism	Biological Process: metabolic process (GO:0008152);; Molecular Function: hydrolase activity (GO:0016787);;	K01087|7.09627e-133|rcu:RCOM_1580260|trehalose-6-phosphate synthase, putative (EC:3.1.3.12); K01087 trehalose 6-phosphate phosphatase [EC:3.1.3.12] (A)	[G]	Carbohydrate transport and metabolism	Trehalose-phosphatase	Trehalose-phosphate phosphatase B GN=TPPB OS=Arabidopsis thaliana (Mouse-ear cress) PE=1 SV=1	G	Carbohydrate transport and metabolism	trehalose-6-phosphate synthase, putative [Ricinus communis]	--	--	--	--	TTGACAGAAGAGAGAGAGCAC
ahy-miR156c	MIR156	c118284.graph_c0	--	--	--	--	--	--	--	--	--	--	--	--	--	--	--	TTGACAGAAGAGAGAGAGCAC
ahy-miR156c	MIR156	c118539.graph_c0	--	--	--	--	--	--	--	--	--	--	--	--	--	--	--	TTGACAGAAGAGAGAGAGCAC
ahy-miR156c	MIR156	c119179.graph_c0	[M]	Cell wall/membrane/envelope biogenesis	Molecular Function: nucleotide binding (GO:0000166);; Molecular Function: dTDP-4-dehydrorhamnose reductase activity (GO:0008831);; Biological Process: extracellular polysaccharide biosynthetic process (GO:0045226);; Biological Process: oxidation-reduction process (GO:0055114);;	--	[IE]	--	RmlD substrate binding domain;; NAD dependent epimerase/dehydratase family;; Male sterility protein;; Polysaccharide biosynthesis protein;; 3-beta hydroxysteroid dehydrogenase/isomerase family	--	I	Lipid transport and metabolism	PREDICTED: methionine adenosyltransferase 2 subunit beta isoform X1 [Solanum lycopersicum]	--	--	--	--	TTGACAGAAGAGAGAGAGCAC
ahy-miR156c	MIR156	c119523.graph_c0	[O]	Posttranslational modification, protein turnover, chaperones	Molecular Function: ATP binding (GO:0005524);; Biological Process: protein folding (GO:0006457);; Biological Process: response to stress (GO:0006950);; Molecular Function: unfolded protein binding (GO:0051082);;	K09487|0|vvi:100258010|heat shock protein 83; K09487 heat shock protein 90kDa beta (A)	[O]	Posttranslational modification, protein turnover, chaperones	Hsp90 protein	Heat shock protein 83 GN=HSP83A OS=Ipomoea nil (Japanese morning glory) PE=2 SV=1	O	Posttranslational modification, protein turnover, chaperones	PREDICTED: heat shock protein 83 isoform X2 [Vitis vinifera]	--	--	--	--	TTGACAGAAGAGAGAGAGCAC
ahy-miR156c	MIR156	c119620.graph_c0	--	--	--	--	--	--	--	--	--	--	--	--	--	--	--	TTGACAGAAGAGAGAGAGCAC
ahy-miR156c	MIR156	c119925.graph_c0	--	--	--	--	--	--	Plant protein of unknown function (DUF639)	--	S	Function unknown	PREDICTED: uncharacterized protein LOC104094992 [Nicotiana tomentosiformis]	--	--	--	--	TTGACAGAAGAGAGAGAGCAC
ahy-miR156c	MIR156	c120599.graph_c0	[J]	Translation, ribosomal structure and biogenesis	Molecular Function: structural constituent of ribosome (GO:0003735);; Cellular Component: ribosome (GO:0005840);; Biological Process: translation (GO:0006412);; Cellular Component: chloroplast thylakoid (GO:0009534);; Cellular Component: chloroplast stroma (GO:0009570);;	--	--	--	Sigma 54 modulation protein / S30EA ribosomal protein	Ribosome-binding factor PSRP1, chloroplastic (Precursor) GN=PSRP1 OS=Spinacia oleracea (Spinach) PE=1 SV=2	J	Translation, ribosomal structure and biogenesis	PREDICTED: ribosome-binding factor PSRP1, chloroplastic [Vitis vinifera]	--	--	--	--	TTGACAGAAGAGAGAGAGCAC
ahy-miR156c	MIR156	c120671.graph_c0	--	--	--	--	--	--	--	--	--	--	--	--	--	--	--	TTGACAGAAGAGAGAGAGCAC
ahy-miR156c	MIR156	c122101.graph_c0	--	--	Biological Process: cell wall biogenesis (GO:0042546);; Biological Process: xylan metabolic process (GO:0045491);;	--	--	--	Myosin II heavy chain-like;; Myosin II heavy chain-like	Microtubule-associated protein 70-5 OS=Arabidopsis thaliana (Mouse-ear cress) PE=1 SV=1	Z	Cytoskeleton	PREDICTED: microtubule-associated protein 70-5 isoform X2 [Pyrus x bretschneideri]	--	--	--	--	TTGACAGAAGAGAGAGAGCAC
ahy-miR156c	MIR156	c122383.graph_c0	--	--	--	--	--	--	--	--	R	General function prediction only	hypothetical protein VITISV_017108 [Vitis vinifera]	--	--	--	--	TTGACAGAAGAGAGAGAGCAC
ahy-miR156c	MIR156	c122475.graph_c0	[R]	General function prediction only	Molecular Function: nucleotide binding (GO:0000166);; Molecular Function: nucleic acid binding (GO:0003676);;	K13201|0|rcu:RCOM_0684960|nucleolysin tia-1, putative; K13201 nucleolysin TIA-1/TIAR (A)	[R]	General function prediction only	RNA recognition motif. (a.k.a. RRM, RBD, or RNP domain);; RNA recognition motif (a.k.a. RRM, RBD, or RNP domain);; RNA recognition motif. (a.k.a. RRM, RBD, or RNP domain)	Oligouridylate-binding protein 1B GN=UBP1B OS=Arabidopsis thaliana (Mouse-ear cress) PE=1 SV=1	R	General function prediction only	nucleolysin tia-1, putative [Ricinus communis]	--	--	--	--	TTGACAGAAGAGAGAGAGCAC
ahy-miR156c	MIR156	c124014.graph_c0	--	--	--	--	[R]	General function prediction only	Kelch motif;; Kelch motif;; Galactose oxidase, central domain;; Galactose oxidase, central domain;; Kelch motif;; F-box domain	F-box/kelch-repeat protein At1g15670 GN=At1g15670 OS=Arabidopsis thaliana (Mouse-ear cress) PE=2 SV=1	R	General function prediction only	PREDICTED: F-box/kelch-repeat protein At1g15670-like [Nicotiana sylvestris]	--	--	--	--	TTGACAGAAGAGAGAGAGCAC
ahy-miR156c	MIR156	c124685.graph_c0	--	--	Molecular Function: sequence-specific DNA binding transcription factor activity (GO:0003700);; Cellular Component: nucleus (GO:0005634);; Biological Process: regulation of transcription, DNA-templated (GO:0006355);; Molecular Function: sequence-specific DNA binding (GO:0043565);;	--	[K]	Transcription	KNOX2 domain;; KNOX1 domain;; Homeobox KN domain;; ELK domain;; Homeobox domain	Homeobox protein SBH1 GN=H1 OS=Glycine max (Soybean) PE=2 SV=1	K	Transcription	KNOX/ELK homeobox transcription factor isoform 1 [Theobroma cacao]	--	--	--	--	TTGACAGAAGAGAGAGAGCAC
ahy-miR156c	MIR156	c124921.graph_c0	--	--	--	--	--	--	--	--	--	--	--	--	--	--	--	TTGACAGAAGAGAGAGAGCAC
ahy-miR156c	MIR156	c126311.graph_c0	--	--	--	--	--	--	--	--	--	--	--	--	--	--	--	TTGACAGAAGAGAGAGAGCAC
ahy-miR156c	MIR156	c126976.graph_c0	[B]	Chromatin structure and dynamics	Cellular Component: chromosome, centromeric region (GO:0000775);; Cellular Component: nucleosome (GO:0000786);; Biological Process: cytokinesis by cell plate formation (GO:0000911);; Molecular Function: DNA binding (GO:0003677);; Cellular Component: nucleus (GO:0005634);; Biological Process: DNA replication initiation (GO:0006270);; Biological Process: regulation of DNA replication (GO:0006275);;…	K11253|4.72078e-50|sot:102603327|histone H3-like centromeric protein HTR12-like; K11253 histone H3 (A)	[B]	Chromatin structure and dynamics	Core histone H2A/H2B/H3/H4;; Histone-like transcription factor (CBF/NF-Y) and archaeal histone	Histone H3-like centromeric protein HTR12 GN=F6F3.17 OS=Arabidopsis thaliana (Mouse-ear cress) PE=1 SV=3	B	Chromatin structure and dynamics	PREDICTED: histone H3-like centromeric protein HTR12 [Solanum lycopersicum]	--	--	--	--	TTGACAGAAGAGAGAGAGCAC
ahy-miR156c	MIR156	c127065.graph_c0	[E]	Amino acid transport and metabolism	Molecular Function: serine-type endopeptidase activity (GO:0004252);; Biological Process: proteolysis (GO:0006508);; Cellular Component: membrane (GO:0016020);; Molecular Function: serine-type exopeptidase activity (GO:0070008);;	--	[O]	Posttranslational modification, protein turnover, chaperones	Prolyl oligopeptidase family;; Alpha/beta hydrolase family	--	O	Posttranslational modification, protein turnover, chaperones	hypothetical protein PRUPE_ppa001644mg [Prunus persica]	--	--	--	--	TTGACAGAAGAGAGAGAGCAC
ahy-miR156c	MIR156	c127250.graph_c0	--	--	--	--	--	--	--	--	--	--	--	--	--	--	--	TTGACAGAAGAGAGAGAGCAC
ahy-miR156c	MIR156	c128422.graph_c0	--	--	--	--	[T]	Signal transduction mechanisms	BAG domain;; Ubiquitin family	BAG family molecular chaperone regulator 4 GN=BAG4 OS=Arabidopsis thaliana (Mouse-ear cress) PE=1 SV=1	O	Posttranslational modification, protein turnover, chaperones	hypothetical protein AMTR_s00007p00177030 [Amborella trichopoda]	--	--	--	--	TTGACAGAAGAGAGAGAGCAC
ahy-miR156c	MIR156	c128451.graph_c0	--	--	Cellular Component: membrane (GO:0016020);; Molecular Function: hydrolase activity (GO:0016787);;	--	--	--	--	--	R	General function prediction only	PREDICTED: uncharacterized protein LOC104595864 [Nelumbo nucifera]	--	--	--	--	TTGACAGAAGAGAGAGAGCAC
ahy-miR156c	MIR156	c128466.graph_c0	[R]	General function prediction only	Biological Process: proximal/distal pattern formation (GO:0009954);; Biological Process: floral organ abscission (GO:0010227);; Biological Process: flower morphogenesis (GO:0048439);;	K10520|0|vvi:100260193|BTB/POZ domain-containing protein At2g04740; K10520 ankyrin repeat and BTB/POZ domain-containing protein 1 (A)	[R]	General function prediction only	BTB/POZ domain;; Ankyrin repeats (3 copies);; Ankyrin repeats (many copies);; Ankyrin repeat	BTB/POZ domain-containing protein At2g04740 GN=At2g04740 OS=Arabidopsis thaliana (Mouse-ear cress) PE=2 SV=2	R	General function prediction only	PREDICTED: BTB/POZ domain-containing protein At2g04740 [Vitis vinifera]	--	--	--	--	TTGACAGAAGAGAGAGAGCAC
ahy-miR156c	MIR156	c128788.graph_c0	--	--	--	--	--	--	GDSL/SGNH-like Acyl-Esterase family found in Pmr5 and Cas1p;; PMR5 N terminal Domain	Protein trichome birefringence-like 2 GN=TBL2 OS=Arabidopsis thaliana (Mouse-ear cress) PE=2 SV=1	S	Function unknown	hypothetical protein PRUPE_ppa002834mg [Prunus persica]	--	--	--	--	TTGACAGAAGAGAGAGAGCAC
ahy-miR156c	MIR156	c129481.graph_c0	--	--	--	--	--	--	Transcriptional regulator of RNA polII, SAGA, subunit	--	S	Function unknown	Uncharacterized protein TCM_036818 [Theobroma cacao]	--	--	--	--	TTGACAGAAGAGAGAGAGCAC
ahy-miR156c	MIR156	c130522.graph_c0	--	--	--	--	--	--	--	--	--	--	--	--	--	--	--	TTGACAGAAGAGAGAGAGCAC
ahy-miR156c	MIR156	c131076.graph_c0	[GER]	--	Cellular Component: membrane (GO:0016020);;	K15289|1.4589e-102|pop:POPTR_0018s02000g|POPTRDRAFT_737259; hypothetical protein; K15289 solute carrier family 35, member F5 (A)	[S]	Function unknown	EamA-like transporter family	--	S	Function unknown	hypothetical protein POPTR_0018s02000g [Populus trichocarpa]	--	--	--	--	TTGACAGAAGAGAGAGAGCAC
ahy-miR156c	MIR156	c131405.graph_c0	--	--	Biological Process: proteolysis (GO:0006508);; Molecular Function: cysteine-type peptidase activity (GO:0008234);;	--	--	--	--	F-box protein At4g35930 GN=At4g35930 OS=Arabidopsis thaliana (Mouse-ear cress) PE=2 SV=1	S	Function unknown	unnamed protein product [Coffea canephora]	--	--	--	--	TTGACAGAAGAGAGAGAGCAC
ahy-miR156c	MIR156	c131420.graph_c0	--	--	--	--	--	--	--	--	--	--	--	--	--	--	--	TTGACAGAAGAGAGAGAGCAC
ahy-miR156c	MIR156	c131946.graph_c0	[U]	Intracellular trafficking, secretion, and vesicular transport	Biological Process: proteolysis (GO:0006508);; Molecular Function: serine-type peptidase activity (GO:0008236);; Cellular Component: integral component of membrane (GO:0016021);;	K03100|6.40469e-142|vvi:100243802|probable thylakoidal processing peptidase 2, chloroplastic-like; K03100 signal peptidase I [EC:3.4.21.89] (A)	[O]	Posttranslational modification, protein turnover, chaperones	Signal peptidase, peptidase S26;; Peptidase S24-like	Probable thylakoidal processing peptidase 2, chloroplastic (Precursor) GN=TPP2 OS=Arabidopsis thaliana (Mouse-ear cress) PE=2 SV=1	O	Posttranslational modification, protein turnover, chaperones	PREDICTED: thylakoidal processing peptidase 1, chloroplastic [Vitis vinifera]	--	--	--	--	TTGACAGAAGAGAGAGAGCAC
ahy-miR156c	MIR156	c132009.graph_c0	--	--	--	--	--	--	Protein of unknown function (DUF4005);; IQ calmodulin-binding motif	Protein IQ-DOMAIN 1 GN=IQD1 OS=Arabidopsis thaliana (Mouse-ear cress) PE=1 SV=1	S	Function unknown	PREDICTED: protein IQ-DOMAIN 1 [Nelumbo nucifera]	--	--	--	--	TTGACAGAAGAGAGAGAGCAC
ahy-miR156c	MIR156	c132161.graph_c0	--	--	Molecular Function: nucleic acid binding (GO:0003676);; Cellular Component: nucleus (GO:0005634);; Biological Process: red, far-red light phototransduction (GO:0009585);; Biological Process: embryo development ending in seed dormancy (GO:0009793);; Biological Process: negative regulation of photomorphogenesis (GO:0010100);; Biological Process: protein ubiquitination (GO:0016567);; Cellular Compon…	K10610|0|vvi:100256664|DNA damage-binding protein 1; K10610 DNA damage-binding protein 1 (A)	[L]	Replication, recombination and repair	Mono-functional DNA-alkylating methyl methanesulfonate N-term;; CPSF A subunit region	DNA damage-binding protein 1 GN=DDB1 OS=Solanum lycopersicum (Tomato) PE=1 SV=1	L	Replication, recombination and repair	PREDICTED: DNA damage-binding protein 1 [Vitis vinifera]	--	--	--	--	TTGACAGAAGAGAGAGAGCAC
ahy-miR156c	MIR156	c132228.graph_c0	--	--	Molecular Function: metal ion binding (GO:0046872);;	--	[R]	General function prediction only	AP2 domain;; AN1-like Zinc finger;; A20-like zinc finger	Zinc finger A20 and AN1 domain-containing stress-associated protein 4 GN=SAP4 OS=Arabidopsis thaliana (Mouse-ear cress) PE=1 SV=1	R	General function prediction only	ethylene responsive element binding factor, partial [Camellia sinensis]	--	--	--	--	TTGACAGAAGAGAGAGAGCAC
ahy-miR156c	MIR156	c132309.graph_c0	--	--	Biological Process: response to molecule of bacterial origin (GO:0002237);; Molecular Function: ubiquitin-protein transferase activity (GO:0004842);; Biological Process: response to insect (GO:0009625);; Biological Process: shade avoidance (GO:0009641);; Biological Process: jasmonic acid and ethylene-dependent systemic resistance (GO:0009861);; Biological Process: jasmonic acid mediated signaling…	K13463|0|tcc:TCM_042602|RNI-like superfamily protein; K13463 coronatine-insensitive protein 1 (A)	[R]	General function prediction only	--	Coronatine-insensitive protein 1 GN=T28M21.10 OS=Arabidopsis thaliana (Mouse-ear cress) PE=1 SV=1	R	General function prediction only	RNI-like superfamily protein [Theobroma cacao]	--	--	--	--	TTGACAGAAGAGAGAGAGCAC
ahy-miR156c	MIR156	c132769.graph_c0	[C]	Energy production and conversion	Cellular Component: cytoplasm (GO:0005737);; Molecular Function: FMN binding (GO:0010181);; Molecular Function: oxidoreductase activity (GO:0016491);; Biological Process: oxidation-reduction process (GO:0055114);;	K05894|0|sot:102605467|12-oxophytodienoate reductase-like protein-like; K05894 12-oxophytodienoic acid reductase [EC:1.3.1.42] (A)	[CR]	--	NADH:flavin oxidoreductase / NADH oxidase family	12-oxophytodienoate reductase-like protein GN=OPR2 OS=Solanum lycopersicum (Tomato) PE=2 SV=1	C	Energy production and conversion	12-oxophytodienoate reductase 2 [Nicotiana tabacum]	--	--	--	--	TTGACAGAAGAGAGAGAGCAC
ahy-miR156c	MIR156	c133269.graph_c3	[DO]	--	Cellular Component: anaphase-promoting complex (GO:0005680);; Biological Process: phloem or xylem histogenesis (GO:0010087);; Biological Process: regulation of mitotic metaphase/anaphase transition (GO:0030071);; Biological Process: anaphase-promoting complex-dependent proteasomal ubiquitin-dependent protein catabolic process (GO:0031145);; Biological Process: regulation of DNA endoreduplication …	K03357|2.92214e-86|csv:101218217|anaphase-promoting complex subunit 10-like; K03357 anaphase-promoting complex subunit 10 (A)	[DO]	--	Anaphase-promoting complex, subunit 10 (APC10);; Anaphase-promoting complex, subunit 10 (APC10)	Anaphase-promoting complex subunit 10 GN=APC10 OS=Arabidopsis thaliana (Mouse-ear cress) PE=1 SV=2	D	Cell cycle control, cell division, chromosome partitioning	PREDICTED: anaphase-promoting complex subunit 10-like [Cucumis sativus]	--	--	--	--	TTGACAGAAGAGAGAGAGCAC
ahy-miR156c	MIR156	c133548.graph_c0	--	--	--	--	[R]	General function prediction only	PPR repeat family;; PPR repeat;; PPR repeat;; Pentatricopeptide repeat domain;; DYW family of nucleic acid deaminases	Pentatricopeptide repeat-containing protein At1g71420 GN=PCMP-H70 OS=Arabidopsis thaliana (Mouse-ear cress) PE=2 SV=1	R	General function prediction only	PREDICTED: pentatricopeptide repeat-containing protein At1g71420-like [Vitis vinifera]	--	--	--	--	TTGACAGAAGAGAGAGAGCAC
ahy-miR156c	MIR156	c134859.graph_c1	--	--	--	--	[V]	Defense mechanisms	3-beta hydroxysteroid dehydrogenase/isomerase family;; NADH(P)-binding;; NAD dependent epimerase/dehydratase family;; NmrA-like family	Cinnamoyl-CoA reductase 2 GN=CCR2 OS=Arabidopsis thaliana (Mouse-ear cress) PE=1 SV=1	V	Defense mechanisms	PREDICTED: cinnamoyl-CoA reductase 2-like isoform X2 [Vitis vinifera]	--	--	--	--	TTGACAGAAGAGAGAGAGCAC
ahy-miR156c	MIR156	c135009.graph_c1	--	--	--	--	[L]	Replication, recombination and repair	Domain of unknown function (DUF4413);; hAT family C-terminal dimerisation region;; BED zinc finger	Zinc finger BED domain-containing protein RICESLEEPER 2 OS=Oryza sativa subsp. japonica (Rice) PE=2 SV=1	L	Replication, recombination and repair	PREDICTED: zinc finger BED domain-containing protein RICESLEEPER 1-like isoform X2 [Vitis vinifera]	--	--	--	--	TTGACAGAAGAGAGAGAGCAC
ahy-miR156c	MIR156	c135275.graph_c1	--	--	--	--	[R]	General function prediction only	YT521-B-like domain	30-kDa cleavage and polyadenylation specificity factor 30 {ECO:0000303|PubMed:18479511} OS=Arabidopsis thaliana (Mouse-ear cress) PE=1 SV=1	R	General function prediction only	hypothetical protein PRUPE_ppa002483mg [Prunus persica]	--	--	--	--	TTGACAGAAGAGAGAGAGCAC
ahy-miR156c	MIR156	c135315.graph_c0	--	--	Molecular Function: zinc ion binding (GO:0008270);;	--	[TZ]	--	Protein of unknown function (DUF3633);; Protein of unknown function, DUF594	Protein DA1-related 2 GN=DAR2 OS=Arabidopsis thaliana (Mouse-ear cress) PE=2 SV=1	Z	Cytoskeleton	PREDICTED: protein DA1-related 2 isoform X2 [Beta vulgaris subsp. vulgaris]	--	--	--	--	TTGACAGAAGAGAGAGAGCAC
ahy-miR156c	MIR156	c135467.graph_c0	--	--	Molecular Function: protein binding (GO:0005515);; Cellular Component: nucleoid (GO:0009295);; Cellular Component: chloroplast thylakoid (GO:0009534);;	--	--	--	--	--	S	Function unknown	hypothetical protein JCGZ_01143 [Jatropha curcas]	--	--	--	--	TTGACAGAAGAGAGAGAGCAC
ahy-miR156c	MIR156	c135508.graph_c0	--	--	Biological Process: plastid organization (GO:0009657);; Biological Process: gene expression (GO:0010467);; Biological Process: RNA metabolic process (GO:0016070);;	--	--	--	--	Protein CHUP1, chloroplastic GN=CHUP1 OS=Arabidopsis thaliana (Mouse-ear cress) PE=1 SV=1	R	General function prediction only	hypothetical protein CISIN_1g046111mg [Citrus sinensis]	--	--	--	--	TTGACAGAAGAGAGAGAGCAC
ahy-miR156c	MIR156	c136094.graph_c1	[O]	Posttranslational modification, protein turnover, chaperones	--	--	--	--	Domain of unknown function (DUF3444);; DnaJ domain	DnaJ protein P58IPK homolog (Precursor) OS=Arabidopsis thaliana (Mouse-ear cress) PE=1 SV=1	O	Posttranslational modification, protein turnover, chaperones	PREDICTED: uncharacterized protein LOC100244334 [Vitis vinifera]	--	--	--	--	TTGACAGAAGAGAGAGAGCAC
ahy-miR156c	MIR156	c136153.graph_c0	--	--	--	--	--	--	--	--	S	Function unknown	PREDICTED: titin [Nicotiana sylvestris]	--	--	--	--	TTGACAGAAGAGAGAGAGCAC
ahy-miR156c	MIR156	c136272.graph_c0	[G]	Carbohydrate transport and metabolism	Molecular Function: alpha-amylase activity (GO:0004556);; Molecular Function: calcium ion binding (GO:0005509);; Biological Process: carbohydrate metabolic process (GO:0005975);; Molecular Function: glucan 1,4-alpha-maltotetraohydrolase activity (GO:0033910);;	--	[G]	Carbohydrate transport and metabolism	Alpha amylase, catalytic domain;; Alpha-amylase C-terminal beta-sheet domain;; Alpha amylase, catalytic domain	Alpha-amylase 3, chloroplastic (Precursor) GN=AMY3 OS=Arabidopsis thaliana (Mouse-ear cress) PE=1 SV=1	G	Carbohydrate transport and metabolism	PREDICTED: uncharacterized protein LOC104085350 isoform X2 [Nicotiana tomentosiformis]	--	--	--	--	TTGACAGAAGAGAGAGAGCAC
ahy-miR156c	MIR156	c136536.graph_c0	--	--	--	K14400|0|vvi:100255600|polyadenylation and cleavage factor homolog 4; K14400 pre-mRNA cleavage complex 2 protein Pcf11 (A)	[A]	RNA processing and modification	RNA polymerase II-binding domain.	Polyadenylation and cleavage factor homolog 4 {ECO:0000305} OS=Arabidopsis thaliana (Mouse-ear cress) PE=1 SV=1	A	RNA processing and modification	PREDICTED: polyadenylation and cleavage factor homolog 4 [Vitis vinifera]	--	--	--	--	TTGACAGAAGAGAGAGAGCAC
ahy-miR156c	MIR156	c136811.graph_c0	--	--	--	--	--	--	SBP domain	Squamosa promoter-binding-like protein 6 GN=SPL6 OS=Arabidopsis thaliana (Mouse-ear cress) PE=2 SV=2	K	Transcription	PREDICTED: squamosa promoter-binding-like protein 6 isoform X1 [Vitis vinifera]	--	--	--	--	TTGACAGAAGAGAGAGAGCAC
ahy-miR156c	MIR156	c136833.graph_c0	--	--	Molecular Function: sequence-specific DNA binding transcription factor activity (GO:0003700);; Biological Process: regulation of transcription, DNA-templated (GO:0006355);; Molecular Function: sequence-specific DNA binding (GO:0043565);;	K18834|4.5007e-52|vvi:100256306|WRKY transcription factor 1-like; K18834 WRKY transcription factor 1 (A)	--	--	WRKY DNA -binding domain	WRKY transcription factor 1 OS=Arabidopsis thaliana (Mouse-ear cress) PE=1 SV=1	K	Transcription	WRKY transcription factor 01.1 [Jatropha curcas]	--	--	--	--	TTGACAGAAGAGAGAGAGCAC
ahy-miR156c	MIR156	c137116.graph_c0	[E]	Amino acid transport and metabolism	--	K01354|0|pxb:103943243|prolyl endopeptidase-like; K01354 oligopeptidase B [EC:3.4.21.83] (A)	[O]	Posttranslational modification, protein turnover, chaperones	Prolyl oligopeptidase, N-terminal beta-propeller domain;; Prolyl oligopeptidase family	--	O	Posttranslational modification, protein turnover, chaperones	PREDICTED: prolyl endopeptidase-like isoform X1 [Nelumbo nucifera]	--	--	--	--	TTGACAGAAGAGAGAGAGCAC
ahy-miR156c	MIR156	c137174.graph_c0	[R]	General function prediction only	Molecular Function: nucleic acid binding (GO:0003676);; Cellular Component: nucleus (GO:0005634);; Biological Process: cellular process (GO:0009987);; Biological Process: single-organism process (GO:0044699);;	K12741|4.95746e-120|vvi:100248626|uncharacterized LOC100248626; K12741 heterogeneous nuclear ribonucleoprotein A1/A3 (A)	[R]	General function prediction only	RNA recognition motif. (a.k.a. RRM, RBD, or RNP domain);; RNA recognition motif (a.k.a. RRM, RBD, or RNP domain);; RNA recognition motif. (a.k.a. RRM, RBD, or RNP domain);; F-box associated;; F-box associated domain;; F-box domain;; F-box-like	UBP1-associated protein 2C GN=UBA2C OS=Arabidopsis thaliana (Mouse-ear cress) PE=2 SV=1	A	RNA processing and modification	PREDICTED: UBP1-associated protein 2C [Nelumbo nucifera]	--	--	--	--	TTGACAGAAGAGAGAGAGCAC
ahy-miR156c	MIR156	c137636.graph_c0	--	--	Molecular Function: inorganic anion exchanger activity (GO:0005452);; Biological Process: anion transport (GO:0006820);; Cellular Component: integral component of membrane (GO:0016021);;	--	[P]	Inorganic ion transport and metabolism	HCO3- transporter family	Probable boron transporter 2 GN=BOR2 OS=Arabidopsis thaliana (Mouse-ear cress) PE=2 SV=1	P	Inorganic ion transport and metabolism	PREDICTED: probable boron transporter 2 [Vitis vinifera]	--	--	--	--	TTGACAGAAGAGAGAGAGCAC
ahy-miR156c	MIR156	c137780.graph_c0	--	--	Biological Process: carbohydrate metabolic process (GO:0005975);; Molecular Function: cellulase activity (GO:0008810);; Molecular Function: carbohydrate binding (GO:0030246);;	--	--	--	Glycosyl hydrolase family 9;; Carbohydrate binding domain CBM49;; AMP-binding enzyme	Endoglucanase 6 (Precursor) GN=At1g64390 OS=Arabidopsis thaliana (Mouse-ear cress) PE=2 SV=2	G	Carbohydrate transport and metabolism	endoglucanase 6-like protein [Camellia sinensis]	--	--	--	--	TTGACAGAAGAGAGAGAGCAC
ahy-miR156c	MIR156	c137980.graph_c0	--	--	Molecular Function: carboxylic ester hydrolase activity (GO:0004091);; Molecular Function: triglyceride lipase activity (GO:0004806);; Molecular Function: calmodulin binding (GO:0005516);; Biological Process: lipid catabolic process (GO:0016042);;	--	[IOT]	--	--	--	T	Signal transduction mechanisms	hypothetical protein EUGRSUZ_F028542, partial [Eucalyptus grandis]	--	--	--	--	TTGACAGAAGAGAGAGAGCAC
ahy-miR156c	MIR156	c138111.graph_c1	--	--	--	--	--	--	--	--	--	--	--	--	--	--	--	TTGACAGAAGAGAGAGAGCAC
ahy-miR156c	MIR156	c138240.graph_c0	--	--	--	--	[R]	General function prediction only	PPR repeat family;; PPR repeat;; PPR repeat;; Pentatricopeptide repeat domain;; Tetratricopeptide repeat;; Mitochondrial 28S ribosomal protein S27;; Tetratricopeptide repeat;; Tetratricopeptide repeat	Pentatricopeptide repeat-containing protein At3g06920 GN=At3g06920 OS=Arabidopsis thaliana (Mouse-ear cress) PE=2 SV=1	R	General function prediction only	PREDICTED: pentatricopeptide repeat-containing protein At3g06920 [Vitis vinifera]	--	--	--	--	TTGACAGAAGAGAGAGAGCAC
ahy-miR156c	MIR156	c139007.graph_c0	--	--	--	--	--	--	--	--	--	--	--	--	--	--	--	TTGACAGAAGAGAGAGAGCAC
ahy-miR156c	MIR156	c139440.graph_c0	--	--	--	K15032|8.19744e-85|cit:102610905|hypothetical protein; K15032 mTERF domain-containing protein, mitochondrial (A)	[KR]	--	mTERF;; zinc-binding in reverse transcriptase	LRR receptor-like serine/threonine-protein kinase RPK2 (Precursor) OS=Arabidopsis thaliana (Mouse-ear cress) PE=2 SV=1	K	Transcription	hypothetical protein CICLE_v10020375mg [Citrus clementina]	--	--	--	--	TTGACAGAAGAGAGAGAGCAC
ahy-miR156c	MIR156	c140193.graph_c0	[J]	Translation, ribosomal structure and biogenesis	Cellular Component: ribosome (GO:0005840);;	K02947|2.75925e-49|ppp:PHYPADRAFT_173229|hypothetical protein; K02947 small subunit ribosomal protein S10e (A)	[J]	Translation, ribosomal structure and biogenesis	Plectin/S10 domain	40S ribosomal protein S10-2 GN=RPS10B OS=Arabidopsis thaliana (Mouse-ear cress) PE=2 SV=1	J	Translation, ribosomal structure and biogenesis	predicted protein [Physcomitrella patens]	--	--	--	--	TTGACAGAAGAGAGAGAGCAC
ahy-miR156c	MIR156	c142719.graph_c0	--	--	--	--	--	--	--	--	--	--	PREDICTED: uncharacterized protein LOC104091554 [Nicotiana tomentosiformis]	--	--	--	--	TTGACAGAAGAGAGAGAGCAC
ahy-miR156c	MIR156	c149430.graph_c0	--	--	--	--	--	--	--	--	--	--	--	--	--	--	--	TTGACAGAAGAGAGAGAGCAC
ahy-miR156c	MIR156	c151399.graph_c0	--	--	--	--	--	--	--	--	--	--	--	--	--	--	--	TTGACAGAAGAGAGAGAGCAC
ahy-miR156c	MIR156	c152023.graph_c0	--	--	Molecular Function: ATP binding (GO:0005524);; Molecular Function: kinase activity (GO:0016301);; Biological Process: phosphorylation (GO:0016310);;	--	--	--	--	--	S	Function unknown	unnamed protein product [Vitis vinifera]	--	--	--	--	TTGACAGAAGAGAGAGAGCAC
ahy-miR156c	MIR156	c163645.graph_c0	--	--	--	--	[D]	Cell cycle control, cell division, chromosome partitioning	Cyclin-dependent kinase 5 activator protein	--	D	Cell cycle control, cell division, chromosome partitioning	--	--	--	--	--	TTGACAGAAGAGAGAGAGCAC
ahy-miR156c	MIR156	c174854.graph_c0	--	--	--	--	--	--	--	--	--	--	--	--	--	--	--	TTGACAGAAGAGAGAGAGCAC
ahy-miR156c	MIR156	c187666.graph_c0	--	--	--	--	--	--	--	--	--	--	--	--	--	--	--	TTGACAGAAGAGAGAGAGCAC
ahy-miR156c	MIR156	c21841.graph_c0	--	--	--	--	--	--	--	--	--	--	--	--	--	--	--	TTGACAGAAGAGAGAGAGCAC
ahy-miR156c	MIR156	c25766.graph_c0	--	--	--	--	--	--	--	--	--	--	--	--	--	--	--	TTGACAGAAGAGAGAGAGCAC
ahy-miR156c	MIR156	c25840.graph_c0	--	--	--	--	--	--	--	--	--	--	--	--	--	--	--	TTGACAGAAGAGAGAGAGCAC
ahy-miR156c	MIR156	c27321.graph_c0	--	--	--	--	--	--	--	--	--	--	--	--	--	--	--	TTGACAGAAGAGAGAGAGCAC
ahy-miR156c	MIR156	c45549.graph_c0	--	--	--	--	--	--	--	--	--	--	--	--	--	--	--	TTGACAGAAGAGAGAGAGCAC
ahy-miR156c	MIR156	c50504.graph_c0	[T]	Signal transduction mechanisms	Biological Process: phosphorelay signal transduction system (GO:0000160);; Molecular Function: signal transducer activity (GO:0004871);; Molecular Function: 2-alkenal reductase [NAD(P)] activity (GO:0032440);; Biological Process: oxidation-reduction process (GO:0055114);;	K14490|1.81605e-54|tcc:TCM_026508|Histidine-containing phosphotransfer protein 1 isoform 1; K14490 histidine-containing phosphotransfer peotein (A)	[T]	Signal transduction mechanisms	Hpt domain	Histidine-containing phosphotransfer protein 1 GN=MIL23.8 OS=Arabidopsis thaliana (Mouse-ear cress) PE=1 SV=1	T	Signal transduction mechanisms	Histidine-containing phosphotransfer protein 1 isoform 1 [Theobroma cacao]	--	--	--	--	TTGACAGAAGAGAGAGAGCAC
ahy-miR156c	MIR156	c51516.graph_c0	[R]	General function prediction only	--	--	[R]	General function prediction only	Alpha/beta hydrolase family;; Serine hydrolase (FSH1)	--	R	General function prediction only	PREDICTED: alpha/beta hydrolase domain-containing protein 17C-like [Solanum tuberosum]	--	--	--	--	TTGACAGAAGAGAGAGAGCAC
ahy-miR156c	MIR156	c52627.graph_c0	--	--	--	--	--	--	--	--	S	Function unknown	PREDICTED: putative ribonuclease H protein At1g65750 [Malus domestica]	--	--	--	--	TTGACAGAAGAGAGAGAGCAC
ahy-miR156c	MIR156	c55219.graph_c0	--	--	--	--	--	--	--	--	--	--	--	--	--	--	--	TTGACAGAAGAGAGAGAGCAC
ahy-miR156c	MIR156	c56171.graph_c0	--	--	--	--	--	--	--	--	--	--	--	--	--	--	--	TTGACAGAAGAGAGAGAGCAC
ahy-miR156c	MIR156	c59716.graph_c0	--	--	Molecular Function: 1-phosphatidylinositol binding (GO:0005545);; Cellular Component: clathrin coat (GO:0030118);; Molecular Function: clathrin binding (GO:0030276);; Biological Process: clathrin coat assembly (GO:0048268);;	--	[TU]	--	ANTH domain	Putative clathrin assembly protein At1g14910 GN=At1g14910 OS=Arabidopsis thaliana (Mouse-ear cress) PE=2 SV=2	F	Nucleotide transport and metabolism	PREDICTED: putative clathrin assembly protein At2g01600 [Sesamum indicum]	--	--	--	--	TTGACAGAAGAGAGAGAGCAC
ahy-miR156c	MIR156	c61261.graph_c0	--	--	Molecular Function: zinc ion binding (GO:0008270);;	--	--	--	--	--	R	General function prediction only	PREDICTED: uncharacterized protein LOC100264219 [Vitis vinifera]	--	--	--	--	TTGACAGAAGAGAGAGAGCAC
ahy-miR156c	MIR156	c61489.graph_c0	--	--	--	--	--	--	SBP domain	Squamosa promoter-binding-like protein 5 GN=SPL5 OS=Arabidopsis thaliana (Mouse-ear cress) PE=2 SV=1	K	Transcription	PREDICTED: squamosa promoter-binding protein 1 isoform X1 [Elaeis guineensis]	--	--	--	--	TTGACAGAAGAGAGAGAGCAC
ahy-miR156c	MIR156	c64549.graph_c0	--	--	--	--	--	--	PMR5 N terminal Domain	Protein trichome birefringence-like 11 GN=TBL11 OS=Arabidopsis thaliana (Mouse-ear cress) PE=2 SV=1	--	--	PREDICTED: protein trichome birefringence-like 8 isoform X2 [Nicotiana tomentosiformis]	--	--	--	--	TTGACAGAAGAGAGAGAGCAC
ahy-miR156c	MIR156	c70653.graph_c0	--	--	Cellular Component: plasma membrane (GO:0005886);;	--	--	--	Weak chloroplast movement under blue light	WEB family protein At5g55860 GN=At5g55860 OS=Arabidopsis thaliana (Mouse-ear cress) PE=1 SV=1	S	Function unknown	PREDICTED: WEB family protein At5g55860 [Nicotiana tomentosiformis]	--	--	--	--	TTGACAGAAGAGAGAGAGCAC
ahy-miR156c	MIR156	c78103.graph_c0	--	--	--	--	--	--	--	--	--	--	--	--	--	--	--	TTGACAGAAGAGAGAGAGCAC
ahy-miR156c	MIR156	c79644.graph_c0	[RTKL]	--	Molecular Function: protein serine/threonine kinase activity (GO:0004674);; Molecular Function: ATP binding (GO:0005524);; Biological Process: protein phosphorylation (GO:0006468);;	--	[R]	General function prediction only	Protein kinase domain;; Protein tyrosine kinase	Protein kinase PVPK-1 OS=Phaseolus vulgaris (Kidney bean) PE=2 SV=1	T	Signal transduction mechanisms	unnamed protein product [Vitis vinifera]	--	--	--	--	TTGACAGAAGAGAGAGAGCAC
ahy-miR156c	MIR156	c82212.graph_c0	--	--	Biological Process: phosphatidylinositol biosynthetic process (GO:0006661);; Cellular Component: chloroplast (GO:0009507);;	--	[S]	Function unknown	Uncharacterised protein family (UPF0139)	Protein Asterix GN=At5g07960 OS=Arabidopsis thaliana (Mouse-ear cress) PE=3 SV=1	S	Function unknown	PREDICTED: protein Asterix [Eucalyptus grandis]	--	--	--	--	TTGACAGAAGAGAGAGAGCAC
ahy-miR156c	MIR156	c86192.graph_c0	--	--	--	--	--	--	--	--	--	--	--	--	--	--	--	TTGACAGAAGAGAGAGAGCAC
ahy-miR156c	MIR156	c86271.graph_c0	--	--	--	--	--	--	Protein of unknown function (DUF1675)	Ninja-family protein AFP2 GN=AFP2 OS=Arabidopsis thaliana (Mouse-ear cress) PE=1 SV=1	--	--	hypothetical protein POPTR_0008s09620g [Populus trichocarpa]	--	--	--	--	TTGACAGAAGAGAGAGAGCAC
ahy-miR156c	MIR156	c91740.graph_c0	--	--	--	--	--	--	--	--	--	--	--	--	--	--	--	TTGACAGAAGAGAGAGAGCAC
ahy-miR156c	MIR156	c91780.graph_c0	--	--	--	--	--	--	--	--	--	--	--	--	--	--	--	TTGACAGAAGAGAGAGAGCAC
ahy-miR156c	MIR156	c93398.graph_c0	--	--	--	--	--	--	--	--	--	--	--	--	--	--	--	TTGACAGAAGAGAGAGAGCAC
ahy-miR156c	MIR156	c95034.graph_c0	--	--	--	--	--	--	--	--	--	--	--	--	--	--	--	TTGACAGAAGAGAGAGAGCAC
ahy-miR156c	MIR156	c95638.graph_c0	--	--	--	--	[R]	General function prediction only	zinc-binding in reverse transcriptase	--	R	General function prediction only	hypothetical protein VITISV_017342 [Vitis vinifera]	--	--	--	--	TTGACAGAAGAGAGAGAGCAC
ahy-miR156c	MIR156	c97623.graph_c0	--	--	--	--	--	--	--	--	--	--	--	--	--	--	--	TTGACAGAAGAGAGAGAGCAC
ahy-miR156c	MIR156	c97723.graph_c0	--	--	--	--	--	--	--	--	--	--	--	--	--	--	--	TTGACAGAAGAGAGAGAGCAC
ahy-miR156c	MIR156	c98007.graph_c0	--	--	--	--	--	--	--	--	--	--	unnamed protein product [Vitis vinifera]	--	--	--	--	TTGACAGAAGAGAGAGAGCAC
ahy-miR159	MIR159	c101561.graph_c0	--	--	--	--	--	--	--	--	--	--	--	--	--	--	--	TTTGGATTGAAGGGAGCTCTA
ahy-miR159	MIR159	c103235.graph_c0	--	--	--	--	--	--	--	--	--	--	--	--	--	--	--	TTTGGATTGAAGGGAGCTCTA
ahy-miR159	MIR159	c109922.graph_c0	--	--	--	--	--	--	--	--	--	--	PREDICTED: uncharacterized protein LOC105052780 [Elaeis guineensis]	--	--	--	--	TTTGGATTGAAGGGAGCTCTA
ahy-miR159	MIR159	c111418.graph_c0	--	--	--	--	--	--	--	--	--	--	--	--	--	--	--	TTTGGATTGAAGGGAGCTCTA
ahy-miR159	MIR159	c112174.graph_c0	--	--	--	--	[R]	General function prediction only	PPR repeat family;; PPR repeat;; Pentatricopeptide repeat domain;; PPR repeat	Pentatricopeptide repeat-containing protein At4g13650 GN=PCMP-H42 OS=Arabidopsis thaliana (Mouse-ear cress) PE=2 SV=2	R	General function prediction only	PREDICTED: putative pentatricopeptide repeat-containing protein At3g15130 [Vitis vinifera]	--	--	--	--	TTTGGATTGAAGGGAGCTCTA
ahy-miR159	MIR159	c113147.graph_c0	--	--	--	--	--	--	--	--	--	--	--	--	--	--	--	TTTGGATTGAAGGGAGCTCTA
ahy-miR159	MIR159	c116570.graph_c0	--	--	--	--	--	--	--	--	--	--	--	--	--	--	--	TTTGGATTGAAGGGAGCTCTA
ahy-miR159	MIR159	c11834.graph_c0	--	--	Molecular Function: RNA binding (GO:0003723);; Molecular Function: RNA-directed DNA polymerase activity (GO:0003964);; Biological Process: RNA-dependent DNA replication (GO:0006278);; Cellular Component: plastid (GO:0009536);;	--	[R]	General function prediction only	--	--	R	General function prediction only	PREDICTED: putative ribonuclease H protein At1g65750 [Prunus mume]	--	--	--	--	TTTGGATTGAAGGGAGCTCTA
ahy-miR159	MIR159	c119531.graph_c0	--	--	Biological Process: cell wall macromolecule catabolic process (GO:0016998);;	--	--	--	LysM domain	--	R	General function prediction only	PREDICTED: uncharacterized protein LOC104111134 [Nicotiana tomentosiformis]	--	--	--	--	TTTGGATTGAAGGGAGCTCTA
ahy-miR159	MIR159	c121761.graph_c0	--	--	--	--	--	--	--	--	--	--	--	--	--	--	--	TTTGGATTGAAGGGAGCTCTA
ahy-miR159	MIR159	c121869.graph_c0	--	--	--	--	--	--	--	--	--	--	--	--	--	--	--	TTTGGATTGAAGGGAGCTCTA
ahy-miR159	MIR159	c123792.graph_c0	--	--	Cellular Component: mitochondrial respiratory chain complex III (GO:0005750);; Biological Process: mitochondrial electron transport, ubiquinol to cytochrome c (GO:0006122);; Molecular Function: ubiquinol-cytochrome-c reductase activity (GO:0008121);;	K00417|9.35157e-75|sly:101262441|cytochrome b-c1 complex subunit 7; K00417 ubiquinol-cytochrome c reductase subunit 7 (A)	[C]	Energy production and conversion	Ubiquinol-cytochrome C reductase complex 14kD subunit	Cytochrome b-c1 complex subunit 7 OS=Solanum tuberosum (Potato) PE=1 SV=1	C	Energy production and conversion	PREDICTED: cytochrome b-c1 complex subunit 7 [Nicotiana tomentosiformis]	--	--	--	--	TTTGGATTGAAGGGAGCTCTA
ahy-miR159	MIR159	c124251.graph_c0	--	--	--	--	--	--	Leucine Rich repeats (2 copies);; F-box domain;; F-box-like	F-box/LRR-repeat protein At1g67190 GN=At1g67190 OS=Arabidopsis thaliana (Mouse-ear cress) PE=2 SV=1	R	General function prediction only	PREDICTED: F-box/LRR-repeat protein At1g67190-like [Nicotiana tomentosiformis]	--	--	--	--	TTTGGATTGAAGGGAGCTCTA
ahy-miR159	MIR159	c125068.graph_c0	--	--	--	--	--	--	--	--	--	--	--	--	--	--	--	TTTGGATTGAAGGGAGCTCTA
ahy-miR159	MIR159	c127420.graph_c0	--	--	--	--	--	--	--	--	--	--	--	--	--	--	--	TTTGGATTGAAGGGAGCTCTA
ahy-miR159	MIR159	c129822.graph_c0	--	--	--	--	--	--	--	--	--	--	--	--	--	--	--	TTTGGATTGAAGGGAGCTCTA
ahy-miR159	MIR159	c130900.graph_c0	--	--	Molecular Function: ATP binding (GO:0005524);; Biological Process: ATP catabolic process (GO:0006200);; Molecular Function: ATPase activity (GO:0016887);;	K06185|0|pop:POPTR_0004s22410g|ABC transporter family protein; K06185 ATP-binding cassette, subfamily F, member 2 (A)	[R]	General function prediction only	ABC transporter;; ABC transporter;; AAA domain;; Protein of unknown function (DUF1602)	ABC transporter F family member 1 GN=MAE1.10 OS=Arabidopsis thaliana (Mouse-ear cress) PE=1 SV=1	R	General function prediction only	hypothetical protein EUGRSUZ_J00895 [Eucalyptus grandis]	--	--	--	--	TTTGGATTGAAGGGAGCTCTA
ahy-miR159	MIR159	c131717.graph_c0	--	--	--	--	--	--	--	--	--	--	--	--	--	--	--	TTTGGATTGAAGGGAGCTCTA
ahy-miR159	MIR159	c134460.graph_c0	--	--	Molecular Function: ATP binding (GO:0005524);; Cellular Component: chloroplast (GO:0009507);; Molecular Function: nucleoside-triphosphatase activity (GO:0017111);;	--	--	--	ATPase family associated with various cellular activities (AAA)	Protein Ycf2 {ECO:0000255|HAMAP-Rule:MF_01330} OS=Citrus sinensis (Sweet orange) PE=3 SV=1	O	Posttranslational modification, protein turnover, chaperones	probable ATPase [Eucalyptus cinerea]	--	--	--	--	TTTGGATTGAAGGGAGCTCTA
ahy-miR159	MIR159	c134497.graph_c0	[RTKL]	--	--	--	[T]	Signal transduction mechanisms	Protein kinase domain;; Protein tyrosine kinase;; Ankyrin repeats (3 copies);; Ankyrin repeat;; Ankyrin repeats (many copies);; Ankyrin repeats (many copies);; Ankyrin repeat;; Protein tyrosine kinase;; Protein kinase domain	Serine/threonine-protein kinase CTR1 GN=CTR1 OS=Arabidopsis thaliana (Mouse-ear cress) PE=1 SV=1	T	Signal transduction mechanisms	PREDICTED: seven transmembrane domain-containing tyrosine-protein kinase 1-like [Vitis vinifera]	--	--	--	--	TTTGGATTGAAGGGAGCTCTA
ahy-miR159	MIR159	c134574.graph_c0	--	--	--	--	--	--	Occludin homology domain	--	S	Function unknown	Dentin sialophosphoprotein-related, putative isoform 1 [Theobroma cacao]	--	--	--	--	TTTGGATTGAAGGGAGCTCTA
ahy-miR159	MIR159	c134782.graph_c0	--	--	--	--	--	--	Family of unknown function (DUF716);; POT family;; POT family	Protein NRT1/ PTR FAMILY 5.8 GN=NPF5.8 OS=Arabidopsis thaliana (Mouse-ear cress) PE=2 SV=1	S	Function unknown	PREDICTED: uncharacterized protein LOC104107880 [Nicotiana tomentosiformis]	--	--	--	--	TTTGGATTGAAGGGAGCTCTA
ahy-miR159	MIR159	c135092.graph_c0	--	--	Molecular Function: nucleic acid binding (GO:0003676);; Cellular Component: intracellular (GO:0005622);; Biological Process: nucleobase-containing compound metabolic process (GO:0006139);; Molecular Function: 3'-5' exonuclease activity (GO:0008408);;	--	[L]	Replication, recombination and repair	3'-5' exonuclease	Werner Syndrome-like exonuclease GN=F18A5.260 OS=Arabidopsis thaliana (Mouse-ear cress) PE=1 SV=1	L	Replication, recombination and repair	hypothetical protein JCGZ_23246 [Jatropha curcas]	--	--	--	--	TTTGGATTGAAGGGAGCTCTA
ahy-miR159	MIR159	c138058.graph_c0	--	--	--	--	--	--	--	--	--	--	--	--	--	--	--	TTTGGATTGAAGGGAGCTCTA
ahy-miR159	MIR159	c138565.graph_c0	[L]	Replication, recombination and repair	Molecular Function: RNA binding (GO:0003723);; Molecular Function: RNA-directed DNA polymerase activity (GO:0003964);; Cellular Component: mitochondrion (GO:0005739);; Biological Process: RNA-dependent DNA replication (GO:0006278);; Molecular Function: Type II site-specific deoxyribonuclease activity (GO:0009036);; Cellular Component: membrane (GO:0016020);;	--	[R]	General function prediction only	Reverse transcriptase (RNA-dependent DNA polymerase)	RNA-directed DNA polymerase homolog OS=Oenothera berteroana (Bertero&apos;s evening primrose) PE=4 SV=1	R	General function prediction only	ORF3, partial [Dioscorea rotundata]	--	--	--	--	TTTGGATTGAAGGGAGCTCTA
ahy-miR159	MIR159	c139130.graph_c0	[RTKL]	--	Molecular Function: protein kinase activity (GO:0004672);; Molecular Function: binding (GO:0005488);;	--	[T]	Signal transduction mechanisms	Protein kinase domain;; Protein tyrosine kinase;; Wall-associated receptor kinase galacturonan-binding	Glycerophosphodiester phosphodiesterase protein kinase domain-containing GDPDL2 {ECO:0000305} (Precursor) OS=Arabidopsis thaliana (Mouse-ear cress) PE=1 SV=1	T	Signal transduction mechanisms	PREDICTED: probable receptor-like protein kinase At1g67000 isoform X1 [Vitis vinifera]	--	--	--	--	TTTGGATTGAAGGGAGCTCTA
ahy-miR159	MIR159	c139351.graph_c3	--	--	--	K15082|0|vvi:100244043|uncharacterized LOC100244043; K15082 DNA repair protein RAD7 (A)	[R]	General function prediction only	--	F-box protein SKP2A GN=SKP2A OS=Arabidopsis thaliana (Mouse-ear cress) PE=1 SV=1	R	General function prediction only	PREDICTED: uncharacterized protein LOC100244043 [Vitis vinifera]	--	--	--	--	TTTGGATTGAAGGGAGCTCTA
ahy-miR159	MIR159	c148901.graph_c0	--	--	--	--	[R]	General function prediction only	--	Uncharacterized mitochondrial protein AtMg00310 GN=AtMg00310 OS=Arabidopsis thaliana (Mouse-ear cress) PE=4 SV=1	R	General function prediction only	hypothetical protein OsJ_30951 [Oryza sativa Japonica Group]	--	--	--	--	TTTGGATTGAAGGGAGCTCTA
ahy-miR159	MIR159	c163490.graph_c0	--	--	--	--	--	--	--	--	--	--	--	--	--	--	--	TTTGGATTGAAGGGAGCTCTA
ahy-miR159	MIR159	c181993.graph_c0	--	--	Molecular Function: phosphoprotein phosphatase activity (GO:0004721);; Biological Process: defense response (GO:0006952);; Molecular Function: ADP binding (GO:0043531);;	--	--	--	--	--	T	Signal transduction mechanisms	PREDICTED: putative disease resistance protein RGA3 [Nicotiana sylvestris]	--	--	--	--	TTTGGATTGAAGGGAGCTCTA
ahy-miR159	MIR159	c185037.graph_c0	--	--	--	K18848|4.15567e-20|csv:101216335|probable S-adenosylmethionine-dependent methyltransferase At5g37990-like; K18848 indole-3-acetate O-methyltransferase [EC:2.1.1.278] (A)	--	--	SAM dependent carboxyl methyltransferase	Indole-3-acetate O-methyltransferase 1 GN=OSJNBa0087O24.5 OS=Oryza sativa subsp. japonica (Rice) PE=1 SV=1	--	--	PREDICTED: probable S-adenosylmethionine-dependent methyltransferase At5g38780 [Malus domestica]	--	--	--	--	TTTGGATTGAAGGGAGCTCTA
ahy-miR159	MIR159	c187080.graph_c0	--	--	--	--	--	--	--	--	--	--	--	--	--	--	--	TTTGGATTGAAGGGAGCTCTA
ahy-miR159	MIR159	c19333.graph_c0	--	--	--	--	--	--	--	--	--	--	--	--	--	--	--	TTTGGATTGAAGGGAGCTCTA
ahy-miR159	MIR159	c2136.graph_c0	--	--	Molecular Function: nucleic acid binding (GO:0003676);; Biological Process: cellular macromolecule metabolic process (GO:0044260);; Biological Process: nucleic acid metabolic process (GO:0090304);;	--	--	--	--	--	--	--	hypothetical protein VITISV_044337 [Vitis vinifera]	--	--	--	--	TTTGGATTGAAGGGAGCTCTA
ahy-miR159	MIR159	c25580.graph_c0	--	--	--	--	--	--	--	--	--	--	--	--	--	--	--	TTTGGATTGAAGGGAGCTCTA
ahy-miR159	MIR159	c27358.graph_c0	--	--	--	--	[S]	Function unknown	--	--	S	Function unknown	PREDICTED: ultraviolet-B receptor UVR8 [Nicotiana tomentosiformis]	--	--	--	--	TTTGGATTGAAGGGAGCTCTA
ahy-miR159	MIR159	c39184.graph_c0	--	--	Biological Process: defense response (GO:0006952);; Molecular Function: ADP binding (GO:0043531);;	--	[T]	Signal transduction mechanisms	NB-ARC domain	Disease resistance protein At4g27190 GN=At4g27190 OS=Arabidopsis thaliana (Mouse-ear cress) PE=2 SV=1	T	Signal transduction mechanisms	nucleotide-binding site leucine-rich repeat protein, partial [Rhododendron kanehirai]	--	--	--	--	TTTGGATTGAAGGGAGCTCTA
ahy-miR159	MIR159	c41016.graph_c0	--	--	--	--	--	--	--	--	--	--	--	--	--	--	--	TTTGGATTGAAGGGAGCTCTA
ahy-miR159	MIR159	c66282.graph_c0	--	--	--	--	--	--	--	--	--	--	--	--	--	--	--	TTTGGATTGAAGGGAGCTCTA
ahy-miR159	MIR159	c69492.graph_c0	--	--	--	--	--	--	--	--	--	--	--	--	--	--	--	TTTGGATTGAAGGGAGCTCTA
ahy-miR159	MIR159	c71767.graph_c0	--	--	--	--	--	--	--	--	--	--	--	--	--	--	--	TTTGGATTGAAGGGAGCTCTA
ahy-miR159	MIR159	c7261.graph_c0	--	--	--	--	--	--	--	--	--	--	--	--	--	--	--	TTTGGATTGAAGGGAGCTCTA
ahy-miR159	MIR159	c7597.graph_c0	--	--	Biological Process: transport (GO:0006810);; Molecular Function: substrate-specific transmembrane transporter activity (GO:0022891);;	K08145|6.90761e-43|sot:102582786|sugar transporter ERD6-like 16-like; K08145 MFS transporter, SP family, solute carrier family 2 (facilitated glucose transporter), member 8 (A)	[R]	General function prediction only	Sugar (and other) transporter	Sugar transporter ERD6-like 16 GN=At5g18840 OS=Arabidopsis thaliana (Mouse-ear cress) PE=2 SV=2	R	General function prediction only	PREDICTED: sugar transporter ERD6-like 16 isoform X2 [Nicotiana tomentosiformis]	--	--	--	--	TTTGGATTGAAGGGAGCTCTA
ahy-miR159	MIR159	c79666.graph_c1	--	--	--	--	--	--	--	--	--	--	--	--	--	--	--	TTTGGATTGAAGGGAGCTCTA
ahy-miR159	MIR159	c87645.graph_c0	--	--	--	--	--	--	--	--	--	--	--	--	--	--	--	TTTGGATTGAAGGGAGCTCTA
ahy-miR159	MIR159	c91379.graph_c0	--	--	--	--	--	--	--	--	--	--	--	--	--	--	--	TTTGGATTGAAGGGAGCTCTA
ahy-miR159	MIR159	c91396.graph_c0	--	--	Molecular Function: peptide-N4-(N-acetyl-beta-glucosaminyl)asparagine amidase activity (GO:0000224);;	--	--	--	Peptide N-acetyl-beta-D-glucosaminyl asparaginase amidase A	Peptide-N4-(N-acetyl-beta-glucosaminyl)asparagine amidase A heavy chain OS=Prunus dulcis (Almond) PE=1 SV=2	H	Coenzyme transport and metabolism	PREDICTED: peptide-N4-(N-acetyl-beta-glucosaminyl)asparagine amidase A [Prunus mume]	--	--	--	--	TTTGGATTGAAGGGAGCTCTA
ahy-miR159	MIR159	c94534.graph_c0	--	--	--	--	--	--	--	--	--	--	--	--	--	--	--	TTTGGATTGAAGGGAGCTCTA
ahy-miR159	MIR159	c96698.graph_c0	--	--	--	--	--	--	--	--	--	--	--	--	--	--	--	TTTGGATTGAAGGGAGCTCTA
ahy-miR159	MIR159	c99339.graph_c0	--	--	Molecular Function: methyltransferase activity (GO:0008168);; Biological Process: methylation (GO:0032259);;	--	--	--	Putative S-adenosyl-L-methionine-dependent methyltransferase;; Methyltransferase domain;; Methyltransferase domain;; Methyltransferase domain	Probable methyltransferase PMT19 GN=At2g43200 OS=Arabidopsis thaliana (Mouse-ear cress) PE=3 SV=1	R	General function prediction only	unnamed protein product [Vitis vinifera]	--	--	--	--	TTTGGATTGAAGGGAGCTCTA
ahy-miR394	MIR394	c101480.graph_c0	--	--	Molecular Function: nucleotide binding (GO:0000166);; Molecular Function: protein kinase activity (GO:0004672);; Biological Process: phosphorylation (GO:0016310);;	--	[T]	Signal transduction mechanisms	--	L-type lectin-domain containing receptor kinase S.6 (Precursor) GN=LECRKS6 OS=Arabidopsis thaliana (Mouse-ear cress) PE=2 SV=1	T	Signal transduction mechanisms	PREDICTED: L-type lectin-domain containing receptor kinase S.6 [Sesamum indicum]	--	--	--	--	TTGGCATTCTGTCCACCTCC
ahy-miR394	MIR394	c102129.graph_c0	[J]	Translation, ribosomal structure and biogenesis	Molecular Function: structural constituent of ribosome (GO:0003735);; Biological Process: translation (GO:0006412);; Cellular Component: small ribosomal subunit (GO:0015935);; Molecular Function: rRNA binding (GO:0019843);;	K02997|1.22639e-92|gsl:Gasu_07200|40S ribosomal protein S9e; K02997 small subunit ribosomal protein S9e (A)	[J]	Translation, ribosomal structure and biogenesis	Ribosomal protein S4/S9 N-terminal domain;; S4 domain	40S ribosomal protein S9-1 GN=RPS9B OS=Arabidopsis thaliana (Mouse-ear cress) PE=1 SV=1	J	Translation, ribosomal structure and biogenesis	unknown [Lotus japonicus]	--	--	--	--	TTGGCATTCTGTCCACCTCC
ahy-miR394	MIR394	c104368.graph_c0	--	--	--	--	--	--	--	--	--	--	--	--	--	--	--	TTGGCATTCTGTCCACCTCC
ahy-miR394	MIR394	c108917.graph_c0	--	--	--	--	--	--	--	--	--	--	--	--	--	--	--	TTGGCATTCTGTCCACCTCC
ahy-miR394	MIR394	c112257.graph_c0	[K]	Transcription	--	K16251|0|vvi:100266900|DNA-directed RNA polymerase V subunit 1; K16251 DNA-directed RNA polymerase V subunit 1 [EC:2.7.7.6] (A)	[K]	Transcription	RNA polymerase Rpb1, domain 2;; RNA polymerase Rpb1, domain 3;; RNA polymerase Rpb1, domain 5;; RNA polymerase Rpb1, domain 1	DNA-directed RNA polymerase V subunit 1 GN=At2g40030 OS=Arabidopsis thaliana (Mouse-ear cress) PE=1 SV=1	K	Transcription	PREDICTED: DNA-directed RNA polymerase V subunit 1 [Vitis vinifera]	--	--	--	--	TTGGCATTCTGTCCACCTCC
ahy-miR394	MIR394	c114542.graph_c0	[G]	Carbohydrate transport and metabolism	Molecular Function: glycogen phosphorylase activity (GO:0008184);; Biological Process: response to cold (GO:0009409);; Biological Process: response to water deprivation (GO:0009414);; Cellular Component: amyloplast (GO:0009501);; Cellular Component: chloroplast stroma (GO:0009570);; Biological Process: starch biosynthetic process (GO:0019252);; Molecular Function: pyridoxal phosphate binding (GO:…	K00688|0|pop:POPTR_0004s12240g|POPTRDRAFT_712800; alpha-1 family protein; K00688 starch phosphorylase [EC:2.4.1.1] (A)	[G]	Carbohydrate transport and metabolism	Carbohydrate phosphorylase;; Carbohydrate phosphorylase	Alpha-1,4 glucan phosphorylase L isozyme, chloroplastic/amyloplastic (Precursor) OS=Ipomoea batatas (Sweet potato) PE=2 SV=1	G	Carbohydrate transport and metabolism	alpha-1 family protein [Populus trichocarpa]	--	--	--	--	TTGGCATTCTGTCCACCTCC
ahy-miR394	MIR394	c114872.graph_c0	[S]	Function unknown	--	K08999|1.11308e-128|cic:CICLE_v10026059mg|hypothetical protein; K08999 hypothetical protein (A)	--	--	Bifunctional nuclease;; UvrB/uvrC motif	Bifunctional nuclease 2 GN=BBD2 OS=Arabidopsis thaliana (Mouse-ear cress) PE=2 SV=1	S	Function unknown	PREDICTED: bifunctional nuclease 2-like [Vitis vinifera]	--	--	--	--	TTGGCATTCTGTCCACCTCC
ahy-miR394	MIR394	c116942.graph_c0	--	--	--	--	--	--	--	--	--	--	--	--	--	--	--	TTGGCATTCTGTCCACCTCC
ahy-miR394	MIR394	c117253.graph_c0	--	--	Cellular Component: cell wall (GO:0005618);; Biological Process: cellular glucan metabolic process (GO:0006073);; Biological Process: response to water deprivation (GO:0009414);; Molecular Function: xyloglucan:xyloglucosyl transferase activity (GO:0016762);; Molecular Function: xyloglucan-specific endo-beta-1,4-glucanase activity (GO:0033946);; Cellular Component: apoplast (GO:0048046);;	K08235|9.02791e-38|vvi:100852777|probable xyloglucan endotransglucosylase/hydrolase protein 7; K08235 xyloglucan:xyloglucosyl transferase [EC:2.4.1.207] (A)	--	--	Xyloglucan endo-transglycosylase (XET) C-terminus	Probable xyloglucan endotransglucosylase/hydrolase protein 7 (Precursor) GN=T28I19.80 OS=Arabidopsis thaliana (Mouse-ear cress) PE=2 SV=2	G	Carbohydrate transport and metabolism	xyloglucan endotransglucosylase/hydrolase [Dahlia pinnata]	--	--	--	--	TTGGCATTCTGTCCACCTCC
ahy-miR394	MIR394	c119913.graph_c0	--	--	Biological Process: cellular process (GO:0009987);; Molecular Function: hydrolase activity (GO:0016787);; Biological Process: macromolecule metabolic process (GO:0043170);; Biological Process: primary metabolic process (GO:0044238);; Biological Process: response to oxygen-containing compound (GO:1901700);;	--	--	--	XS domain;; XS zinc finger domain	Protein SUPPRESSOR OF GENE SILENCING 3 GN=SGS3 OS=Solanum lycopersicum (Tomato) PE=1 SV=1	R	General function prediction only	PREDICTED: protein SUPPRESSOR OF GENE SILENCING 3 isoform X2 [Vitis vinifera]	--	--	--	--	TTGGCATTCTGTCCACCTCC
ahy-miR394	MIR394	c120496.graph_c0	--	--	--	K09562|0|sly:101253115|hsp70-binding protein 1; K09562 hsp70-interacting protein (A)	[O]	Posttranslational modification, protein turnover, chaperones	Armadillo/beta-catenin-like repeat;; HEAT repeats;; HEAT repeat;; V-ATPase subunit H	--	O	Posttranslational modification, protein turnover, chaperones	PREDICTED: hsp70-binding protein 1 [Solanum lycopersicum]	--	--	--	--	TTGGCATTCTGTCCACCTCC
ahy-miR394	MIR394	c120950.graph_c0	--	--	Molecular Function: binding (GO:0005488);; Biological Process: pattern specification process (GO:0007389);; Biological Process: regulation of cellular process (GO:0050794);;	--	--	--	Helix-loop-helix DNA-binding domain	Transcription factor BIM2 GN=T6L1.19 OS=Arabidopsis thaliana (Mouse-ear cress) PE=1 SV=1	K	Transcription	PREDICTED: transcription factor BIM1 isoform X2 [Vitis vinifera]	--	--	--	--	TTGGCATTCTGTCCACCTCC
ahy-miR394	MIR394	c122398.graph_c1	--	--	--	--	--	--	Kelch motif;; F-box domain	F-box only protein 6 GN=FBX6 OS=Arabidopsis thaliana (Mouse-ear cress) PE=2 SV=1	R	General function prediction only	PREDICTED: F-box only protein 6-like [Citrus sinensis]	--	--	--	--	TTGGCATTCTGTCCACCTCC
ahy-miR394	MIR394	c124614.graph_c0	--	--	--	--	--	--	--	Probable WRKY transcription factor 19 GN=WRKY19 OS=Arabidopsis thaliana (Mouse-ear cress) PE=2 SV=1	S	Function unknown	hypothetical protein VITISV_015279 [Vitis vinifera]	--	--	--	--	TTGGCATTCTGTCCACCTCC
ahy-miR394	MIR394	c125622.graph_c0	[J]	Translation, ribosomal structure and biogenesis	Molecular Function: tryptophan-tRNA ligase activity (GO:0004830);; Molecular Function: ATP binding (GO:0005524);; Cellular Component: mitochondrion (GO:0005739);; Biological Process: tryptophanyl-tRNA aminoacylation (GO:0006436);; Cellular Component: chloroplast stroma (GO:0009570);; Biological Process: chloroplast organization (GO:0009658);; Biological Process: embryo development ending in seed …	K01867|1.04442e-175|fve:101296539|tryptophan--tRNA ligase-like; K01867 tryptophanyl-tRNA synthetase [EC:6.1.1.2] (A)	[J]	Translation, ribosomal structure and biogenesis	tRNA synthetases class I (W and Y);; tRNA synthetases class I (W and Y)	--	J	Translation, ribosomal structure and biogenesis	PREDICTED: tryptophan--tRNA ligase, mitochondrial isoform X1 [Nicotiana tomentosiformis]	--	--	--	--	TTGGCATTCTGTCCACCTCC
ahy-miR394	MIR394	c126168.graph_c0	--	--	Molecular Function: transferase activity, transferring acyl groups other than amino-acyl groups (GO:0016747);;	K15400|0|vvi:100259728|omega-hydroxypalmitate O-feruloyl transferase; K15400 omega-hydroxypalmitate O-feruloyl transferase [EC:2.3.1.188] (A)	--	--	Transferase family;; Transferase family	Omega-hydroxypalmitate O-feruloyl transferase GN=MEE6.11 OS=Arabidopsis thaliana (Mouse-ear cress) PE=1 SV=1	--	--	PREDICTED: omega-hydroxypalmitate O-feruloyl transferase [Vitis vinifera]	--	--	--	--	TTGGCATTCTGTCCACCTCC
ahy-miR394	MIR394	c126415.graph_c0	--	--	--	--	--	--	--	--	--	--	hypothetical protein JCGZ_27112 [Jatropha curcas]	--	--	--	--	TTGGCATTCTGTCCACCTCC
ahy-miR394	MIR394	c127214.graph_c0	--	--	Cellular Component: extracellular region (GO:0005576);; Molecular Function: growth factor activity (GO:0008083);; Biological Process: cell proliferation (GO:0008283);;	--	--	--	Phytosulfokine precursor protein (PSK)	Phytosulfokine-beta (Precursor) GN=T32N15.2 OS=Arabidopsis thaliana (Mouse-ear cress) PE=2 SV=2	R	General function prediction only	hypothetical protein VITISV_034841 [Vitis vinifera]	--	--	--	--	TTGGCATTCTGTCCACCTCC
ahy-miR394	MIR394	c129116.graph_c0	[R]	General function prediction only	Molecular Function: actin binding (GO:0003779);; Cellular Component: nucleus (GO:0005634);; Cellular Component: cytoplasm (GO:0005737);; Cellular Component: cytoskeleton (GO:0005856);; Biological Process: regulation of actin filament polymerization (GO:0030833);;	K05757|3.63997e-157|cit:102629918|actin-related protein 2/3 complex subunit 1A-like; K05757 actin related protein 2/3 complex, subunit 1A/1B (A)	[Z]	Cytoskeleton	WD domain, G-beta repeat	Actin-related protein 2/3 complex subunit 1A GN=ARPC1A OS=Arabidopsis thaliana (Mouse-ear cress) PE=2 SV=1	Z	Cytoskeleton	Actin-related protein C1B isoform 2, partial [Theobroma cacao]	--	--	--	--	TTGGCATTCTGTCCACCTCC
ahy-miR394	MIR394	c129389.graph_c0	--	--	--	--	[R]	General function prediction only	--	--	R	General function prediction only	hypothetical protein MIMGU_mgv1a024293mg, partial [Erythranthe guttata]	--	--	--	--	TTGGCATTCTGTCCACCTCC
ahy-miR394	MIR394	c131521.graph_c0	[R]	General function prediction only	Molecular Function: acid phosphatase activity (GO:0003993);; Molecular Function: protein serine/threonine phosphatase activity (GO:0004722);;	--	[R]	General function prediction only	Calcineurin-like phosphoesterase	Probable inactive purple acid phosphatase 28 (Precursor) GN=PAP28 OS=Arabidopsis thaliana (Mouse-ear cress) PE=2 SV=1	R	General function prediction only	PREDICTED: probable inactive purple acid phosphatase 28 [Vitis vinifera]	--	--	--	--	TTGGCATTCTGTCCACCTCC
ahy-miR394	MIR394	c132112.graph_c0	[OU]	--	--	K04773|0|vvi:100262763|serine protease SPPA, chloroplastic; K04773 protease IV [EC:3.4.21.-] (A)	--	--	Peptidase family S49	Serine protease SPPA, chloroplastic (Precursor) GN=F2P9.14 OS=Arabidopsis thaliana (Mouse-ear cress) PE=2 SV=1	O	Posttranslational modification, protein turnover, chaperones	PREDICTED: serine protease SPPA, chloroplastic [Vitis vinifera]	--	--	--	--	TTGGCATTCTGTCCACCTCC
ahy-miR394	MIR394	c132174.graph_c0	--	--	--	--	--	--	--	--	--	--	--	--	--	--	--	TTGGCATTCTGTCCACCTCC
ahy-miR394	MIR394	c132766.graph_c1	[RTKL]	--	Molecular Function: protein serine/threonine kinase activity (GO:0004674);; Molecular Function: ATP binding (GO:0005524);; Cellular Component: plasma membrane (GO:0005886);; Biological Process: protein phosphorylation (GO:0006468);; Biological Process: brassinosteroid mediated signaling pathway (GO:0009742);; Biological Process: post-embryonic development (GO:0009791);; Biological Process: regula…	--	[T]	Signal transduction mechanisms	Carbohydrate-binding protein of the ER;; Protein tyrosine kinase;; Protein kinase domain;; Di-glucose binding within endoplasmic reticulum	Receptor-like protein kinase HERK 1 (Precursor) OS=Arabidopsis thaliana (Mouse-ear cress) PE=1 SV=1	T	Signal transduction mechanisms	PREDICTED: receptor-like protein kinase HERK 1-like [Fragaria vesca subsp. vesca]	--	--	--	--	TTGGCATTCTGTCCACCTCC
ahy-miR394	MIR394	c133288.graph_c0	--	--	Cellular Component: integral component of membrane (GO:0016021);;	--	[GE]	--	Triose-phosphate Transporter family;; UAA transporter family;; EamA-like transporter family	Probable sugar phosphate/phosphate translocator At3g11320 GN=At3g11320 OS=Arabidopsis thaliana (Mouse-ear cress) PE=2 SV=1	G	Carbohydrate transport and metabolism	PREDICTED: probable sugar phosphate/phosphate translocator At3g11320 [Vitis vinifera]	--	--	--	--	TTGGCATTCTGTCCACCTCC
ahy-miR394	MIR394	c133905.graph_c0	[J]	Translation, ribosomal structure and biogenesis	Cellular Component: cytoplasm (GO:0005737);; Biological Process: translational termination (GO:0006415);; Biological Process: heme biosynthetic process (GO:0006783);; Biological Process: chloroplast relocation (GO:0009902);; Biological Process: thylakoid membrane organization (GO:0010027);; Biological Process: carotenoid biosynthetic process (GO:0016117);; Molecular Function: translation release …	K02835|1.69998e-165|sly:101256123|peptide chain release factor 1-like, mitochondrial; K02835 peptide chain release factor 1 (A)	[J]	Translation, ribosomal structure and biogenesis	RF-1 domain;; PCRF domain	Peptide chain release factor APG3, chloroplastic {ECO:0000305} (Precursor) OS=Arabidopsis thaliana (Mouse-ear cress) PE=2 SV=1	J	Translation, ribosomal structure and biogenesis	unnamed protein product [Coffea canephora]	--	--	--	--	TTGGCATTCTGTCCACCTCC
ahy-miR394	MIR394	c134475.graph_c0	--	--	Cellular Component: vacuole (GO:0005773);; Cellular Component: chloroplast (GO:0009507);; Biological Process: mRNA modification (GO:0016556);;	--	[R]	General function prediction only	PPR repeat family;; PPR repeat;; Pentatricopeptide repeat domain;; PPR repeat	Pentatricopeptide repeat-containing protein At2g45350, chloroplastic (Precursor) GN=F4L23.14 OS=Arabidopsis thaliana (Mouse-ear cress) PE=1 SV=2	R	General function prediction only	PREDICTED: pentatricopeptide repeat-containing protein At2g45350, chloroplastic [Vitis vinifera]	--	--	--	--	TTGGCATTCTGTCCACCTCC
ahy-miR394	MIR394	c134524.graph_c0	[R]	General function prediction only	Cellular Component: proteasome complex (GO:0000502);; Biological Process: response to salt stress (GO:0009651);;	K03030|0|tcc:TCM_033881|Mov34/MPN/PAD-1 family protein; K03030 26S proteasome regulatory subunit N11 (A)	[O]	Posttranslational modification, protein turnover, chaperones	JAB1/Mov34/MPN/PAD-1 ubiquitin protease;; Maintenance of mitochondrial structure and function;; Prokaryotic homologs of the JAB domain	26S proteasome non-ATPase regulatory subunit 14 homolog GN=RPN11 OS=Arabidopsis thaliana (Mouse-ear cress) PE=1 SV=1	O	Posttranslational modification, protein turnover, chaperones	Mov34/MPN/PAD-1 family protein [Theobroma cacao]	--	--	--	--	TTGGCATTCTGTCCACCTCC
ahy-miR394	MIR394	c135542.graph_c0	--	--	Biological Process: carbohydrate metabolic process (GO:0005975);; Molecular Function: glucan endo-1,3-beta-D-glucosidase activity (GO:0042973);;	--	--	--	Formin Homology 2 Domain;; Glycosyl hydrolases family 17;; X8 domain;; Protein of unknown function (DUF1070)	Glucan endo-1,3-beta-glucosidase 8 (Precursor) GN=At1g64760 OS=Arabidopsis thaliana (Mouse-ear cress) PE=1 SV=2	R	General function prediction only	PREDICTED: glucan endo-1,3-beta-glucosidase 8 [Vitis vinifera]	--	--	--	--	TTGGCATTCTGTCCACCTCC
ahy-miR394	MIR394	c135739.graph_c1	--	--	--	--	--	--	--	--	--	--	--	--	--	--	--	TTGGCATTCTGTCCACCTCC
ahy-miR394	MIR394	c137162.graph_c0	--	--	Molecular Function: methyltransferase activity (GO:0008168);; Biological Process: methylation (GO:0032259);;	--	--	--	Putative S-adenosyl-L-methionine-dependent methyltransferase;; Methyltransferase domain;; Methyltransferase domain;; ubiE/COQ5 methyltransferase family;; CRAL/TRIO domain;; Divergent CRAL/TRIO domain	Probable methyltransferase PMT23 GN=At2g40280 OS=Arabidopsis thaliana (Mouse-ear cress) PE=2 SV=2	R	General function prediction only	PREDICTED: probable methyltransferase PMT23 [Nicotiana tomentosiformis]	--	--	--	--	TTGGCATTCTGTCCACCTCC
ahy-miR394	MIR394	c138803.graph_c0	[KL]	--	Molecular Function: DNA binding (GO:0003677);; Molecular Function: helicase activity (GO:0004386);; Molecular Function: iron ion binding (GO:0005506);; Molecular Function: ATP binding (GO:0005524);; Cellular Component: nucleus (GO:0005634);; Molecular Function: zinc ion binding (GO:0008270);; Molecular Function: transferase activity (GO:0016740);;	--	[R]	General function prediction only	SNF2 family N-terminal domain;; Domain of Unknown Function (DUF1086);; Chromo (CHRromatin Organisation MOdifier) domain;; Domain of Unknown Function (DUF1087);; Helicase conserved C-terminal domain;; Type III restriction enzyme, res subunit;; Class II histone deacetylase complex subunits 2 and 3;; PHD-finger	CHD3-type chromatin-remodeling factor PICKLE GN=At2g25170 OS=Arabidopsis thaliana (Mouse-ear cress) PE=1 SV=1	R	General function prediction only	PREDICTED: CHD3-type chromatin-remodeling factor PICKLE [Vitis vinifera]	--	--	--	--	TTGGCATTCTGTCCACCTCC
ahy-miR394	MIR394	c139393.graph_c0	--	--	--	--	[R]	General function prediction only	Leucine Rich repeats (2 copies);; Leucine rich repeat;; Leucine Rich Repeat;; Leucine Rich repeat;; Leucine rich repeat;; Leucine rich repeat N-terminal domain	Receptor-like protein 12 (Precursor) GN=RLP12 OS=Arabidopsis thaliana (Mouse-ear cress) PE=2 SV=2	R	General function prediction only	Receptor like protein 53, putative [Theobroma cacao]	--	--	--	--	TTGGCATTCTGTCCACCTCC
ahy-miR394	MIR394	c141574.graph_c0	--	--	--	--	--	--	--	--	--	--	--	--	--	--	--	TTGGCATTCTGTCCACCTCC
ahy-miR394	MIR394	c142295.graph_c0	--	--	--	--	--	--	--	--	--	--	--	--	--	--	--	TTGGCATTCTGTCCACCTCC
ahy-miR394	MIR394	c142967.graph_c0	[I]	Lipid transport and metabolism	--	--	[I]	Lipid transport and metabolism	Acyltransferase	1-acyl-sn-glycerol-3-phosphate acyltransferase OS=Cocos nucifera (Coconut palm) PE=1 SV=1	I	Lipid transport and metabolism	1-acyl-sn-glycerol-3-phosphate acyltransferase [Pseudozyma antarctica T-34]	--	--	--	--	TTGGCATTCTGTCCACCTCC
ahy-miR394	MIR394	c162814.graph_c0	--	--	Cellular Component: ubiquitin ligase complex (GO:0000151);; Molecular Function: ubiquitin-protein transferase activity (GO:0004842);; Biological Process: regulation of transcription, DNA-templated (GO:0006355);; Molecular Function: transcription factor binding (GO:0008134);; Biological Process: protein ubiquitination (GO:0016567);; Biological Process: SCF-dependent proteasomal ubiquitin-dependent…	--	--	--	--	Protein UNUSUAL FLORAL ORGANS GN=F17F8.16 OS=Arabidopsis thaliana (Mouse-ear cress) PE=1 SV=2	R	General function prediction only	Fimbriata [Theobroma cacao]	--	--	--	--	TTGGCATTCTGTCCACCTCC
ahy-miR394	MIR394	c166082.graph_c0	--	--	--	K10684|1.93631e-10|zma:100284284|pco115798; LOC100284284; K10684 ubiquitin-like 1-activating enzyme E1 A [EC:6.3.2.19] (A)	[O]	Posttranslational modification, protein turnover, chaperones	--	SUMO-activating enzyme subunit 1B-2 GN=MFB16.15 OS=Arabidopsis thaliana (Mouse-ear cress) PE=1 SV=1	O	Posttranslational modification, protein turnover, chaperones	hypothetical protein MVEG_02837 [Mortierella verticillata NRRL 6337]	--	--	--	--	TTGGCATTCTGTCCACCTCC
ahy-miR394	MIR394	c17481.graph_c0	--	--	--	--	--	--	--	--	--	--	--	--	--	--	--	TTGGCATTCTGTCCACCTCC
ahy-miR394	MIR394	c181159.graph_c0	--	--	--	--	--	--	--	--	--	--	--	--	--	--	--	TTGGCATTCTGTCCACCTCC
ahy-miR394	MIR394	c187815.graph_c0	--	--	--	--	[W]	Extracellular structures	Laminin EGF-like (Domains III and V)	--	W	Extracellular structures	--	--	--	--	--	TTGGCATTCTGTCCACCTCC
ahy-miR394	MIR394	c20598.graph_c0	--	--	--	--	--	--	--	Seed biotin-containing protein SBP65 GN=SBP65 OS=Glycine max (Soybean) PE=2 SV=1	--	--	PREDICTED: seed biotin-containing protein SBP65-like isoform X2 [Glycine max]	--	--	--	--	TTGGCATTCTGTCCACCTCC
ahy-miR394	MIR394	c27130.graph_c0	[R]	General function prediction only	Molecular Function: nucleotide binding (GO:0000166);; Cellular Component: heterotrimeric G-protein complex (GO:0005834);; Biological Process: vegetative to reproductive phase transition of meristem (GO:0010228);; Cellular Component: Set1C/COMPASS complex (GO:0048188);;	K14961|0|vvi:100242780|retinoblastoma-binding protein 5 homolog; K14961 COMPASS component SWD1 (A)	[R]	General function prediction only	WD domain, G-beta repeat	Dynein assembly factor with WDR repeat domains 1 GN=DAW1 OS=Chlamydomonas reinhardtii (Chlamydomonas smithii) PE=1 SV=1	R	General function prediction only	PREDICTED: retinoblastoma-binding protein 5 homolog [Vitis vinifera]	--	--	--	--	TTGGCATTCTGTCCACCTCC
ahy-miR394	MIR394	c31260.graph_c0	--	--	--	--	--	--	--	--	--	--	--	--	--	--	--	TTGGCATTCTGTCCACCTCC
ahy-miR394	MIR394	c3209.graph_c0	--	--	--	--	--	--	--	--	--	--	--	--	--	--	--	TTGGCATTCTGTCCACCTCC
ahy-miR394	MIR394	c37438.graph_c0	--	--	--	--	--	--	--	--	--	--	--	--	--	--	--	TTGGCATTCTGTCCACCTCC
ahy-miR394	MIR394	c44607.graph_c0	--	--	--	--	--	--	--	--	--	--	--	--	--	--	--	TTGGCATTCTGTCCACCTCC
ahy-miR394	MIR394	c58717.graph_c0	--	--	--	--	[S]	Function unknown	--	--	S	Function unknown	PREDICTED: uncharacterized protein KIAA0930 homolog isoform X2 [Vitis vinifera]	--	--	--	--	TTGGCATTCTGTCCACCTCC
ahy-miR394	MIR394	c59265.graph_c0	--	--	--	--	--	--	--	--	--	--	--	--	--	--	--	TTGGCATTCTGTCCACCTCC
ahy-miR394	MIR394	c71756.graph_c0	--	--	Biological Process: rRNA processing (GO:0006364);; Cellular Component: photosystem II (GO:0009523);; Cellular Component: chloroplast thylakoid membrane (GO:0009535);; Biological Process: plastid organization (GO:0009657);; Biological Process: photosystem II assembly (GO:0010207);; Biological Process: photosystem II stabilization (GO:0042549);;	K02721|2.60458e-52|brp:103867946|photosystem II reaction center W protein, chloroplastic-like; K02721 photosystem II PsbW protein (A)	--	--	Photosystem II reaction centre W protein (PsbW)	Photosystem II reaction center W protein, chloroplastic (Precursor) GN=PSBW OS=Arabidopsis thaliana (Mouse-ear cress) PE=1 SV=2	R	General function prediction only	BnaC04g13890D [Brassica napus]	--	--	--	--	TTGGCATTCTGTCCACCTCC
ahy-miR394	MIR394	c93011.graph_c0	--	--	--	--	--	--	--	--	--	--	--	--	--	--	--	TTGGCATTCTGTCCACCTCC
aly-miR156a-5p	MIR156	c101283.graph_c0	[R]	General function prediction only	Molecular Function: acid phosphatase activity (GO:0003993);; Biological Process: rRNA processing (GO:0006364);; Biological Process: unsaturated fatty acid biosynthetic process (GO:0006636);; Cellular Component: chloroplast thylakoid membrane (GO:0009535);; Cellular Component: chloroplast thylakoid lumen (GO:0009543);; Biological Process: response to blue light (GO:0009637);; Biological Process: p…	--	--	--	TLP18.3, Psb32 and MOLO-1 founding proteins of phosphatase	UPF0603 protein At1g54780, chloroplastic (Precursor) GN=At1g54780 OS=Arabidopsis thaliana (Mouse-ear cress) PE=1 SV=1	S	Function unknown	PREDICTED: UPF0603 protein At1g54780, chloroplastic [Cucumis melo]	GL348716.1	3693882	3693901	-	TGACAGAAGAGAGTGAGCAC
aly-miR156a-5p	MIR156	c103434.graph_c0	--	--	--	--	--	--	--	--	--	--	--	GL348716.1	3693882	3693901	-	TGACAGAAGAGAGTGAGCAC
aly-miR156a-5p	MIR156	c103909.graph_c0	--	--	--	--	--	--	--	--	--	--	--	GL348716.1	3693882	3693901	-	TGACAGAAGAGAGTGAGCAC
aly-miR156a-5p	MIR156	c104342.graph_c0	--	--	Molecular Function: nucleic acid binding (GO:0003676);; Molecular Function: zinc ion binding (GO:0008270);;	--	--	--	--	--	R	General function prediction only	PREDICTED: uncharacterized protein LOC100258751 [Vitis vinifera]	GL348716.1	3693882	3693901	-	TGACAGAAGAGAGTGAGCAC
aly-miR156a-5p	MIR156	c104577.graph_c0	--	--	--	--	--	--	--	--	S	Function unknown	PREDICTED: general transcription factor IIF subunit 1 [Vitis vinifera]	GL348716.1	3693882	3693901	-	TGACAGAAGAGAGTGAGCAC
aly-miR156a-5p	MIR156	c105027.graph_c0	--	--	--	--	--	--	--	--	--	--	--	GL348716.1	3693882	3693901	-	TGACAGAAGAGAGTGAGCAC
aly-miR156a-5p	MIR156	c105359.graph_c0	--	--	--	--	--	--	C2 domain of PTEN tumour-suppressor protein	Formin-like protein 6 OS=Oryza sativa subsp. japonica (Rice) PE=2 SV=2	R	General function prediction only	PREDICTED: LOW QUALITY PROTEIN: formin-like protein 18 [Prunus mume]	GL348716.1	3693882	3693901	-	TGACAGAAGAGAGTGAGCAC
aly-miR156a-5p	MIR156	c105458.graph_c0	[U]	Intracellular trafficking, secretion, and vesicular transport	Cellular Component: plasmodesma (GO:0009506);;	K17279|6.90861e-99|vvi:100255163|HVA22-like protein a; K17279 receptor expression-enhancing protein 5/6 (A)	[U]	Intracellular trafficking, secretion, and vesicular transport	TB2/DP1, HVA22 family	HVA22-like protein a GN=HVA22A OS=Arabidopsis thaliana (Mouse-ear cress) PE=2 SV=1	U	Intracellular trafficking, secretion, and vesicular transport	PREDICTED: HVA22-like protein a isoform X1 [Vitis vinifera]	GL348716.1	3693882	3693901	-	TGACAGAAGAGAGTGAGCAC
aly-miR156a-5p	MIR156	c107061.graph_c0	--	--	Molecular Function: RNA binding (GO:0003723);; Molecular Function: metal ion binding (GO:0046872);;	--	[R]	General function prediction only	Zinc finger C-x8-C-x5-C-x3-H type (and similar);; KH domain;; Zinc finger C-x8-C-x5-C-x3-H type;; KH domain;; Oligopeptide/dipeptide transporter, C-terminal region	Zinc finger CCCH domain-containing protein 14 OS=Oryza sativa subsp. japonica (Rice) PE=2 SV=1	R	General function prediction only	PREDICTED: zinc finger CCCH domain-containing protein 14-like [Nicotiana sylvestris]	GL348716.1	3693882	3693901	-	TGACAGAAGAGAGTGAGCAC
aly-miR156a-5p	MIR156	c107222.graph_c0	[RTKL]	--	Molecular Function: protein kinase activity (GO:0004672);; Biological Process: metabolic process (GO:0008152);; Molecular Function: ion binding (GO:0043167);; Molecular Function: organic cyclic compound binding (GO:0097159);; Molecular Function: heterocyclic compound binding (GO:1901363);;	K08867|0|vvi:100250110|with no lysine kinase; K08867 WNK lysine deficient protein kinase [EC:2.7.11.1] (A)	[R]	General function prediction only	Protein kinase domain;; Protein tyrosine kinase	Probable serine/threonine-protein kinase WNK2 GN=OSJNBa0068N01.12 OS=Oryza sativa subsp. japonica (Rice) PE=2 SV=1	T	Signal transduction mechanisms	PREDICTED: probable serine/threonine-protein kinase WNK3 [Vitis vinifera]	GL348716.1	3693882	3693901	-	TGACAGAAGAGAGTGAGCAC
aly-miR156a-5p	MIR156	c107521.graph_c0	--	--	--	--	--	--	--	--	--	--	--	GL348716.1	3693882	3693901	-	TGACAGAAGAGAGTGAGCAC
aly-miR156a-5p	MIR156	c107901.graph_c0	--	--	--	--	--	--	bHLH-MYC and R2R3-MYB transcription factors N-terminal	Transcription factor EMB1444 GN=EMB1444 OS=Arabidopsis thaliana (Mouse-ear cress) PE=2 SV=1	K	Transcription	unnamed protein product [Vitis vinifera]	GL348716.1	3693882	3693901	-	TGACAGAAGAGAGTGAGCAC
aly-miR156a-5p	MIR156	c107908.graph_c0	--	--	--	--	--	--	--	--	--	--	--	GL348716.1	3693882	3693901	-	TGACAGAAGAGAGTGAGCAC
aly-miR156a-5p	MIR156	c108054.graph_c0	--	--	--	--	--	--	--	--	S	Function unknown	PREDICTED: splicing regulatory glutamine/lysine-rich protein 1 [Populus euphratica]	GL348716.1	3693882	3693901	-	TGACAGAAGAGAGTGAGCAC
aly-miR156a-5p	MIR156	c109336.graph_c0	--	--	--	--	--	--	--	--	--	--	--	GL348716.1	3693882	3693901	-	TGACAGAAGAGAGTGAGCAC
aly-miR156a-5p	MIR156	c109770.graph_c0	--	--	Molecular Function: DNA binding (GO:0003677);; Cellular Component: nucleus (GO:0005634);; Biological Process: regulation of transcription, DNA-templated (GO:0006355);; Molecular Function: metal ion binding (GO:0046872);;	--	--	--	SBP domain	Squamosa promoter-binding protein 1 GN=SBP1 OS=Antirrhinum majus (Garden snapdragon) PE=2 SV=1	K	Transcription	Squamosa promoter binding protein-like 3 [Theobroma cacao]	GL348716.1	3693882	3693901	-	TGACAGAAGAGAGTGAGCAC
aly-miR156a-5p	MIR156	c111822.graph_c0	--	--	Cellular Component: chloroplast thylakoid membrane (GO:0009535);; Cellular Component: chloroplast thylakoid lumen (GO:0009543);; Biological Process: photosystem II repair (GO:0010206);;	K08902|2.6449e-69|pop:POPTR_0005s22780g|POPTRDRAFT_714905; photosystem 2 family protein; K08902 photosystem II Psb27 protein (A)	--	--	Photosystem II Pbs27	Photosystem II repair protein PSB27-H1, chloroplastic (Precursor) OS=Arabidopsis thaliana (Mouse-ear cress) PE=1 SV=1	H	Coenzyme transport and metabolism	photosystem 2 family protein [Populus trichocarpa]	GL348716.1	3693882	3693901	-	TGACAGAAGAGAGTGAGCAC
aly-miR156a-5p	MIR156	c112726.graph_c0	--	--	--	--	--	--	--	--	--	--	--	GL348716.1	3693882	3693901	-	TGACAGAAGAGAGTGAGCAC
aly-miR156a-5p	MIR156	c112927.graph_c0	--	--	--	--	--	--	--	--	--	--	--	GL348716.1	3693882	3693901	-	TGACAGAAGAGAGTGAGCAC
aly-miR156a-5p	MIR156	c113588.graph_c0	--	--	Biological Process: post-embryonic development (GO:0009791);; Biological Process: single-organism developmental process (GO:0044767);; Biological Process: reproductive structure development (GO:0048608);; Biological Process: response to stimulus (GO:0050896);;	--	--	--	--	--	S	Function unknown	PREDICTED: uncharacterized protein LOC100255618 isoform X1 [Vitis vinifera]	GL348716.1	3693882	3693901	-	TGACAGAAGAGAGTGAGCAC
aly-miR156a-5p	MIR156	c114182.graph_c0	--	--	--	--	--	--	--	--	--	--	--	GL348716.1	3693882	3693901	-	TGACAGAAGAGAGTGAGCAC
aly-miR156a-5p	MIR156	c114578.graph_c0	--	--	--	--	--	--	--	--	--	--	--	GL348716.1	3693882	3693901	-	TGACAGAAGAGAGTGAGCAC
aly-miR156a-5p	MIR156	c114661.graph_c0	--	--	--	--	--	--	Legume lectin domain	--	R	General function prediction only	PREDICTED: L-type lectin-domain containing receptor kinase VIII.2-like [Sesamum indicum]	GL348716.1	3693882	3693901	-	TGACAGAAGAGAGTGAGCAC
aly-miR156a-5p	MIR156	c114840.graph_c0	[I]	Lipid transport and metabolism	Biological Process: cellular response to extracellular stimulus (GO:0031668);; Biological Process: cellular response to stress (GO:0033554);; Biological Process: cellular metabolic process (GO:0044237);; Biological Process: single-organism metabolic process (GO:0044710);; Biological Process: organic substance metabolic process (GO:0071704);;	K18588|4.57286e-114|cic:CICLE_v10002229mg|hypothetical protein; K18588 coenzyme Q-binding protein COQ10 (A)	[I]	Lipid transport and metabolism	Polyketide cyclase / dehydrase and lipid transport	--	I	Lipid transport and metabolism	PREDICTED: coenzyme Q-binding protein COQ10 homolog, mitochondrial [Nelumbo nucifera]	GL348716.1	3693882	3693901	-	TGACAGAAGAGAGTGAGCAC
aly-miR156a-5p	MIR156	c115271.graph_c0	[KL]	--	Molecular Function: nucleic acid binding (GO:0003676);; Molecular Function: catalytic activity (GO:0003824);; Molecular Function: metal ion binding (GO:0046872);;	--	[KL]	--	SNF2 family N-terminal domain;; Helicase conserved C-terminal domain;; Zinc finger, C3HC4 type (RING finger);; Zinc finger, C3HC4 type (RING finger);; Zinc finger, C3HC4 type (RING finger)	Putative SWI/SNF-related matrix-associated actin-dependent regulator of chromatin subfamily A member 3-like 2 GN=At5g22750 OS=Arabidopsis thaliana (Mouse-ear cress) PE=2 SV=1	L	Replication, recombination and repair	PREDICTED: uncharacterized ATP-dependent helicase C23E6.02 [Vitis vinifera]	GL348716.1	3693882	3693901	-	TGACAGAAGAGAGTGAGCAC
aly-miR156a-5p	MIR156	c115533.graph_c0	[E]	Amino acid transport and metabolism	Biological Process: tryptophan biosynthetic process (GO:0000162);; Molecular Function: anthranilate phosphoribosyltransferase activity (GO:0004048);; Biological Process: tryptophan catabolic process (GO:0006569);; Cellular Component: chloroplast stroma (GO:0009570);; Biological Process: systemic acquired resistance (GO:0009627);; Biological Process: indoleacetic acid biosynthetic process (GO:0009…	K00766|7.58685e-74|vvi:100255305|anthranilate phosphoribosyltransferase, chloroplastic; K00766 anthranilate phosphoribosyltransferase [EC:2.4.2.18] (A)	[E]	Amino acid transport and metabolism	Glycosyl transferase family, a/b domain	Anthranilate phosphoribosyltransferase, chloroplastic (Precursor) GN=PAT1 OS=Arabidopsis thaliana (Mouse-ear cress) PE=2 SV=1	E	Amino acid transport and metabolism	PREDICTED: anthranilate phosphoribosyltransferase, chloroplastic [Vitis vinifera]	GL348716.1	3693882	3693901	-	TGACAGAAGAGAGTGAGCAC
aly-miR156a-5p	MIR156	c115763.graph_c1	--	--	--	--	--	--	--	--	--	--	--	GL348716.1	3693882	3693901	-	TGACAGAAGAGAGTGAGCAC
aly-miR156a-5p	MIR156	c115765.graph_c0	--	--	--	--	--	--	--	--	--	--	--	GL348716.1	3693882	3693901	-	TGACAGAAGAGAGTGAGCAC
aly-miR156a-5p	MIR156	c115955.graph_c0	--	--	Biological Process: metabolic process (GO:0008152);; Biological Process: cellular process (GO:0009987);; Molecular Function: transferase activity, transferring phosphorus-containing groups (GO:0016772);; Molecular Function: organic cyclic compound binding (GO:0097159);; Molecular Function: heterocyclic compound binding (GO:1901363);;	--	--	--	--	--	L	Replication, recombination and repair	hypothetical protein VITISV_012130 [Vitis vinifera]	GL348716.1	3693882	3693901	-	TGACAGAAGAGAGTGAGCAC
aly-miR156a-5p	MIR156	c116046.graph_c0	--	--	--	--	--	--	--	--	--	--	--	GL348716.1	3693882	3693901	-	TGACAGAAGAGAGTGAGCAC
aly-miR156a-5p	MIR156	c116862.graph_c0	--	--	--	K17479|3.94834e-117|vvi:100241093|uncharacterized protein At5g39865; K17479 glutaredoxin domain-containing cysteine-rich protein 1 (A)	[O]	Posttranslational modification, protein turnover, chaperones	Glutaredoxin	Uncharacterized protein At5g39865 GN=At5g39865 OS=Arabidopsis thaliana (Mouse-ear cress) PE=2 SV=1	O	Posttranslational modification, protein turnover, chaperones	PREDICTED: uncharacterized protein At5g39865 [Vitis vinifera]	GL348716.1	3693882	3693901	-	TGACAGAAGAGAGTGAGCAC
aly-miR156a-5p	MIR156	c117373.graph_c0	--	--	--	--	--	--	--	--	--	--	--	GL348716.1	3693882	3693901	-	TGACAGAAGAGAGTGAGCAC
aly-miR156a-5p	MIR156	c117498.graph_c0	--	--	Molecular Function: protein binding (GO:0005515);;	--	--	--	Zinc knuckle	--	R	General function prediction only	PREDICTED: uncharacterized protein LOC100258796 [Vitis vinifera]	GL348716.1	3693882	3693901	-	TGACAGAAGAGAGTGAGCAC
aly-miR156a-5p	MIR156	c117544.graph_c0	--	--	Molecular Function: acetylglucosaminyltransferase activity (GO:0008375);; Cellular Component: membrane (GO:0016020);; Molecular Function: protein xylosyltransferase activity (GO:0030158);;	K00771|1.35476e-33|vvi:100251133|xylosyltransferase (A)	[G]	Carbohydrate transport and metabolism	Core-2/I-Branching enzyme	--	G	Carbohydrate transport and metabolism	PREDICTED: xylosyltransferase [Vitis vinifera]	GL348716.1	3693882	3693901	-	TGACAGAAGAGAGTGAGCAC
aly-miR156a-5p	MIR156	c118161.graph_c0	[G]	Carbohydrate transport and metabolism	Biological Process: metabolic process (GO:0008152);; Molecular Function: hydrolase activity (GO:0016787);;	K01087|7.09627e-133|rcu:RCOM_1580260|trehalose-6-phosphate synthase, putative (EC:3.1.3.12); K01087 trehalose 6-phosphate phosphatase [EC:3.1.3.12] (A)	[G]	Carbohydrate transport and metabolism	Trehalose-phosphatase	Trehalose-phosphate phosphatase B GN=TPPB OS=Arabidopsis thaliana (Mouse-ear cress) PE=1 SV=1	G	Carbohydrate transport and metabolism	trehalose-6-phosphate synthase, putative [Ricinus communis]	GL348716.1	3693882	3693901	-	TGACAGAAGAGAGTGAGCAC
aly-miR156a-5p	MIR156	c118799.graph_c0	--	--	--	--	--	--	--	--	--	--	--	GL348716.1	3693882	3693901	-	TGACAGAAGAGAGTGAGCAC
aly-miR156a-5p	MIR156	c119179.graph_c0	[M]	Cell wall/membrane/envelope biogenesis	Molecular Function: nucleotide binding (GO:0000166);; Molecular Function: dTDP-4-dehydrorhamnose reductase activity (GO:0008831);; Biological Process: extracellular polysaccharide biosynthetic process (GO:0045226);; Biological Process: oxidation-reduction process (GO:0055114);;	--	[IE]	--	RmlD substrate binding domain;; NAD dependent epimerase/dehydratase family;; Male sterility protein;; Polysaccharide biosynthesis protein;; 3-beta hydroxysteroid dehydrogenase/isomerase family	--	I	Lipid transport and metabolism	PREDICTED: methionine adenosyltransferase 2 subunit beta isoform X1 [Solanum lycopersicum]	GL348716.1	3693882	3693901	-	TGACAGAAGAGAGTGAGCAC
aly-miR156a-5p	MIR156	c119523.graph_c0	[O]	Posttranslational modification, protein turnover, chaperones	Molecular Function: ATP binding (GO:0005524);; Biological Process: protein folding (GO:0006457);; Biological Process: response to stress (GO:0006950);; Molecular Function: unfolded protein binding (GO:0051082);;	K09487|0|vvi:100258010|heat shock protein 83; K09487 heat shock protein 90kDa beta (A)	[O]	Posttranslational modification, protein turnover, chaperones	Hsp90 protein	Heat shock protein 83 GN=HSP83A OS=Ipomoea nil (Japanese morning glory) PE=2 SV=1	O	Posttranslational modification, protein turnover, chaperones	PREDICTED: heat shock protein 83 isoform X2 [Vitis vinifera]	GL348716.1	3693882	3693901	-	TGACAGAAGAGAGTGAGCAC
aly-miR156a-5p	MIR156	c119620.graph_c0	--	--	--	--	--	--	--	--	--	--	--	GL348716.1	3693882	3693901	-	TGACAGAAGAGAGTGAGCAC
aly-miR156a-5p	MIR156	c119925.graph_c0	--	--	--	--	--	--	Plant protein of unknown function (DUF639)	--	S	Function unknown	PREDICTED: uncharacterized protein LOC104094992 [Nicotiana tomentosiformis]	GL348716.1	3693882	3693901	-	TGACAGAAGAGAGTGAGCAC
aly-miR156a-5p	MIR156	c119973.graph_c0	[QR]	--	Biological Process: multidimensional cell growth (GO:0009825);; Biological Process: xylem and phloem pattern formation (GO:0010051);; Biological Process: sterol biosynthetic process (GO:0016126);; Molecular Function: 24-methylenesterol C-methyltransferase activity (GO:0030797);; Biological Process: methylation (GO:0032259);; Biological Process: negative regulation of DNA endoreduplication (GO:003…	K08242|0|vvi:100262458|24-methylenesterol C-methyltransferase 2; K08242 24-methylenesterol C-methyltransferase [EC:2.1.1.143] (A)	[IR]	--	Methyltransferase domain;; Methyltransferase domain;; Mycolic acid cyclopropane synthetase;; Sterol methyltransferase C-terminal;; Methyltransferase domain;; Methyltransferase domain;; Methyltransferase domain;; Methyltransferase domain;; ubiE/COQ5 methyltransferase family;; Methyltransferase domain	24-methylenesterol C-methyltransferase 2 GN=F14O10.7 OS=Arabidopsis thaliana (Mouse-ear cress) PE=1 SV=2	I	Lipid transport and metabolism	PREDICTED: 24-methylenesterol C-methyltransferase 2-like [Sesamum indicum]	GL348716.1	3693882	3693901	-	TGACAGAAGAGAGTGAGCAC
aly-miR156a-5p	MIR156	c120038.graph_c0	[E]	Amino acid transport and metabolism	--	K18592|0|sot:102597338|gamma-glutamyltranspeptidase 1-like; K18592 gamma-glutamyltranspeptidase / glutathione hydrolase / leukotriene-C4 hydrolase [EC:2.3.2.2 3.4.19.13 3.4.19.14] (A)	[E]	Amino acid transport and metabolism	Gamma-glutamyltranspeptidase	Gamma-glutamyltranspeptidase 1 (Precursor) GN=GGT1 OS=Arabidopsis thaliana (Mouse-ear cress) PE=2 SV=1	E	Amino acid transport and metabolism	PREDICTED: gamma-glutamyltranspeptidase 1-like [Nelumbo nucifera]	GL348716.1	3693882	3693901	-	TGACAGAAGAGAGTGAGCAC
aly-miR156a-5p	MIR156	c120599.graph_c0	[J]	Translation, ribosomal structure and biogenesis	Molecular Function: structural constituent of ribosome (GO:0003735);; Cellular Component: ribosome (GO:0005840);; Biological Process: translation (GO:0006412);; Cellular Component: chloroplast thylakoid (GO:0009534);; Cellular Component: chloroplast stroma (GO:0009570);;	--	--	--	Sigma 54 modulation protein / S30EA ribosomal protein	Ribosome-binding factor PSRP1, chloroplastic (Precursor) GN=PSRP1 OS=Spinacia oleracea (Spinach) PE=1 SV=2	J	Translation, ribosomal structure and biogenesis	PREDICTED: ribosome-binding factor PSRP1, chloroplastic [Vitis vinifera]	GL348716.1	3693882	3693901	-	TGACAGAAGAGAGTGAGCAC
aly-miR156a-5p	MIR156	c120671.graph_c0	--	--	--	--	--	--	--	--	--	--	--	GL348716.1	3693882	3693901	-	TGACAGAAGAGAGTGAGCAC
aly-miR156a-5p	MIR156	c120693.graph_c0	[R]	General function prediction only	Molecular Function: metal ion binding (GO:0046872);;	--	--	--	FYVE zinc finger;; Ankyrin repeats (many copies);; Ankyrin repeats (3 copies);; Ankyrin repeat;; Ankyrin repeats (many copies);; Ankyrin repeat	--	R	General function prediction only	PREDICTED: FYVE and coiled-coil domain-containing protein 1 isoform X1 [Vitis vinifera]	GL348716.1	3693882	3693901	-	TGACAGAAGAGAGTGAGCAC
aly-miR156a-5p	MIR156	c120884.graph_c0	[R]	General function prediction only	Cellular Component: endoplasmic reticulum (GO:0005783);; Cellular Component: membrane (GO:0016020);; Biological Process: ER-associated ubiquitin-dependent protein catabolic process (GO:0030433);;	K14026|0|rcu:RCOM_0566120|hypothetical protein; K14026 SEL1 protein (A)	[MOT]	--	Sel1 repeat	ERAD-associated E3 ubiquitin-protein ligase component HRD3A {ECO:0000305} (Precursor) OS=Arabidopsis thaliana (Mouse-ear cress) PE=1 SV=1	T	Signal transduction mechanisms	conserved hypothetical protein [Ricinus communis]	GL348716.1	3693882	3693901	-	TGACAGAAGAGAGTGAGCAC
aly-miR156a-5p	MIR156	c121136.graph_c0	--	--	Cellular Component: plasma membrane (GO:0005886);; Molecular Function: polyneuridine-aldehyde esterase activity (GO:0050529);;	--	--	--	Alpha/beta hydrolase family;; alpha/beta hydrolase fold;; Alpha/beta hydrolase family	Putative methylesterase 12, chloroplastic (Precursor) GN=T5L19.30/T5L19.40 OS=Arabidopsis thaliana (Mouse-ear cress) PE=2 SV=1	R	General function prediction only	PREDICTED: putative methylesterase 14, chloroplastic [Populus euphratica]	GL348716.1	3693882	3693901	-	TGACAGAAGAGAGTGAGCAC
aly-miR156a-5p	MIR156	c121278.graph_c0	--	--	--	--	--	--	--	--	--	--	--	GL348716.1	3693882	3693901	-	TGACAGAAGAGAGTGAGCAC
aly-miR156a-5p	MIR156	c121492.graph_c0	--	--	--	--	--	--	--	--	--	--	--	GL348716.1	3693882	3693901	-	TGACAGAAGAGAGTGAGCAC
aly-miR156a-5p	MIR156	c122101.graph_c0	--	--	Biological Process: cell wall biogenesis (GO:0042546);; Biological Process: xylan metabolic process (GO:0045491);;	--	--	--	Myosin II heavy chain-like;; Myosin II heavy chain-like	Microtubule-associated protein 70-5 OS=Arabidopsis thaliana (Mouse-ear cress) PE=1 SV=1	Z	Cytoskeleton	PREDICTED: microtubule-associated protein 70-5 isoform X2 [Pyrus x bretschneideri]	GL348716.1	3693882	3693901	-	TGACAGAAGAGAGTGAGCAC
aly-miR156a-5p	MIR156	c122383.graph_c0	--	--	--	--	--	--	--	--	R	General function prediction only	hypothetical protein VITISV_017108 [Vitis vinifera]	GL348716.1	3693882	3693901	-	TGACAGAAGAGAGTGAGCAC
aly-miR156a-5p	MIR156	c122469.graph_c0	[IQR]	--	Cellular Component: chloroplast thylakoid membrane (GO:0009535);; Biological Process: response to ethylene (GO:0009723);; Cellular Component: chloroplast envelope (GO:0009941);; Biological Process: photosynthesis (GO:0015979);; Biological Process: chlorophyll biosynthetic process (GO:0015995);; Molecular Function: protochlorophyllide reductase activity (GO:0016630);; Biological Process: oxidation…	K00218|0|pop:POPTR_0011s12300g|POPTRDRAFT_568934; NADPH-protochlorophyllide oxidoreductase family protein; K00218 protochlorophyllide reductase [EC:1.3.1.33] (A)	[Q]	Secondary metabolites biosynthesis, transport and catabolism	short chain dehydrogenase;; KR domain	Protochlorophyllide reductase, chloroplastic (Precursor) GN=PORA OS=Cucumis sativus (Cucumber) PE=2 SV=1	Q	Secondary metabolites biosynthesis, transport and catabolism	hypothetical protein JCGZ_20960 [Jatropha curcas]	GL348716.1	3693882	3693901	-	TGACAGAAGAGAGTGAGCAC
aly-miR156a-5p	MIR156	c122475.graph_c0	[R]	General function prediction only	Molecular Function: nucleotide binding (GO:0000166);; Molecular Function: nucleic acid binding (GO:0003676);;	K13201|0|rcu:RCOM_0684960|nucleolysin tia-1, putative; K13201 nucleolysin TIA-1/TIAR (A)	[R]	General function prediction only	RNA recognition motif. (a.k.a. RRM, RBD, or RNP domain);; RNA recognition motif (a.k.a. RRM, RBD, or RNP domain);; RNA recognition motif. (a.k.a. RRM, RBD, or RNP domain)	Oligouridylate-binding protein 1B GN=UBP1B OS=Arabidopsis thaliana (Mouse-ear cress) PE=1 SV=1	R	General function prediction only	nucleolysin tia-1, putative [Ricinus communis]	GL348716.1	3693882	3693901	-	TGACAGAAGAGAGTGAGCAC
aly-miR156a-5p	MIR156	c123926.graph_c0	--	--	Molecular Function: L-ornithine transmembrane transporter activity (GO:0000064);; Molecular Function: L-histidine transmembrane transporter activity (GO:0005290);; Cellular Component: mitochondrial inner membrane (GO:0005743);; Biological Process: mitochondrial transport (GO:0006839);; Molecular Function: arginine transmembrane transporter activity (GO:0015181);; Molecular Function: L-lysine tran…	K15109|1.70534e-121|pop:POPTR_0011s05500g|mitochondrial substrate carrier family protein; K15109 solute carrier family 25 (mitochondrial carnitine/acylcarnitine transporter), member 20/29 (A)	[C]	Energy production and conversion	Mitochondrial carrier protein;; Mitochondrial carrier protein	Mitochondrial arginine transporter BAC1 GN=T1B8.12 OS=Arabidopsis thaliana (Mouse-ear cress) PE=1 SV=1	C	Energy production and conversion	PREDICTED: mitochondrial arginine transporter BAC1 [Populus euphratica]	GL348716.1	3693882	3693901	-	TGACAGAAGAGAGTGAGCAC
aly-miR156a-5p	MIR156	c124014.graph_c0	--	--	--	--	[R]	General function prediction only	Kelch motif;; Kelch motif;; Galactose oxidase, central domain;; Galactose oxidase, central domain;; Kelch motif;; F-box domain	F-box/kelch-repeat protein At1g15670 GN=At1g15670 OS=Arabidopsis thaliana (Mouse-ear cress) PE=2 SV=1	R	General function prediction only	PREDICTED: F-box/kelch-repeat protein At1g15670-like [Nicotiana sylvestris]	GL348716.1	3693882	3693901	-	TGACAGAAGAGAGTGAGCAC
aly-miR156a-5p	MIR156	c124333.graph_c1	--	--	--	--	--	--	--	--	--	--	manganese superoxide dismutase [Camellia sinensis]	GL348716.1	3693882	3693901	-	TGACAGAAGAGAGTGAGCAC
aly-miR156a-5p	MIR156	c124359.graph_c0	--	--	Molecular Function: zinc ion binding (GO:0008270);; Cellular Component: integral component of membrane (GO:0016021);; Molecular Function: cellulose synthase (UDP-forming) activity (GO:0016760);; Biological Process: cellulose biosynthetic process (GO:0030244);;	K10999|0|pop:POPTR_0005s08970g|POPTRDRAFT_760228; cellulose synthase family protein; K10999 cellulose synthase A [EC:2.4.1.12] (A)	--	--	Cellulose synthase	Cellulose synthase A catalytic subunit 5 [UDP-forming] GN=CESA5 OS=Arabidopsis thaliana (Mouse-ear cress) PE=1 SV=2	O	Posttranslational modification, protein turnover, chaperones	PREDICTED: cellulose synthase A catalytic subunit 2 [UDP-forming] isoform X3 [Populus euphratica]	GL348716.1	3693882	3693901	-	TGACAGAAGAGAGTGAGCAC
aly-miR156a-5p	MIR156	c124685.graph_c0	--	--	Molecular Function: sequence-specific DNA binding transcription factor activity (GO:0003700);; Cellular Component: nucleus (GO:0005634);; Biological Process: regulation of transcription, DNA-templated (GO:0006355);; Molecular Function: sequence-specific DNA binding (GO:0043565);;	--	[K]	Transcription	KNOX2 domain;; KNOX1 domain;; Homeobox KN domain;; ELK domain;; Homeobox domain	Homeobox protein SBH1 GN=H1 OS=Glycine max (Soybean) PE=2 SV=1	K	Transcription	KNOX/ELK homeobox transcription factor isoform 1 [Theobroma cacao]	GL348716.1	3693882	3693901	-	TGACAGAAGAGAGTGAGCAC
aly-miR156a-5p	MIR156	c124751.graph_c0	--	--	--	--	--	--	--	--	--	--	--	GL348716.1	3693882	3693901	-	TGACAGAAGAGAGTGAGCAC
aly-miR156a-5p	MIR156	c125414.graph_c1	[K]	Transcription	--	--	[K]	Transcription	CCT motif;; GATA zinc finger;; tify domain;; Divergent CCT motif	GATA transcription factor 25 GN=T22A6.300 OS=Arabidopsis thaliana (Mouse-ear cress) PE=2 SV=2	K	Transcription	GATA transcription factor 25 [Morus notabilis]	GL348716.1	3693882	3693901	-	TGACAGAAGAGAGTGAGCAC
aly-miR156a-5p	MIR156	c126118.graph_c0	[C]	Energy production and conversion	Molecular Function: ubiquinol-cytochrome-c reductase activity (GO:0008121);; Molecular Function: plastoquinol--plastocyanin reductase activity (GO:0009496);; Biological Process: photosynthesis (GO:0015979);; Cellular Component: integral component of membrane (GO:0016021);; Biological Process: electron transport chain (GO:0022900);; Cellular Component: thylakoid membrane (GO:0042651);; Molecular F…	K02636|4.10497e-128|vvi:100258879|cytochrome b6-f complex iron-sulfur subunit 1, chloroplastic; K02636 cytochrome b6-f complex iron-sulfur subunit [EC:1.10.9.1] (A)	[C]	Energy production and conversion	Cytochrome B6-F complex Fe-S subunit;; Rieske [2Fe-2S] domain	Cytochrome b6-f complex iron-sulfur subunit, chloroplastic (Precursor) GN=OSJNBa0058I18.25 OS=Oryza sativa subsp. japonica (Rice) PE=1 SV=1	C	Energy production and conversion	PREDICTED: cytochrome b6-f complex iron-sulfur subunit, chloroplastic-like [Eucalyptus grandis]	GL348716.1	3693882	3693901	-	TGACAGAAGAGAGTGAGCAC
aly-miR156a-5p	MIR156	c126206.graph_c0	--	--	Biological Process: regulation of cyclin-dependent protein serine/threonine kinase activity (GO:0000079);; Molecular Function: kinase activity (GO:0016301);; Molecular Function: protein kinase binding (GO:0019901);;	--	[R]	General function prediction only	Cyclin;; Cyclin, N-terminal domain	Cyclin-P3-1 OS=Oryza sativa subsp. japonica (Rice) PE=3 SV=1	R	General function prediction only	PREDICTED: cyclin-P3-1 isoform X1 [Vitis vinifera]	GL348716.1	3693882	3693901	-	TGACAGAAGAGAGTGAGCAC
aly-miR156a-5p	MIR156	c127065.graph_c0	[E]	Amino acid transport and metabolism	Molecular Function: serine-type endopeptidase activity (GO:0004252);; Biological Process: proteolysis (GO:0006508);; Cellular Component: membrane (GO:0016020);; Molecular Function: serine-type exopeptidase activity (GO:0070008);;	--	[O]	Posttranslational modification, protein turnover, chaperones	Prolyl oligopeptidase family;; Alpha/beta hydrolase family	--	O	Posttranslational modification, protein turnover, chaperones	hypothetical protein PRUPE_ppa001644mg [Prunus persica]	GL348716.1	3693882	3693901	-	TGACAGAAGAGAGTGAGCAC
aly-miR156a-5p	MIR156	c127758.graph_c0	--	--	--	--	--	--	--	--	S	Function unknown	PREDICTED: RNA polymerase-associated protein LEO1 [Vitis vinifera]	GL348716.1	3693882	3693901	-	TGACAGAAGAGAGTGAGCAC
aly-miR156a-5p	MIR156	c128299.graph_c0	--	--	--	K11975|5.71449e-37|sot:102594920|probable E3 ubiquitin-protein ligase RNF217-like; K11975 E3 ubiquitin-protein ligase RNF144 [EC:6.3.2.19] (A)	[O]	Posttranslational modification, protein turnover, chaperones	--	Probable E3 ubiquitin-protein ligase ARI3 GN=ARI3 OS=Arabidopsis thaliana (Mouse-ear cress) PE=2 SV=1	R	General function prediction only	unnamed protein product [Coffea canephora]	GL348716.1	3693882	3693901	-	TGACAGAAGAGAGTGAGCAC
aly-miR156a-5p	MIR156	c128493.graph_c0	--	--	--	--	--	--	--	--	--	--	--	GL348716.1	3693882	3693901	-	TGACAGAAGAGAGTGAGCAC
aly-miR156a-5p	MIR156	c128788.graph_c0	--	--	--	--	--	--	GDSL/SGNH-like Acyl-Esterase family found in Pmr5 and Cas1p;; PMR5 N terminal Domain	Protein trichome birefringence-like 2 GN=TBL2 OS=Arabidopsis thaliana (Mouse-ear cress) PE=2 SV=1	S	Function unknown	hypothetical protein PRUPE_ppa002834mg [Prunus persica]	GL348716.1	3693882	3693901	-	TGACAGAAGAGAGTGAGCAC
aly-miR156a-5p	MIR156	c128963.graph_c0	--	--	--	--	--	--	--	Protein ABIL3 GN=ABIL3 OS=Arabidopsis thaliana (Mouse-ear cress) PE=2 SV=1	S	Function unknown	hypothetical protein PRUPE_ppa008359mg [Prunus persica]	GL348716.1	3693882	3693901	-	TGACAGAAGAGAGTGAGCAC
aly-miR156a-5p	MIR156	c129198.graph_c0	--	--	--	--	--	--	--	--	--	--	--	GL348716.1	3693882	3693901	-	TGACAGAAGAGAGTGAGCAC
aly-miR156a-5p	MIR156	c129481.graph_c0	--	--	--	--	--	--	Transcriptional regulator of RNA polII, SAGA, subunit	--	S	Function unknown	Uncharacterized protein TCM_036818 [Theobroma cacao]	GL348716.1	3693882	3693901	-	TGACAGAAGAGAGTGAGCAC
aly-miR156a-5p	MIR156	c129495.graph_c0	--	--	Molecular Function: binding (GO:0005488);;	--	[R]	General function prediction only	Zinc-finger double-stranded RNA-binding;; Zinc-finger of C2H2 type;; Zinc finger, C2H2 type	Protein indeterminate-domain 1 {ECO:0000303|PubMed:16784536} OS=Arabidopsis thaliana (Mouse-ear cress) PE=1 SV=1	K	Transcription	PREDICTED: zinc finger protein JACKDAW-like isoform X2 [Vitis vinifera]	GL348716.1	3693882	3693901	-	TGACAGAAGAGAGTGAGCAC
aly-miR156a-5p	MIR156	c129524.graph_c0	--	--	--	--	--	--	--	--	S	Function unknown	PREDICTED: mucin-5AC-like [Populus euphratica]	GL348716.1	3693882	3693901	-	TGACAGAAGAGAGTGAGCAC
aly-miR156a-5p	MIR156	c130169.graph_c0	--	--	--	--	--	--	--	--	--	--	--	GL348716.1	3693882	3693901	-	TGACAGAAGAGAGTGAGCAC
aly-miR156a-5p	MIR156	c130609.graph_c0	[O]	Posttranslational modification, protein turnover, chaperones	Molecular Function: ATP binding (GO:0005524);; Cellular Component: peroxisomal membrane (GO:0005778);; Biological Process: ATP catabolic process (GO:0006200);; Biological Process: fatty acid beta-oxidation (GO:0006635);; Molecular Function: microtubule-severing ATPase activity (GO:0008568);; Biological Process: protein import into peroxisome matrix (GO:0016558);;	K13338|0|vvi:100259773|peroxisome biogenesis protein 1; K13338 peroxin-1 (A)	[O]	Posttranslational modification, protein turnover, chaperones	ATPase family associated with various cellular activities (AAA);; Peroxisome biogenesis factor 1, N-terminal;; AAA ATPase domain;; AAA domain;; IstB-like ATP binding protein;; AAA domain;; Part of AAA domain;; AAA domain (Cdc48 subfamily);; RNA helicase;; NACHT domain;; AAA domain (dynein-related subfamily);; Type II/IV secretion system protein;; Bacterial dnaA protein;; Type III restriction enzy…	Peroxisome biogenesis protein 1 GN=PEX1 OS=Arabidopsis thaliana (Mouse-ear cress) PE=2 SV=2	O	Posttranslational modification, protein turnover, chaperones	PREDICTED: peroxisome biogenesis protein 1 isoform X1 [Vitis vinifera]	GL348716.1	3693882	3693901	-	TGACAGAAGAGAGTGAGCAC
aly-miR156a-5p	MIR156	c131076.graph_c0	[GER]	--	Cellular Component: membrane (GO:0016020);;	K15289|1.4589e-102|pop:POPTR_0018s02000g|POPTRDRAFT_737259; hypothetical protein; K15289 solute carrier family 35, member F5 (A)	[S]	Function unknown	EamA-like transporter family	--	S	Function unknown	hypothetical protein POPTR_0018s02000g [Populus trichocarpa]	GL348716.1	3693882	3693901	-	TGACAGAAGAGAGTGAGCAC
aly-miR156a-5p	MIR156	c131100.graph_c0	[P]	Inorganic ion transport and metabolism	Molecular Function: calcium channel activity (GO:0005262);; Molecular Function: calcium-transporting ATPase activity (GO:0005388);; Molecular Function: calmodulin binding (GO:0005516);; Molecular Function: ATP binding (GO:0005524);; Cellular Component: endoplasmic reticulum (GO:0005783);; Cellular Component: plasma membrane (GO:0005886);; Biological Process: ATP biosynthetic process (GO:0006754);…	K01537|0|sot:102598784|calcium-transporting ATPase 1, chloroplastic-like; K01537 Ca2+-transporting ATPase [EC:3.6.3.8] (A)	[P]	Inorganic ion transport and metabolism	E1-E2 ATPase;; Ca2+-ATPase N terminal autoinhibitory domain;; Cation transporter/ATPase, N-terminus	Calcium-transporting ATPase 1, chloroplastic (Precursor) OS=Arabidopsis thaliana (Mouse-ear cress) PE=1 SV=3	P	Inorganic ion transport and metabolism	PREDICTED: calcium-transporting ATPase 1, chloroplastic [Solanum lycopersicum]	GL348716.1	3693882	3693901	-	TGACAGAAGAGAGTGAGCAC
aly-miR156a-5p	MIR156	c131105.graph_c0	--	--	Cellular Component: integral component of membrane (GO:0016021);;	K17086|0|rcu:RCOM_0312330|Endosomal P24A protein precursor, putative; K17086 transmembrane 9 superfamily member 2/4 (A)	[U]	Intracellular trafficking, secretion, and vesicular transport	Endomembrane protein 70	Transmembrane 9 superfamily member 7 {ECO:0000305} (Precursor) OS=Arabidopsis thaliana (Mouse-ear cress) PE=2 SV=1	U	Intracellular trafficking, secretion, and vesicular transport	Endosomal P24A protein precursor, putative [Ricinus communis]	GL348716.1	3693882	3693901	-	TGACAGAAGAGAGTGAGCAC
aly-miR156a-5p	MIR156	c131189.graph_c0	--	--	--	--	--	--	--	--	--	--	--	GL348716.1	3693882	3693901	-	TGACAGAAGAGAGTGAGCAC
aly-miR156a-5p	MIR156	c131405.graph_c0	--	--	Biological Process: proteolysis (GO:0006508);; Molecular Function: cysteine-type peptidase activity (GO:0008234);;	--	--	--	--	F-box protein At4g35930 GN=At4g35930 OS=Arabidopsis thaliana (Mouse-ear cress) PE=2 SV=1	S	Function unknown	unnamed protein product [Coffea canephora]	GL348716.1	3693882	3693901	-	TGACAGAAGAGAGTGAGCAC
aly-miR156a-5p	MIR156	c131434.graph_c1	--	--	Biological Process: mitotic cell cycle (GO:0000278);; Cellular Component: cell wall (GO:0005618);; Cellular Component: cytosol (GO:0005829);; Cellular Component: plasma membrane (GO:0005886);; Biological Process: cell adhesion (GO:0007155);; Biological Process: photomorphogenesis (GO:0009640);; Biological Process: response to auxin (GO:0009733);; Biological Process: embryo development ending in s…	K17263|0|vvi:100852578|cullin-associated NEDD8-dissociated protein 1; K17263 cullin-associated NEDD8-dissociated protein 1 (A)	[R]	General function prediction only	TATA-binding protein interacting (TIP20);; HEAT repeats;; HEAT repeat;; HEAT-like repeat;; non-SMC mitotic condensation complex subunit 1;; Domain of unknown function (DUF1981)	Cullin-associated NEDD8-dissociated protein 1 GN=T8K22.14 OS=Arabidopsis thaliana (Mouse-ear cress) PE=1 SV=1	R	General function prediction only	PREDICTED: cullin-associated NEDD8-dissociated protein 1 [Vitis vinifera]	GL348716.1	3693882	3693901	-	TGACAGAAGAGAGTGAGCAC
aly-miR156a-5p	MIR156	c131486.graph_c0	--	--	--	--	--	--	Protein of unknown function (DUF1399)	--	S	Function unknown	PREDICTED: uncharacterized protein LOC100252003 [Vitis vinifera]	GL348716.1	3693882	3693901	-	TGACAGAAGAGAGTGAGCAC
aly-miR156a-5p	MIR156	c131539.graph_c0	[K]	Transcription	Biological Process: RNA splicing, via endonucleolytic cleavage and ligation (GO:0000394);; Cellular Component: transcription factor TFIID complex (GO:0005669);; Biological Process: transcription initiation from RNA polymerase II promoter (GO:0006367);;	K03132|9.62783e-84|vvi:100258782|transcription initiation factor TFIID subunit 7; K03132 transcription initiation factor TFIID subunit 7 (A)	[K]	Transcription	TAFII55 protein conserved region	Transcription initiation factor TFIID subunit 7 GN=TAF7 OS=Arabidopsis thaliana (Mouse-ear cress) PE=1 SV=1	K	Transcription	PREDICTED: transcription initiation factor TFIID subunit 7 [Vitis vinifera]	GL348716.1	3693882	3693901	-	TGACAGAAGAGAGTGAGCAC
aly-miR156a-5p	MIR156	c131546.graph_c0	--	--	--	--	--	--	ELM2 domain	AT-rich interactive domain-containing protein 2 GN=ARID2 OS=Arabidopsis thaliana (Mouse-ear cress) PE=2 SV=1	K	Transcription	PREDICTED: AT-rich interactive domain-containing protein 2-like [Populus euphratica]	GL348716.1	3693882	3693901	-	TGACAGAAGAGAGTGAGCAC
aly-miR156a-5p	MIR156	c131641.graph_c0	[T]	Signal transduction mechanisms	Molecular Function: protein serine/threonine phosphatase activity (GO:0004722);; Biological Process: protein dephosphorylation (GO:0006470);; Molecular Function: metal ion binding (GO:0046872);;	--	[T]	Signal transduction mechanisms	Protein phosphatase 2C	Probable protein phosphatase 2C 64 GN=At4g38520 OS=Arabidopsis thaliana (Mouse-ear cress) PE=2 SV=1	T	Signal transduction mechanisms	protein phosphatase 2c, putative [Ricinus communis]	GL348716.1	3693882	3693901	-	TGACAGAAGAGAGTGAGCAC
aly-miR156a-5p	MIR156	c131694.graph_c0	--	--	Cellular Component: intracellular (GO:0005622);;	--	--	--	--	--	S	Function unknown	PREDICTED: uncharacterized protein LOC100263683 [Vitis vinifera]	GL348716.1	3693882	3693901	-	TGACAGAAGAGAGTGAGCAC
aly-miR156a-5p	MIR156	c132150.graph_c0	[F]	Nucleotide transport and metabolism	Molecular Function: IMP dehydrogenase activity (GO:0003938);; Cellular Component: cytoplasm (GO:0005737);; Biological Process: GMP biosynthetic process (GO:0006177);; Molecular Function: adenyl nucleotide binding (GO:0030554);; Molecular Function: metal ion binding (GO:0046872);; Biological Process: oxidation-reduction process (GO:0055114);;	K00088|0|sot:102598516|inosine-5'-monophosphate dehydrogenase 2-like; K00088 IMP dehydrogenase [EC:1.1.1.205] (A)	[F]	Nucleotide transport and metabolism	IMP dehydrogenase / GMP reductase domain;; Nitronate monooxygenase;; CBS domain;; FMN-dependent dehydrogenase;; Histidine biosynthesis protein;; Thiazole biosynthesis protein ThiG	Inosine-5&apos;-monophosphate dehydrogenase {ECO:0000255|HAMAP-Rule:MF_03156} GN=impdh OS=Vigna unguiculata (Cowpea) PE=1 SV=1	F	Nucleotide transport and metabolism	inosine-5&apos;-monophosphate dehydrogenase [Camellia sinensis]	GL348716.1	3693882	3693901	-	TGACAGAAGAGAGTGAGCAC
aly-miR156a-5p	MIR156	c132242.graph_c0	--	--	--	--	--	--	Plant protein of unknown function (DUF869)	Filament-like plant protein 7 GN=FPP7 OS=Arabidopsis thaliana (Mouse-ear cress) PE=3 SV=2	S	Function unknown	PREDICTED: filament-like plant protein 7 isoform X2 [Vitis vinifera]	GL348716.1	3693882	3693901	-	TGACAGAAGAGAGTGAGCAC
aly-miR156a-5p	MIR156	c132309.graph_c0	--	--	Biological Process: response to molecule of bacterial origin (GO:0002237);; Molecular Function: ubiquitin-protein transferase activity (GO:0004842);; Biological Process: response to insect (GO:0009625);; Biological Process: shade avoidance (GO:0009641);; Biological Process: jasmonic acid and ethylene-dependent systemic resistance (GO:0009861);; Biological Process: jasmonic acid mediated signaling…	K13463|0|tcc:TCM_042602|RNI-like superfamily protein; K13463 coronatine-insensitive protein 1 (A)	[R]	General function prediction only	--	Coronatine-insensitive protein 1 GN=T28M21.10 OS=Arabidopsis thaliana (Mouse-ear cress) PE=1 SV=1	R	General function prediction only	RNI-like superfamily protein [Theobroma cacao]	GL348716.1	3693882	3693901	-	TGACAGAAGAGAGTGAGCAC
aly-miR156a-5p	MIR156	c132352.graph_c1	--	--	--	--	--	--	--	--	--	--	--	GL348716.1	3693882	3693901	-	TGACAGAAGAGAGTGAGCAC
aly-miR156a-5p	MIR156	c132591.graph_c0	--	--	Cellular Component: membrane (GO:0016020);; Molecular Function: transmembrane transporter activity (GO:0022857);; Biological Process: transmembrane transport (GO:0055085);;	K14611|0|vvi:100244635|nucleobase-ascorbate transporter 2; K14611 solute carrier family 23 (nucleobase transporter), member 1/2 (A)	[F]	Nucleotide transport and metabolism	GDP-fucose protein O-fucosyltransferase;; Permease family	Nucleobase-ascorbate transporter 2 GN=NAT2 OS=Arabidopsis thaliana (Mouse-ear cress) PE=2 SV=2	P	Inorganic ion transport and metabolism	unnamed protein product [Coffea canephora]	GL348716.1	3693882	3693901	-	TGACAGAAGAGAGTGAGCAC
aly-miR156a-5p	MIR156	c132751.graph_c3	[R]	General function prediction only	Molecular Function: nucleotide binding (GO:0000166);; Molecular Function: DNA binding (GO:0003677);; Cellular Component: nucleus (GO:0005634);; Biological Process: mRNA processing (GO:0006397);; Molecular Function: poly(A) binding (GO:0008143);; Cellular Component: cytoplasmic stress granule (GO:0010494);; Biological Process: cellular response to heat (GO:0034605);;	--	[R]	General function prediction only	RNA recognition motif. (a.k.a. RRM, RBD, or RNP domain);; RNA recognition motif (a.k.a. RRM, RBD, or RNP domain);; RNA recognition motif. (a.k.a. RRM, RBD, or RNP domain)	Polyadenylate-binding protein RBP47 GN=RBP47 OS=Nicotiana plumbaginifolia (Leadwort-leaved tobacco) PE=1 SV=1	A	RNA processing and modification	PREDICTED: polyadenylate-binding protein RBP47 isoform X1 [Nicotiana sylvestris]	GL348716.1	3693882	3693901	-	TGACAGAAGAGAGTGAGCAC
aly-miR156a-5p	MIR156	c132934.graph_c0	[J]	Translation, ribosomal structure and biogenesis	--	K02884|1.6904e-85|pper:PRUPE_ppa010021mg|hypothetical protein; K02884 large subunit ribosomal protein L19 (A)	[J]	Translation, ribosomal structure and biogenesis	Ribosomal protein L19	50S ribosomal protein L19, chloroplastic (Precursor) GN=RPL19 OS=Spinacia oleracea (Spinach) PE=1 SV=2	J	Translation, ribosomal structure and biogenesis	PREDICTED: uncharacterized protein LOC100255272 isoform X2 [Vitis vinifera]	GL348716.1	3693882	3693901	-	TGACAGAAGAGAGTGAGCAC
aly-miR156a-5p	MIR156	c132943.graph_c1	--	--	Biological Process: iron ion transport (GO:0006826);; Biological Process: cellular iron ion homeostasis (GO:0006879);; Molecular Function: ferric iron binding (GO:0008199);; Biological Process: response to cold (GO:0009409);; Cellular Component: chloroplast thylakoid membrane (GO:0009535);; Cellular Component: chloroplast stroma (GO:0009570);; Biological Process: response to bacterium (GO:0009617…	K00522|8.16495e-109|tcc:TCM_021608|Ferretin 1 isoform 1; K00522 ferritin heavy chain [EC:1.16.3.2] (A)	[P]	Inorganic ion transport and metabolism	Ferritin-like domain	Ferritin-3, chloroplastic (Precursor) OS=Glycine max (Soybean) PE=2 SV=1	P	Inorganic ion transport and metabolism	Ferretin 1 isoform 1 [Theobroma cacao]	GL348716.1	3693882	3693901	-	TGACAGAAGAGAGTGAGCAC
aly-miR156a-5p	MIR156	c133160.graph_c0	--	--	--	K15425|8.87721e-95|pper:PRUPE_ppa010709mg|hypothetical protein; K15425 serine/threonine-protein phosphatase 4 regulatory subunit 2 (A)	[R]	General function prediction only	PPP4R2	--	R	General function prediction only	hypothetical protein PRUPE_ppa010709mg [Prunus persica]	GL348716.1	3693882	3693901	-	TGACAGAAGAGAGTGAGCAC
aly-miR156a-5p	MIR156	c133266.graph_c0	--	--	Molecular Function: DNA binding (GO:0003677);; Molecular Function: protein binding (GO:0005515);; Biological Process: chromatin silencing (GO:0006342);; Biological Process: response to hormone (GO:0009725);; Biological Process: embryo development (GO:0009790);; Biological Process: axis specification (GO:0009798);; Biological Process: post-embryonic morphogenesis (GO:0009886);; Biological Process:…	K14486|0|tcc:TCM_034194|Transcriptional factor B3 family protein / auxin-responsive factor AUX/IAA-related; K14486 auxin response factor (A)	--	--	Auxin response factor;; AUX/IAA family;; B3 DNA binding domain;; ER lumen protein retaining receptor	Auxin response factor 5 GN=F6F9.10 OS=Arabidopsis thaliana (Mouse-ear cress) PE=1 SV=3	K	Transcription	PREDICTED: auxin response factor 5 [Vitis vinifera]	GL348716.1	3693882	3693901	-	TGACAGAAGAGAGTGAGCAC
aly-miR156a-5p	MIR156	c133269.graph_c3	[DO]	--	Cellular Component: anaphase-promoting complex (GO:0005680);; Biological Process: phloem or xylem histogenesis (GO:0010087);; Biological Process: regulation of mitotic metaphase/anaphase transition (GO:0030071);; Biological Process: anaphase-promoting complex-dependent proteasomal ubiquitin-dependent protein catabolic process (GO:0031145);; Biological Process: regulation of DNA endoreduplication …	K03357|2.92214e-86|csv:101218217|anaphase-promoting complex subunit 10-like; K03357 anaphase-promoting complex subunit 10 (A)	[DO]	--	Anaphase-promoting complex, subunit 10 (APC10);; Anaphase-promoting complex, subunit 10 (APC10)	Anaphase-promoting complex subunit 10 GN=APC10 OS=Arabidopsis thaliana (Mouse-ear cress) PE=1 SV=2	D	Cell cycle control, cell division, chromosome partitioning	PREDICTED: anaphase-promoting complex subunit 10-like [Cucumis sativus]	GL348716.1	3693882	3693901	-	TGACAGAAGAGAGTGAGCAC
aly-miR156a-5p	MIR156	c134057.graph_c0	--	--	--	--	--	--	--	--	--	--	--	GL348716.1	3693882	3693901	-	TGACAGAAGAGAGTGAGCAC
aly-miR156a-5p	MIR156	c134555.graph_c1	--	--	--	--	--	--	bHLH-MYC and R2R3-MYB transcription factors N-terminal	Transcription factor GLABRA 3 GN=At5g41315 OS=Arabidopsis thaliana (Mouse-ear cress) PE=1 SV=1	K	Transcription	myc-like anthocyanin regulatory protein [Cornus alternifolia]	GL348716.1	3693882	3693901	-	TGACAGAAGAGAGTGAGCAC
aly-miR156a-5p	MIR156	c134611.graph_c1	--	--	Molecular Function: microtubule motor activity (GO:0003777);; Molecular Function: ATP binding (GO:0005524);; Cellular Component: kinesin complex (GO:0005871);; Cellular Component: microtubule (GO:0005874);; Biological Process: microtubule-based movement (GO:0007018);; Molecular Function: microtubule binding (GO:0008017);;	K11498|0|cit:102617742|kinesin-related protein 4-like; K11498 centromeric protein E (A)	[Z]	Cytoskeleton	Kinesin motor domain	Kinesin-like protein NACK1 GN=NACK1 OS=Nicotiana tabacum (Common tobacco) PE=1 SV=1	Z	Cytoskeleton	PREDICTED: kinesin-related protein 4 [Vitis vinifera]	GL348716.1	3693882	3693901	-	TGACAGAAGAGAGTGAGCAC
aly-miR156a-5p	MIR156	c135275.graph_c1	--	--	--	--	[R]	General function prediction only	YT521-B-like domain	30-kDa cleavage and polyadenylation specificity factor 30 {ECO:0000303|PubMed:18479511} OS=Arabidopsis thaliana (Mouse-ear cress) PE=1 SV=1	R	General function prediction only	hypothetical protein PRUPE_ppa002483mg [Prunus persica]	GL348716.1	3693882	3693901	-	TGACAGAAGAGAGTGAGCAC
aly-miR156a-5p	MIR156	c135315.graph_c0	--	--	Molecular Function: zinc ion binding (GO:0008270);;	--	[TZ]	--	Protein of unknown function (DUF3633);; Protein of unknown function, DUF594	Protein DA1-related 2 GN=DAR2 OS=Arabidopsis thaliana (Mouse-ear cress) PE=2 SV=1	Z	Cytoskeleton	PREDICTED: protein DA1-related 2 isoform X2 [Beta vulgaris subsp. vulgaris]	GL348716.1	3693882	3693901	-	TGACAGAAGAGAGTGAGCAC
aly-miR156a-5p	MIR156	c135698.graph_c1	--	--	--	--	--	--	--	--	S	Function unknown	PREDICTED: uncharacterized protein LOC104599390 [Nelumbo nucifera]	GL348716.1	3693882	3693901	-	TGACAGAAGAGAGTGAGCAC
aly-miR156a-5p	MIR156	c135716.graph_c1	--	--	--	--	--	--	--	--	--	--	--	GL348716.1	3693882	3693901	-	TGACAGAAGAGAGTGAGCAC
aly-miR156a-5p	MIR156	c136104.graph_c0	[RTKL]	--	Biological Process: regulation of protein phosphorylation (GO:0001932);; Molecular Function: protein kinase activity (GO:0004672);; Molecular Function: protein serine/threonine phosphatase activity (GO:0004722);; Molecular Function: ATP binding (GO:0005524);; Cellular Component: plasma membrane (GO:0005886);; Cellular Component: cAMP-dependent protein kinase complex (GO:0005952);; Biological Proc…	--	[T]	Signal transduction mechanisms	Protein phosphatase 2C;; Cyclic nucleotide-binding domain;; Protein kinase domain;; Protein tyrosine kinase	Probable inactive cyclic nucleotide-dependent protein kinase At2g20050 GN=At2g20050/At2g20040 OS=Arabidopsis thaliana (Mouse-ear cress) PE=2 SV=2	T	Signal transduction mechanisms	PREDICTED: protein phosphatase 2C and cyclic nucleotide-binding/kinase domain-containing protein [Vitis vinifera]	GL348716.1	3693882	3693901	-	TGACAGAAGAGAGTGAGCAC
aly-miR156a-5p	MIR156	c136153.graph_c0	--	--	--	--	--	--	--	--	S	Function unknown	PREDICTED: titin [Nicotiana sylvestris]	GL348716.1	3693882	3693901	-	TGACAGAAGAGAGTGAGCAC
aly-miR156a-5p	MIR156	c136233.graph_c0	--	--	--	--	--	--	--	--	S	Function unknown	PREDICTED: uncharacterized protein LOC100852824 [Vitis vinifera]	GL348716.1	3693882	3693901	-	TGACAGAAGAGAGTGAGCAC
aly-miR156a-5p	MIR156	c136536.graph_c0	--	--	--	K14400|0|vvi:100255600|polyadenylation and cleavage factor homolog 4; K14400 pre-mRNA cleavage complex 2 protein Pcf11 (A)	[A]	RNA processing and modification	RNA polymerase II-binding domain.	Polyadenylation and cleavage factor homolog 4 {ECO:0000305} OS=Arabidopsis thaliana (Mouse-ear cress) PE=1 SV=1	A	RNA processing and modification	PREDICTED: polyadenylation and cleavage factor homolog 4 [Vitis vinifera]	GL348716.1	3693882	3693901	-	TGACAGAAGAGAGTGAGCAC
aly-miR156a-5p	MIR156	c136787.graph_c0	--	--	--	--	[F]	Nucleotide transport and metabolism	5' nucleotidase family	--	F	Nucleotide transport and metabolism	PREDICTED: 5&apos;-nucleotidase domain-containing protein 4 isoform X1 [Nicotiana sylvestris]	GL348716.1	3693882	3693901	-	TGACAGAAGAGAGTGAGCAC
aly-miR156a-5p	MIR156	c136811.graph_c0	--	--	--	--	--	--	SBP domain	Squamosa promoter-binding-like protein 6 GN=SPL6 OS=Arabidopsis thaliana (Mouse-ear cress) PE=2 SV=2	K	Transcription	PREDICTED: squamosa promoter-binding-like protein 6 isoform X1 [Vitis vinifera]	GL348716.1	3693882	3693901	-	TGACAGAAGAGAGTGAGCAC
aly-miR156a-5p	MIR156	c137116.graph_c0	[E]	Amino acid transport and metabolism	--	K01354|0|pxb:103943243|prolyl endopeptidase-like; K01354 oligopeptidase B [EC:3.4.21.83] (A)	[O]	Posttranslational modification, protein turnover, chaperones	Prolyl oligopeptidase, N-terminal beta-propeller domain;; Prolyl oligopeptidase family	--	O	Posttranslational modification, protein turnover, chaperones	PREDICTED: prolyl endopeptidase-like isoform X1 [Nelumbo nucifera]	GL348716.1	3693882	3693901	-	TGACAGAAGAGAGTGAGCAC
aly-miR156a-5p	MIR156	c137636.graph_c0	--	--	Molecular Function: inorganic anion exchanger activity (GO:0005452);; Biological Process: anion transport (GO:0006820);; Cellular Component: integral component of membrane (GO:0016021);;	--	[P]	Inorganic ion transport and metabolism	HCO3- transporter family	Probable boron transporter 2 GN=BOR2 OS=Arabidopsis thaliana (Mouse-ear cress) PE=2 SV=1	P	Inorganic ion transport and metabolism	PREDICTED: probable boron transporter 2 [Vitis vinifera]	GL348716.1	3693882	3693901	-	TGACAGAAGAGAGTGAGCAC
aly-miR156a-5p	MIR156	c137780.graph_c0	--	--	Biological Process: carbohydrate metabolic process (GO:0005975);; Molecular Function: cellulase activity (GO:0008810);; Molecular Function: carbohydrate binding (GO:0030246);;	--	--	--	Glycosyl hydrolase family 9;; Carbohydrate binding domain CBM49;; AMP-binding enzyme	Endoglucanase 6 (Precursor) GN=At1g64390 OS=Arabidopsis thaliana (Mouse-ear cress) PE=2 SV=2	G	Carbohydrate transport and metabolism	endoglucanase 6-like protein [Camellia sinensis]	GL348716.1	3693882	3693901	-	TGACAGAAGAGAGTGAGCAC
aly-miR156a-5p	MIR156	c137803.graph_c0	--	--	Cellular Component: mitochondrion (GO:0005739);;	--	--	--	--	Uncharacterized mitochondrial protein AtMg01010 GN=AtMg01010 OS=Arabidopsis thaliana (Mouse-ear cress) PE=4 SV=1	S	Function unknown	orf311 (mitochondrion) [Brassica oleracea]	GL348716.1	3693882	3693901	-	TGACAGAAGAGAGTGAGCAC
aly-miR156a-5p	MIR156	c137810.graph_c0	[L]	Replication, recombination and repair	Molecular Function: nucleic acid binding (GO:0003676);; Molecular Function: ATP binding (GO:0005524);; Molecular Function: ATP-dependent helicase activity (GO:0008026);;	--	[A]	RNA processing and modification	Helicase associated domain (HA2);; Oligonucleotide/oligosaccharide-binding (OB)-fold;; Helicase conserved C-terminal domain;; DEAD/DEAH box helicase;; Di-glucose binding within endoplasmic reticulum;; Carbohydrate-binding protein of the ER	Probable pre-mRNA-splicing factor ATP-dependent RNA helicase GN=At3g26560 OS=Arabidopsis thaliana (Mouse-ear cress) PE=1 SV=2	A	RNA processing and modification	PREDICTED: ATP-dependent RNA helicase DHX29 isoform X2 [Vitis vinifera]	GL348716.1	3693882	3693901	-	TGACAGAAGAGAGTGAGCAC
aly-miR156a-5p	MIR156	c137980.graph_c0	--	--	Molecular Function: carboxylic ester hydrolase activity (GO:0004091);; Molecular Function: triglyceride lipase activity (GO:0004806);; Molecular Function: calmodulin binding (GO:0005516);; Biological Process: lipid catabolic process (GO:0016042);;	--	[IOT]	--	--	--	T	Signal transduction mechanisms	hypothetical protein EUGRSUZ_F028542, partial [Eucalyptus grandis]	GL348716.1	3693882	3693901	-	TGACAGAAGAGAGTGAGCAC
aly-miR156a-5p	MIR156	c137986.graph_c0	--	--	Molecular Function: monooxygenase activity (GO:0004497);; Molecular Function: iron ion binding (GO:0005506);; Molecular Function: electron carrier activity (GO:0009055);; Molecular Function: oxidoreductase activity, acting on paired donors, with incorporation or reduction of molecular oxygen (GO:0016705);; Molecular Function: heme binding (GO:0020037);; Biological Process: oxidation-reduction pro…	--	[QI]	--	Cytochrome P450	Alkane hydroxylase MAH1 {ECO:0000303|PubMed:17905869} OS=Arabidopsis thaliana (Mouse-ear cress) PE=2 SV=1	Q	Secondary metabolites biosynthesis, transport and catabolism	PREDICTED: cytochrome P450 86B1-like [Sesamum indicum]	GL348716.1	3693882	3693901	-	TGACAGAAGAGAGTGAGCAC
aly-miR156a-5p	MIR156	c138134.graph_c0	--	--	Molecular Function: GPI-anchor transamidase activity (GO:0003923);; Molecular Function: cysteine-type endopeptidase activity (GO:0004197);; Cellular Component: endoplasmic reticulum (GO:0005783);; Biological Process: proteolysis (GO:0006508);; Biological Process: sterol biosynthetic process (GO:0016126);; Biological Process: sphingoid biosynthetic process (GO:0046520);;	K05290|0|vvi:100853299|GPI-anchor transamidase; K05290 phosphatidylinositol glycan, class K [EC:2.6.-.-] (A)	[O]	Posttranslational modification, protein turnover, chaperones	Peptidase C13 family	Vacuolar-processing enzyme alpha-isozyme (Precursor) GN=At2g25940 OS=Arabidopsis thaliana (Mouse-ear cress) PE=2 SV=2	G	Carbohydrate transport and metabolism	unnamed protein product [Vitis vinifera]	GL348716.1	3693882	3693901	-	TGACAGAAGAGAGTGAGCAC
aly-miR156a-5p	MIR156	c138240.graph_c0	--	--	--	--	[R]	General function prediction only	PPR repeat family;; PPR repeat;; PPR repeat;; Pentatricopeptide repeat domain;; Tetratricopeptide repeat;; Mitochondrial 28S ribosomal protein S27;; Tetratricopeptide repeat;; Tetratricopeptide repeat	Pentatricopeptide repeat-containing protein At3g06920 GN=At3g06920 OS=Arabidopsis thaliana (Mouse-ear cress) PE=2 SV=1	R	General function prediction only	PREDICTED: pentatricopeptide repeat-containing protein At3g06920 [Vitis vinifera]	GL348716.1	3693882	3693901	-	TGACAGAAGAGAGTGAGCAC
aly-miR156a-5p	MIR156	c138378.graph_c0	--	--	--	--	--	--	Senescence-associated protein	--	S	Function unknown	PREDICTED: uncharacterized protein LOC100259546 isoform X2 [Vitis vinifera]	GL348716.1	3693882	3693901	-	TGACAGAAGAGAGTGAGCAC
aly-miR156a-5p	MIR156	c138523.graph_c0	--	--	--	--	[T]	Signal transduction mechanisms	Leucine rich repeat	Disease resistance protein RPP8 GN=MWF20.19 OS=Arabidopsis thaliana (Mouse-ear cress) PE=1 SV=2	T	Signal transduction mechanisms	PREDICTED: putative disease resistance protein At1g50180 [Sesamum indicum]	GL348716.1	3693882	3693901	-	TGACAGAAGAGAGTGAGCAC
aly-miR156a-5p	MIR156	c138994.graph_c0	--	--	--	--	--	--	--	--	S	Function unknown	PREDICTED: uncharacterized protein LOC100251105 [Vitis vinifera]	GL348716.1	3693882	3693901	-	TGACAGAAGAGAGTGAGCAC
aly-miR156a-5p	MIR156	c139084.graph_c0	--	--	--	K04650|0|vvi:100240985|uncharacterized LOC100240985; K04650 nuclear receptor co-repressor 1 (A)	[K]	Transcription	Myb-like DNA-binding domain;; Myb-like DNA-binding domain	--	K	Transcription	PREDICTED: uncharacterized protein LOC100240985 isoform X1 [Vitis vinifera]	GL348716.1	3693882	3693901	-	TGACAGAAGAGAGTGAGCAC
aly-miR156a-5p	MIR156	c140193.graph_c0	[J]	Translation, ribosomal structure and biogenesis	Cellular Component: ribosome (GO:0005840);;	K02947|2.75925e-49|ppp:PHYPADRAFT_173229|hypothetical protein; K02947 small subunit ribosomal protein S10e (A)	[J]	Translation, ribosomal structure and biogenesis	Plectin/S10 domain	40S ribosomal protein S10-2 GN=RPS10B OS=Arabidopsis thaliana (Mouse-ear cress) PE=2 SV=1	J	Translation, ribosomal structure and biogenesis	predicted protein [Physcomitrella patens]	GL348716.1	3693882	3693901	-	TGACAGAAGAGAGTGAGCAC
aly-miR156a-5p	MIR156	c143058.graph_c0	--	--	--	--	--	--	--	--	--	--	--	GL348716.1	3693882	3693901	-	TGACAGAAGAGAGTGAGCAC
aly-miR156a-5p	MIR156	c143097.graph_c0	--	--	Molecular Function: protein kinase activity (GO:0004672);;	--	--	--	D-mannose binding lectin	G-type lectin S-receptor-like serine/threonine-protein kinase CES101 (Precursor) GN=CES101 OS=Arabidopsis thaliana (Mouse-ear cress) PE=2 SV=2	--	--	PREDICTED: LOW QUALITY PROTEIN: G-type lectin S-receptor-like serine/threonine-protein kinase CES101 [Sesamum indicum]	GL348716.1	3693882	3693901	-	TGACAGAAGAGAGTGAGCAC
aly-miR156a-5p	MIR156	c146834.graph_c0	--	--	--	--	--	--	--	--	--	--	--	GL348716.1	3693882	3693901	-	TGACAGAAGAGAGTGAGCAC
aly-miR156a-5p	MIR156	c1469.graph_c0	--	--	--	--	--	--	--	--	--	--	--	GL348716.1	3693882	3693901	-	TGACAGAAGAGAGTGAGCAC
aly-miR156a-5p	MIR156	c148161.graph_c0	--	--	--	--	--	--	--	--	--	--	--	GL348716.1	3693882	3693901	-	TGACAGAAGAGAGTGAGCAC
aly-miR156a-5p	MIR156	c149136.graph_c0	--	--	--	--	--	--	--	--	--	--	--	GL348716.1	3693882	3693901	-	TGACAGAAGAGAGTGAGCAC
aly-miR156a-5p	MIR156	c150133.graph_c0	--	--	--	--	--	--	--	--	--	--	--	GL348716.1	3693882	3693901	-	TGACAGAAGAGAGTGAGCAC
aly-miR156a-5p	MIR156	c151399.graph_c0	--	--	--	--	--	--	--	--	--	--	--	GL348716.1	3693882	3693901	-	TGACAGAAGAGAGTGAGCAC
aly-miR156a-5p	MIR156	c1580.graph_c0	[R]	General function prediction only	--	--	[S]	Function unknown	TPR repeat;; Tetratricopeptide repeat;; Tetratricopeptide repeat	Hsp70-Hsp90 organizing protein 3 GN=HOP3 OS=Arabidopsis thaliana (Mouse-ear cress) PE=2 SV=1	R	General function prediction only	PREDICTED: RNA polymerase II-associated protein 3 isoform X4 [Nicotiana tomentosiformis]	GL348716.1	3693882	3693901	-	TGACAGAAGAGAGTGAGCAC
aly-miR156a-5p	MIR156	c163645.graph_c0	--	--	--	--	[D]	Cell cycle control, cell division, chromosome partitioning	Cyclin-dependent kinase 5 activator protein	--	D	Cell cycle control, cell division, chromosome partitioning	--	GL348716.1	3693882	3693901	-	TGACAGAAGAGAGTGAGCAC
aly-miR156a-5p	MIR156	c167958.graph_c0	[R]	General function prediction only	--	K11804|3.63519e-41|smo:SELMODRAFT_43681|hypothetical protein; K11804 WD repeat-containing protein 42A (A)	[R]	General function prediction only	WD domain, G-beta repeat	DENN domain and WD repeat-containing protein SCD1 {ECO:0000305} OS=Arabidopsis thaliana (Mouse-ear cress) PE=1 SV=1	R	General function prediction only	hypothetical protein SELMODRAFT_43681, partial [Selaginella moellendorffii]	GL348716.1	3693882	3693901	-	TGACAGAAGAGAGTGAGCAC
aly-miR156a-5p	MIR156	c17234.graph_c0	--	--	--	--	--	--	--	--	--	--	--	GL348716.1	3693882	3693901	-	TGACAGAAGAGAGTGAGCAC
aly-miR156a-5p	MIR156	c174854.graph_c0	--	--	--	--	--	--	--	--	--	--	--	GL348716.1	3693882	3693901	-	TGACAGAAGAGAGTGAGCAC
aly-miR156a-5p	MIR156	c187666.graph_c0	--	--	--	--	--	--	--	--	--	--	--	GL348716.1	3693882	3693901	-	TGACAGAAGAGAGTGAGCAC
aly-miR156a-5p	MIR156	c188995.graph_c0	--	--	--	--	--	--	--	--	--	--	--	GL348716.1	3693882	3693901	-	TGACAGAAGAGAGTGAGCAC
aly-miR156a-5p	MIR156	c192304.graph_c0	--	--	--	--	--	--	--	--	--	--	--	GL348716.1	3693882	3693901	-	TGACAGAAGAGAGTGAGCAC
aly-miR156a-5p	MIR156	c25766.graph_c0	--	--	--	--	--	--	--	--	--	--	--	GL348716.1	3693882	3693901	-	TGACAGAAGAGAGTGAGCAC
aly-miR156a-5p	MIR156	c2715.graph_c0	--	--	--	--	--	--	--	--	--	--	--	GL348716.1	3693882	3693901	-	TGACAGAAGAGAGTGAGCAC
aly-miR156a-5p	MIR156	c30963.graph_c0	--	--	--	--	--	--	--	--	--	--	--	GL348716.1	3693882	3693901	-	TGACAGAAGAGAGTGAGCAC
aly-miR156a-5p	MIR156	c3539.graph_c0	--	--	--	--	--	--	--	--	--	--	--	GL348716.1	3693882	3693901	-	TGACAGAAGAGAGTGAGCAC
aly-miR156a-5p	MIR156	c36719.graph_c0	--	--	--	--	--	--	--	--	--	--	--	GL348716.1	3693882	3693901	-	TGACAGAAGAGAGTGAGCAC
aly-miR156a-5p	MIR156	c41413.graph_c0	--	--	--	--	--	--	--	--	--	--	--	GL348716.1	3693882	3693901	-	TGACAGAAGAGAGTGAGCAC
aly-miR156a-5p	MIR156	c42461.graph_c0	--	--	--	--	--	--	--	--	--	--	--	GL348716.1	3693882	3693901	-	TGACAGAAGAGAGTGAGCAC
aly-miR156a-5p	MIR156	c52627.graph_c0	--	--	--	--	--	--	--	--	S	Function unknown	PREDICTED: putative ribonuclease H protein At1g65750 [Malus domestica]	GL348716.1	3693882	3693901	-	TGACAGAAGAGAGTGAGCAC
aly-miR156a-5p	MIR156	c55929.graph_c0	--	--	--	--	--	--	--	--	--	--	--	GL348716.1	3693882	3693901	-	TGACAGAAGAGAGTGAGCAC
aly-miR156a-5p	MIR156	c56171.graph_c0	--	--	--	--	--	--	--	--	--	--	--	GL348716.1	3693882	3693901	-	TGACAGAAGAGAGTGAGCAC
aly-miR156a-5p	MIR156	c59679.graph_c0	--	--	--	--	--	--	--	--	--	--	--	GL348716.1	3693882	3693901	-	TGACAGAAGAGAGTGAGCAC
aly-miR156a-5p	MIR156	c61261.graph_c0	--	--	Molecular Function: zinc ion binding (GO:0008270);;	--	--	--	--	--	R	General function prediction only	PREDICTED: uncharacterized protein LOC100264219 [Vitis vinifera]	GL348716.1	3693882	3693901	-	TGACAGAAGAGAGTGAGCAC
aly-miR156a-5p	MIR156	c61489.graph_c0	--	--	--	--	--	--	SBP domain	Squamosa promoter-binding-like protein 5 GN=SPL5 OS=Arabidopsis thaliana (Mouse-ear cress) PE=2 SV=1	K	Transcription	PREDICTED: squamosa promoter-binding protein 1 isoform X1 [Elaeis guineensis]	GL348716.1	3693882	3693901	-	TGACAGAAGAGAGTGAGCAC
aly-miR156a-5p	MIR156	c64549.graph_c0	--	--	--	--	--	--	PMR5 N terminal Domain	Protein trichome birefringence-like 11 GN=TBL11 OS=Arabidopsis thaliana (Mouse-ear cress) PE=2 SV=1	--	--	PREDICTED: protein trichome birefringence-like 8 isoform X2 [Nicotiana tomentosiformis]	GL348716.1	3693882	3693901	-	TGACAGAAGAGAGTGAGCAC
aly-miR156a-5p	MIR156	c70653.graph_c0	--	--	Cellular Component: plasma membrane (GO:0005886);;	--	--	--	Weak chloroplast movement under blue light	WEB family protein At5g55860 GN=At5g55860 OS=Arabidopsis thaliana (Mouse-ear cress) PE=1 SV=1	S	Function unknown	PREDICTED: WEB family protein At5g55860 [Nicotiana tomentosiformis]	GL348716.1	3693882	3693901	-	TGACAGAAGAGAGTGAGCAC
aly-miR156a-5p	MIR156	c72347.graph_c0	--	--	--	--	--	--	--	--	--	--	--	GL348716.1	3693882	3693901	-	TGACAGAAGAGAGTGAGCAC
aly-miR156a-5p	MIR156	c73041.graph_c0	--	--	--	--	--	--	--	--	--	--	--	GL348716.1	3693882	3693901	-	TGACAGAAGAGAGTGAGCAC
aly-miR156a-5p	MIR156	c73971.graph_c0	--	--	--	--	--	--	--	--	--	--	--	GL348716.1	3693882	3693901	-	TGACAGAAGAGAGTGAGCAC
aly-miR156a-5p	MIR156	c79644.graph_c0	[RTKL]	--	Molecular Function: protein serine/threonine kinase activity (GO:0004674);; Molecular Function: ATP binding (GO:0005524);; Biological Process: protein phosphorylation (GO:0006468);;	--	[R]	General function prediction only	Protein kinase domain;; Protein tyrosine kinase	Protein kinase PVPK-1 OS=Phaseolus vulgaris (Kidney bean) PE=2 SV=1	T	Signal transduction mechanisms	unnamed protein product [Vitis vinifera]	GL348716.1	3693882	3693901	-	TGACAGAAGAGAGTGAGCAC
aly-miR156a-5p	MIR156	c81927.graph_c0	--	--	--	--	--	--	--	--	--	--	--	GL348716.1	3693882	3693901	-	TGACAGAAGAGAGTGAGCAC
aly-miR156a-5p	MIR156	c85596.graph_c0	--	--	--	--	--	--	--	--	--	--	--	GL348716.1	3693882	3693901	-	TGACAGAAGAGAGTGAGCAC
aly-miR156a-5p	MIR156	c86192.graph_c0	--	--	--	--	--	--	--	--	--	--	--	GL348716.1	3693882	3693901	-	TGACAGAAGAGAGTGAGCAC
aly-miR156a-5p	MIR156	c90246.graph_c0	--	--	--	K10576|1.35877e-11|cic:CICLE_v10018163mg|hypothetical protein; K10576 ubiquitin-conjugating enzyme E2 H [EC:6.3.2.19] (A)	[O]	Posttranslational modification, protein turnover, chaperones	--	Ubiquitin-conjugating enzyme E2-23 kDa GN=UBC4 OS=Triticum aestivum (Wheat) PE=1 SV=1	O	Posttranslational modification, protein turnover, chaperones	hypothetical protein CICLE_v10018163mg [Citrus clementina]	GL348716.1	3693882	3693901	-	TGACAGAAGAGAGTGAGCAC
aly-miR156a-5p	MIR156	c91740.graph_c0	--	--	--	--	--	--	--	--	--	--	--	GL348716.1	3693882	3693901	-	TGACAGAAGAGAGTGAGCAC
aly-miR156a-5p	MIR156	c94841.graph_c0	--	--	--	--	--	--	--	--	--	--	--	GL348716.1	3693882	3693901	-	TGACAGAAGAGAGTGAGCAC
aly-miR156a-5p	MIR156	c95034.graph_c0	--	--	--	--	--	--	--	--	--	--	--	GL348716.1	3693882	3693901	-	TGACAGAAGAGAGTGAGCAC
aly-miR156a-5p	MIR156	c95087.graph_c0	--	--	--	--	--	--	--	--	--	--	--	GL348716.1	3693882	3693901	-	TGACAGAAGAGAGTGAGCAC
aly-miR156a-5p	MIR156	c95681.graph_c0	--	--	--	--	--	--	--	--	--	--	--	GL348716.1	3693882	3693901	-	TGACAGAAGAGAGTGAGCAC
aly-miR156a-5p	MIR156	c97474.graph_c0	--	--	--	--	--	--	--	--	--	--	--	GL348716.1	3693882	3693901	-	TGACAGAAGAGAGTGAGCAC
aly-miR156a-5p	MIR156	c97623.graph_c0	--	--	--	--	--	--	--	--	--	--	--	GL348716.1	3693882	3693901	-	TGACAGAAGAGAGTGAGCAC
aly-miR156a-5p	MIR156	c98007.graph_c0	--	--	--	--	--	--	--	--	--	--	unnamed protein product [Vitis vinifera]	GL348716.1	3693882	3693901	-	TGACAGAAGAGAGTGAGCAC
aly-miR156a-5p	MIR156	c98245.graph_c0	--	--	--	--	--	--	--	--	--	--	--	GL348716.1	3693882	3693901	-	TGACAGAAGAGAGTGAGCAC
aly-miR156a-5p	MIR156	c99040.graph_c0	--	--	--	--	--	--	--	--	--	--	--	GL348716.1	3693882	3693901	-	TGACAGAAGAGAGTGAGCAC
aly-miR156a-5p	MIR156	c99719.graph_c0	--	--	--	--	[N]	Cell motility	Thymosin beta-4 family	--	N	Cell motility	--	GL348716.1	3693882	3693901	-	TGACAGAAGAGAGTGAGCAC
aly-miR156a-5p	MIR156	c99897.graph_c0	--	--	--	--	[R]	General function prediction only	Protein of unknown function, DUF607	Calcium uniporter protein 4, mitochondrial (Precursor) OS=Arabidopsis thaliana (Mouse-ear cress) PE=2 SV=1	S	Function unknown	hypothetical protein VITISV_032988 [Vitis vinifera]	GL348716.1	3693882	3693901	-	TGACAGAAGAGAGTGAGCAC
aly-miR157d-5p	MIR157	c102446.graph_c0	--	--	--	--	--	--	--	--	--	--	--	GL348713.1	24813974	24813993	-	TGACAGAAGATAGAGAGCAC
aly-miR157d-5p	MIR157	c103195.graph_c0	--	--	--	--	--	--	--	--	--	--	--	GL348713.1	24813974	24813993	-	TGACAGAAGATAGAGAGCAC
aly-miR157d-5p	MIR157	c103909.graph_c0	--	--	--	--	--	--	--	--	--	--	--	GL348713.1	24813974	24813993	-	TGACAGAAGATAGAGAGCAC
aly-miR157d-5p	MIR157	c104409.graph_c0	--	--	Molecular Function: enzyme inhibitor activity (GO:0004857);; Cellular Component: cell wall (GO:0005618);; Molecular Function: pectinesterase activity (GO:0030599);; Biological Process: cell wall modification (GO:0042545);; Biological Process: negative regulation of catalytic activity (GO:0043086);; Molecular Function: aspartyl esterase activity (GO:0045330);; Biological Process: pectin catabolic …	K01051|3.53562e-121|mdm:103449264|pectinesterase-like; K01051 pectinesterase [EC:3.1.1.11] (A)	--	--	Pectinesterase	Pectinesterase OS=Actinidia deliciosa (Kiwi) PE=1 SV=1	G	Carbohydrate transport and metabolism	PREDICTED: pectinesterase-like, partial [Malus domestica]	GL348713.1	24813974	24813993	-	TGACAGAAGATAGAGAGCAC
aly-miR157d-5p	MIR157	c104792.graph_c0	[IQR]	--	Molecular Function: oxidoreductase activity (GO:0016491);; Biological Process: oxidation-reduction process (GO:0055114);;	K13237|0|vvi:100248493|peroxisomal 2,4-dienoyl-CoA reductase; K13237 peroxisomal 2,4-dienoyl-CoA reductase [EC:1.3.1.34] (A)	[R]	General function prediction only	Enoyl-(Acyl carrier protein) reductase;; short chain dehydrogenase;; KR domain	Peroxisomal 2,4-dienoyl-CoA reductase GN=At3g12800 OS=Arabidopsis thaliana (Mouse-ear cress) PE=2 SV=1	Q	Secondary metabolites biosynthesis, transport and catabolism	PREDICTED: peroxisomal 2,4-dienoyl-CoA reductase [Vitis vinifera]	GL348713.1	24813974	24813993	-	TGACAGAAGATAGAGAGCAC
aly-miR157d-5p	MIR157	c105295.graph_c0	--	--	--	--	--	--	--	--	--	--	--	GL348713.1	24813974	24813993	-	TGACAGAAGATAGAGAGCAC
aly-miR157d-5p	MIR157	c105458.graph_c0	[U]	Intracellular trafficking, secretion, and vesicular transport	Cellular Component: plasmodesma (GO:0009506);;	K17279|6.90861e-99|vvi:100255163|HVA22-like protein a; K17279 receptor expression-enhancing protein 5/6 (A)	[U]	Intracellular trafficking, secretion, and vesicular transport	TB2/DP1, HVA22 family	HVA22-like protein a GN=HVA22A OS=Arabidopsis thaliana (Mouse-ear cress) PE=2 SV=1	U	Intracellular trafficking, secretion, and vesicular transport	PREDICTED: HVA22-like protein a isoform X1 [Vitis vinifera]	GL348713.1	24813974	24813993	-	TGACAGAAGATAGAGAGCAC
aly-miR157d-5p	MIR157	c107103.graph_c0	--	--	--	--	--	--	--	--	--	--	--	GL348713.1	24813974	24813993	-	TGACAGAAGATAGAGAGCAC
aly-miR157d-5p	MIR157	c107124.graph_c0	--	--	--	--	--	--	--	--	--	--	--	GL348713.1	24813974	24813993	-	TGACAGAAGATAGAGAGCAC
aly-miR157d-5p	MIR157	c108737.graph_c0	--	--	--	--	--	--	--	--	R	General function prediction only	hypothetical protein PRUPE_ppa023800mg [Prunus persica]	GL348713.1	24813974	24813993	-	TGACAGAAGATAGAGAGCAC
aly-miR157d-5p	MIR157	c109770.graph_c0	--	--	Molecular Function: DNA binding (GO:0003677);; Cellular Component: nucleus (GO:0005634);; Biological Process: regulation of transcription, DNA-templated (GO:0006355);; Molecular Function: metal ion binding (GO:0046872);;	--	--	--	SBP domain	Squamosa promoter-binding protein 1 GN=SBP1 OS=Antirrhinum majus (Garden snapdragon) PE=2 SV=1	K	Transcription	Squamosa promoter binding protein-like 3 [Theobroma cacao]	GL348713.1	24813974	24813993	-	TGACAGAAGATAGAGAGCAC
aly-miR157d-5p	MIR157	c112049.graph_c0	--	--	--	--	--	--	--	--	--	--	--	GL348713.1	24813974	24813993	-	TGACAGAAGATAGAGAGCAC
aly-miR157d-5p	MIR157	c112487.graph_c0	--	--	--	K14977|4.60007e-07|pop:POPTR_0001s15090g|hypothetical protein; K14977 (S)-ureidoglycine aminohydrolase [EC:3.5.3.26] (A)	--	--	--	Probable (S)-ureidoglycine aminohydrolase (Precursor) OS=Oryza sativa subsp. japonica (Rice) PE=1 SV=1	--	--	PREDICTED: (S)-ureidoglycine aminohydrolase-like, partial [Vitis vinifera]	GL348713.1	24813974	24813993	-	TGACAGAAGATAGAGAGCAC
aly-miR157d-5p	MIR157	c114189.graph_c0	--	--	Molecular Function: hydrolase activity, hydrolyzing O-glycosyl compounds (GO:0004553);; Biological Process: carbohydrate metabolic process (GO:0005975);;	--	--	--	Glycosyl hydrolase family 10	--	R	General function prediction only	PREDICTED: probable endo-1,4-beta-xylanase C isoform X1 [Nelumbo nucifera]	GL348713.1	24813974	24813993	-	TGACAGAAGATAGAGAGCAC
aly-miR157d-5p	MIR157	c115001.graph_c0	[O]	Posttranslational modification, protein turnover, chaperones	Cellular Component: nucleus (GO:0005634);; Molecular Function: zinc ion binding (GO:0008270);;	--	[O]	Posttranslational modification, protein turnover, chaperones	Ring finger domain;; Zinc finger, C3HC4 type (RING finger);; Anaphase-promoting complex subunit 11 RING-H2 finger	RING-H2 finger protein ATL60 GN=ATL60 OS=Arabidopsis thaliana (Mouse-ear cress) PE=2 SV=1	O	Posttranslational modification, protein turnover, chaperones	RING/U-box superfamily protein, putative [Theobroma cacao]	GL348713.1	24813974	24813993	-	TGACAGAAGATAGAGAGCAC
aly-miR157d-5p	MIR157	c115176.graph_c0	--	--	Biological Process: metal ion transport (GO:0030001);; Molecular Function: metal ion binding (GO:0046872);;	--	[P]	Inorganic ion transport and metabolism	Heavy-metal-associated domain	--	P	Inorganic ion transport and metabolism	unnamed protein product [Vitis vinifera]	GL348713.1	24813974	24813993	-	TGACAGAAGATAGAGAGCAC
aly-miR157d-5p	MIR157	c117530.graph_c0	--	--	--	--	--	--	GDSL/SGNH-like Acyl-Esterase family found in Pmr5 and Cas1p;; PMR5 N terminal Domain	Protein trichome birefringence-like 34 GN=TBL34 OS=Arabidopsis thaliana (Mouse-ear cress) PE=2 SV=2	S	Function unknown	PREDICTED: protein trichome birefringence-like 34 [Vitis vinifera]	GL348713.1	24813974	24813993	-	TGACAGAAGATAGAGAGCAC
aly-miR157d-5p	MIR157	c118044.graph_c0	--	--	Biological Process: defense response (GO:0006952);; Molecular Function: ADP binding (GO:0043531);;	--	[T]	Signal transduction mechanisms	--	Putative disease resistance protein RGA3 GN=RGA3 OS=Solanum bulbocastanum (Wild potato) PE=2 SV=2	S	Function unknown	PREDICTED: putative disease resistance protein RGA1 [Vitis vinifera]	GL348713.1	24813974	24813993	-	TGACAGAAGATAGAGAGCAC
aly-miR157d-5p	MIR157	c118158.graph_c0	--	--	Cellular Component: mitochondrion (GO:0005739);; Molecular Function: electron carrier activity (GO:0009055);; Cellular Component: chloroplast (GO:0009507);; Molecular Function: iron-sulfur cluster binding (GO:0051536);;	--	[C]	Energy production and conversion	--	--	C	Energy production and conversion	PREDICTED: adrenodoxin-like protein, mitochondrial [Sesamum indicum]	GL348713.1	24813974	24813993	-	TGACAGAAGATAGAGAGCAC
aly-miR157d-5p	MIR157	c118531.graph_c1	--	--	--	--	--	--	--	--	--	--	--	GL348713.1	24813974	24813993	-	TGACAGAAGATAGAGAGCAC
aly-miR157d-5p	MIR157	c119781.graph_c0	--	--	--	K01527|2.3449e-62|sot:102591076|transcription factor BTF3-like; K01527 nascent polypeptide-associated complex subunit beta (A)	[K]	Transcription	NAC domain	--	K	Transcription	PREDICTED: transcription factor BTF3 homolog 4-like [Nicotiana tomentosiformis]	GL348713.1	24813974	24813993	-	TGACAGAAGATAGAGAGCAC
aly-miR157d-5p	MIR157	c120008.graph_c0	--	--	--	--	--	--	F-box-like;; F-box domain	--	R	General function prediction only	hypothetical protein JCGZ_22583 [Jatropha curcas]	GL348713.1	24813974	24813993	-	TGACAGAAGATAGAGAGCAC
aly-miR157d-5p	MIR157	c120671.graph_c0	--	--	--	--	--	--	--	--	--	--	--	GL348713.1	24813974	24813993	-	TGACAGAAGATAGAGAGCAC
aly-miR157d-5p	MIR157	c121985.graph_c0	--	--	Biological Process: pentose-phosphate shunt (GO:0006098);; Biological Process: rRNA processing (GO:0006364);; Cellular Component: chloroplast stromal thylakoid (GO:0009533);; Cellular Component: chloroplast thylakoid lumen (GO:0009543);; Biological Process: response to blue light (GO:0009637);; Biological Process: chloroplast relocation (GO:0009902);; Cellular Component: chloroplast envelope (GO:…	--	[R]	General function prediction only	Photosynthesis system II assembly factor YCF48	Photosystem II stability/assembly factor HCF136, chloroplastic (Precursor) GN=OSJNBa0069C14.15 OS=Oryza sativa subsp. japonica (Rice) PE=3 SV=1	R	General function prediction only	hypothetical protein L484_018094 [Morus notabilis]	GL348713.1	24813974	24813993	-	TGACAGAAGATAGAGAGCAC
aly-miR157d-5p	MIR157	c122588.graph_c0	--	--	--	--	--	--	--	--	--	--	--	GL348713.1	24813974	24813993	-	TGACAGAAGATAGAGAGCAC
aly-miR157d-5p	MIR157	c123724.graph_c0	--	--	--	--	--	--	--	--	--	--	--	GL348713.1	24813974	24813993	-	TGACAGAAGATAGAGAGCAC
aly-miR157d-5p	MIR157	c124156.graph_c0	--	--	--	--	--	--	SAM domain (Sterile alpha motif)	--	S	Function unknown	conserved hypothetical protein [Ricinus communis]	GL348713.1	24813974	24813993	-	TGACAGAAGATAGAGAGCAC
aly-miR157d-5p	MIR157	c124157.graph_c0	[R]	General function prediction only	Cellular Component: vacuole (GO:0005773);; Cellular Component: cytosol (GO:0005829);; Biological Process: cellular protein modification process (GO:0006464);; Molecular Function: palmitoyl-(protein) hydrolase activity (GO:0008474);;	K01074|4.04228e-162|pmum:103331600|palmitoyl-protein thioesterase 1; K01074 palmitoyl-protein thioesterase [EC:3.1.2.22] (A)	[IO]	--	Palmitoyl protein thioesterase	--	G	Carbohydrate transport and metabolism	PREDICTED: palmitoyl-protein thioesterase 1 [Prunus mume]	GL348713.1	24813974	24813993	-	TGACAGAAGATAGAGAGCAC
aly-miR157d-5p	MIR157	c124598.graph_c0	--	--	--	--	--	--	--	--	S	Function unknown	hypothetical protein L484_027744 [Morus notabilis]	GL348713.1	24813974	24813993	-	TGACAGAAGATAGAGAGCAC
aly-miR157d-5p	MIR157	c124680.graph_c0	--	--	--	--	--	--	--	--	--	--	--	GL348713.1	24813974	24813993	-	TGACAGAAGATAGAGAGCAC
aly-miR157d-5p	MIR157	c125235.graph_c0	--	--	--	--	--	--	--	--	--	--	--	GL348713.1	24813974	24813993	-	TGACAGAAGATAGAGAGCAC
aly-miR157d-5p	MIR157	c125520.graph_c0	[J]	Translation, ribosomal structure and biogenesis	Molecular Function: tRNA binding (GO:0000049);; Molecular Function: magnesium ion binding (GO:0000287);; Molecular Function: phenylalanine-tRNA ligase activity (GO:0004826);; Molecular Function: ATP binding (GO:0005524);; Cellular Component: cytosol (GO:0005829);; Biological Process: phenylalanyl-tRNA aminoacylation (GO:0006432);; Cellular Component: phenylalanine-tRNA ligase complex (GO:0009328)…	K01890|0|vvi:100261003|probable phenylalanine--tRNA ligase beta subunit; K01890 phenylalanyl-tRNA synthetase beta chain [EC:6.1.1.20] (A)	[J]	Translation, ribosomal structure and biogenesis	B3/4 domain;; tRNA synthetase B5 domain	Probable phenylalanine--tRNA ligase beta subunit GN=At1g72550 OS=Arabidopsis thaliana (Mouse-ear cress) PE=2 SV=1	J	Translation, ribosomal structure and biogenesis	PREDICTED: probable phenylalanine--tRNA ligase beta subunit [Nelumbo nucifera]	GL348713.1	24813974	24813993	-	TGACAGAAGATAGAGAGCAC
aly-miR157d-5p	MIR157	c125532.graph_c0	--	--	--	--	[O]	Posttranslational modification, protein turnover, chaperones	IBR domain	Putative uncharacterized protein At4g01020, chloroplastic (Precursor) GN=At4g01020 OS=Arabidopsis thaliana (Mouse-ear cress) PE=3 SV=1	R	General function prediction only	unnamed protein product [Coffea canephora]	GL348713.1	24813974	24813993	-	TGACAGAAGATAGAGAGCAC
aly-miR157d-5p	MIR157	c125844.graph_c0	--	--	Molecular Function: metal ion binding (GO:0046872);;	--	[O]	Posttranslational modification, protein turnover, chaperones	Ring finger domain;; RING-H2 zinc finger;; Zinc finger, C3HC4 type (RING finger)	E3 ubiquitin-protein ligase ATL59 GN=ATL59 OS=Arabidopsis thaliana (Mouse-ear cress) PE=1 SV=1	O	Posttranslational modification, protein turnover, chaperones	hypothetical protein CISIN_1g025541mg [Citrus sinensis]	GL348713.1	24813974	24813993	-	TGACAGAAGATAGAGAGCAC
aly-miR157d-5p	MIR157	c126586.graph_c0	[O]	Posttranslational modification, protein turnover, chaperones	Biological Process: MAPK cascade (GO:0000165);; Biological Process: protein peptidyl-prolyl isomerization (GO:0000413);; Molecular Function: peptidyl-prolyl cis-trans isomerase activity (GO:0003755);; Biological Process: pentose-phosphate shunt (GO:0006098);; Biological Process: rRNA processing (GO:0006364);; Biological Process: protein folding (GO:0006457);; Biological Process: protein targeting…	--	--	--	Cyclophilin type peptidyl-prolyl cis-trans isomerase/CLD	Peptidyl-prolyl cis-trans isomerase CYP38, chloroplastic (Precursor) GN=CYP38 OS=Arabidopsis thaliana (Mouse-ear cress) PE=1 SV=1	O	Posttranslational modification, protein turnover, chaperones	hypothetical protein POPTR_0001s34620g [Populus trichocarpa]	GL348713.1	24813974	24813993	-	TGACAGAAGATAGAGAGCAC
aly-miR157d-5p	MIR157	c126852.graph_c0	--	--	Biological Process: amino acid transmembrane transport (GO:0003333);; Biological Process: regulation of meristem growth (GO:0010075);; Molecular Function: amino acid transmembrane transporter activity (GO:0015171);; Cellular Component: integral component of membrane (GO:0016021);;	--	[E]	Amino acid transport and metabolism	Transmembrane amino acid transporter protein	Lysine histidine transporter-like 8 GN=AATL1 OS=Arabidopsis thaliana (Mouse-ear cress) PE=1 SV=1	E	Amino acid transport and metabolism	Transmembrane amino acid transporter family protein isoform 1 [Theobroma cacao]	GL348713.1	24813974	24813993	-	TGACAGAAGATAGAGAGCAC
aly-miR157d-5p	MIR157	c126865.graph_c0	[V]	Defense mechanisms	Molecular Function: ATP binding (GO:0005524);; Biological Process: ATP catabolic process (GO:0006200);; Molecular Function: organic phosphonate transmembrane-transporting ATPase activity (GO:0015416);; Cellular Component: membrane (GO:0016020);;	--	[Q]	Secondary metabolites biosynthesis, transport and catabolism	ABC-2 type transporter;; ABC transporter;; ABC-2 family transporter protein;; AAA domain	ABC transporter G family member 14 OS=Arabidopsis thaliana (Mouse-ear cress) PE=2 SV=1	Q	Secondary metabolites biosynthesis, transport and catabolism	PREDICTED: ABC transporter G family member 14 [Vitis vinifera]	GL348713.1	24813974	24813993	-	TGACAGAAGATAGAGAGCAC
aly-miR157d-5p	MIR157	c127065.graph_c0	[E]	Amino acid transport and metabolism	Molecular Function: serine-type endopeptidase activity (GO:0004252);; Biological Process: proteolysis (GO:0006508);; Cellular Component: membrane (GO:0016020);; Molecular Function: serine-type exopeptidase activity (GO:0070008);;	--	[O]	Posttranslational modification, protein turnover, chaperones	Prolyl oligopeptidase family;; Alpha/beta hydrolase family	--	O	Posttranslational modification, protein turnover, chaperones	hypothetical protein PRUPE_ppa001644mg [Prunus persica]	GL348713.1	24813974	24813993	-	TGACAGAAGATAGAGAGCAC
aly-miR157d-5p	MIR157	c127479.graph_c0	--	--	--	--	[U]	Intracellular trafficking, secretion, and vesicular transport	Endomembrane protein 70	Transmembrane 9 superfamily member 2 {ECO:0000305} (Precursor) OS=Arabidopsis thaliana (Mouse-ear cress) PE=1 SV=1	U	Intracellular trafficking, secretion, and vesicular transport	F10B6.2 [Arabidopsis thaliana]	GL348713.1	24813974	24813993	-	TGACAGAAGATAGAGAGCAC
aly-miR157d-5p	MIR157	c128847.graph_c0	--	--	Molecular Function: ion binding (GO:0043167);; Molecular Function: organic cyclic compound binding (GO:0097159);; Molecular Function: heterocyclic compound binding (GO:1901363);;	--	[R]	General function prediction only	--	Endonuclease OS=Nicotiana tabacum (Common tobacco) PE=2 SV=1	R	General function prediction only	gag-pol polyprotein [Populus deltoides]	GL348713.1	24813974	24813993	-	TGACAGAAGATAGAGAGCAC
aly-miR157d-5p	MIR157	c129387.graph_c0	--	--	Molecular Function: DNA binding (GO:0003677);; Molecular Function: sequence-specific DNA binding transcription factor activity (GO:0003700);; Cellular Component: nucleus (GO:0005634);; Biological Process: regulation of transcription, DNA-templated (GO:0006355);;	K09285|7.61155e-176|vvi:100248718|AP2-like ethylene-responsive transcription factor At2g41710; K09285 AP2-like factor, ANT lineage (A)	--	--	AP2 domain	AP2-like ethylene-responsive transcription factor At2g41710 GN=At2g41710 OS=Arabidopsis thaliana (Mouse-ear cress) PE=2 SV=2	K	Transcription	PREDICTED: AP2-like ethylene-responsive transcription factor At2g41710 [Vitis vinifera]	GL348713.1	24813974	24813993	-	TGACAGAAGATAGAGAGCAC
aly-miR157d-5p	MIR157	c129810.graph_c0	[BQ]	--	Cellular Component: nucleus (GO:0005634);; Biological Process: regulation of transcription, DNA-templated (GO:0006355);; Biological Process: response to salt stress (GO:0009651);; Biological Process: response to abscisic acid (GO:0009737);; Cellular Component: chloroplast envelope (GO:0009941);; Biological Process: posttranscriptional gene silencing (GO:0016441);; Molecular Function: NAD-dependen…	K06067|0|sot:102587267|histone deacetylase 6-like; K06067 histone deacetylase 1/2 [EC:3.5.1.98] (A)	[B]	Chromatin structure and dynamics	Histone deacetylase domain	Histone deacetylase 6 GN=MDC12.7 OS=Arabidopsis thaliana (Mouse-ear cress) PE=1 SV=1	B	Chromatin structure and dynamics	unnamed protein product [Coffea canephora]	GL348713.1	24813974	24813993	-	TGACAGAAGATAGAGAGCAC
aly-miR157d-5p	MIR157	c129910.graph_c1	--	--	--	--	[R]	General function prediction only	Ankyrin repeat;; Ankyrin repeats (many copies);; Ankyrin repeat;; Ankyrin repeats (3 copies);; Ankyrin repeats (many copies)	Ankyrin repeat-containing protein At3g12360 GN=At3g12360 OS=Arabidopsis thaliana (Mouse-ear cress) PE=2 SV=1	R	General function prediction only	ankyrin repeat family protein [Populus trichocarpa]	GL348713.1	24813974	24813993	-	TGACAGAAGATAGAGAGCAC
aly-miR157d-5p	MIR157	c130130.graph_c1	--	--	Biological Process: cellular process (GO:0009987);; Molecular Function: hydrolase activity (GO:0016787);; Biological Process: primary metabolic process (GO:0044238);; Biological Process: organic substance metabolic process (GO:0071704);; Molecular Function: organic cyclic compound binding (GO:0097159);; Molecular Function: heterocyclic compound binding (GO:1901363);;	--	[R]	General function prediction only	GAG-pre-integrase domain	--	R	General function prediction only	hypothetical protein VITISV_042891 [Vitis vinifera]	GL348713.1	24813974	24813993	-	TGACAGAAGATAGAGAGCAC
aly-miR157d-5p	MIR157	c130417.graph_c0	--	--	--	--	--	--	--	--	--	--	--	GL348713.1	24813974	24813993	-	TGACAGAAGATAGAGAGCAC
aly-miR157d-5p	MIR157	c130426.graph_c0	--	--	--	--	--	--	VIT family	Membrane protein of ER body-like protein GN=MEBL OS=Arabidopsis thaliana (Mouse-ear cress) PE=2 SV=1	S	Function unknown	PREDICTED: uncharacterized protein LOC104117199 isoform X2 [Nicotiana tomentosiformis]	GL348713.1	24813974	24813993	-	TGACAGAAGATAGAGAGCAC
aly-miR157d-5p	MIR157	c130436.graph_c0	[E]	Amino acid transport and metabolism	Molecular Function: iron ion binding (GO:0005506);; Biological Process: glucose metabolic process (GO:0006006);; Biological Process: glutamate biosynthetic process (GO:0006537);; Cellular Component: chloroplast (GO:0009507);; Molecular Function: FMN binding (GO:0010181);; Molecular Function: glutamate synthase (NADH) activity (GO:0016040);; Molecular Function: flavin adenine dinucleotide binding …	K00264|1.05247e-105|sot:102580516|glutamate synthase 1 [NADH], chloroplastic-like; K00264 glutamate synthase (NADPH/NADH) [EC:1.4.1.13 1.4.1.14] (A)	[E]	Amino acid transport and metabolism	Glutamine amidotransferases class-II	Glutamate synthase 1 [NADH], chloroplastic (Precursor) GN=GLT1 OS=Arabidopsis thaliana (Mouse-ear cress) PE=2 SV=2	E	Amino acid transport and metabolism	PREDICTED: glutamate synthase 1 [NADH], chloroplastic-like [Solanum tuberosum]	GL348713.1	24813974	24813993	-	TGACAGAAGATAGAGAGCAC
aly-miR157d-5p	MIR157	c130576.graph_c0	[RTKL]	--	Molecular Function: protein serine/threonine kinase activity (GO:0004674);; Molecular Function: protein serine/threonine/tyrosine kinase activity (GO:0004712);; Molecular Function: ATP binding (GO:0005524);; Cellular Component: cytoplasm (GO:0005737);; Biological Process: protein autophosphorylation (GO:0046777);;	--	[R]	General function prediction only	Protein kinase domain;; Protein tyrosine kinase	Serine/threonine-protein kinase AFC2 GN=AFC2 OS=Arabidopsis thaliana (Mouse-ear cress) PE=1 SV=1	T	Signal transduction mechanisms	PREDICTED: dual specificity protein kinase CLK1 isoform X1 [Vitis vinifera]	GL348713.1	24813974	24813993	-	TGACAGAAGATAGAGAGCAC
aly-miR157d-5p	MIR157	c130699.graph_c0	--	--	Biological Process: mitotic cell cycle (GO:0000278);; Biological Process: RNA processing (GO:0006396);;	--	--	--	--	--	S	Function unknown	PREDICTED: uncharacterized protein LOC100256489 [Vitis vinifera]	GL348713.1	24813974	24813993	-	TGACAGAAGATAGAGAGCAC
aly-miR157d-5p	MIR157	c130804.graph_c0	--	--	--	--	--	--	--	Transcription factor bHLH143 GN=T5E8.260 OS=Arabidopsis thaliana (Mouse-ear cress) PE=2 SV=1	K	Transcription	PREDICTED: LOW QUALITY PROTEIN: transcription factor bHLH145-like [Prunus mume]	GL348713.1	24813974	24813993	-	TGACAGAAGATAGAGAGCAC
aly-miR157d-5p	MIR157	c131351.graph_c0	[O]	Posttranslational modification, protein turnover, chaperones	Biological Process: ubiquitin-dependent protein catabolic process (GO:0006511);;	K03094|1.65476e-90|sot:102596071|SKP1-like protein 1B-like; K03094 S-phase kinase-associated protein 1 (A)	[O]	Posttranslational modification, protein turnover, chaperones	Skp1 family, dimerisation domain;; Skp1 family, tetramerisation domain	SKP1-like protein 1A GN=T4O12.17 OS=Arabidopsis thaliana (Mouse-ear cress) PE=1 SV=1	O	Posttranslational modification, protein turnover, chaperones	PREDICTED: SKP1-like protein 1A [Nicotiana sylvestris]	GL348713.1	24813974	24813993	-	TGACAGAAGATAGAGAGCAC
aly-miR157d-5p	MIR157	c131405.graph_c0	--	--	Biological Process: proteolysis (GO:0006508);; Molecular Function: cysteine-type peptidase activity (GO:0008234);;	--	--	--	--	F-box protein At4g35930 GN=At4g35930 OS=Arabidopsis thaliana (Mouse-ear cress) PE=2 SV=1	S	Function unknown	unnamed protein product [Coffea canephora]	GL348713.1	24813974	24813993	-	TGACAGAAGATAGAGAGCAC
aly-miR157d-5p	MIR157	c132232.graph_c0	--	--	--	--	--	--	--	--	--	--	--	GL348713.1	24813974	24813993	-	TGACAGAAGATAGAGAGCAC
aly-miR157d-5p	MIR157	c132381.graph_c0	--	--	Molecular Function: calcium ion binding (GO:0005509);;	--	--	--	--	Uncharacterized calcium-binding protein At1g02270 GN=At1g02270 OS=Arabidopsis thaliana (Mouse-ear cress) PE=2 SV=2	K	Transcription	unnamed protein product [Coffea canephora]	GL348713.1	24813974	24813993	-	TGACAGAAGATAGAGAGCAC
aly-miR157d-5p	MIR157	c132769.graph_c0	[C]	Energy production and conversion	Cellular Component: cytoplasm (GO:0005737);; Molecular Function: FMN binding (GO:0010181);; Molecular Function: oxidoreductase activity (GO:0016491);; Biological Process: oxidation-reduction process (GO:0055114);;	K05894|0|sot:102605467|12-oxophytodienoate reductase-like protein-like; K05894 12-oxophytodienoic acid reductase [EC:1.3.1.42] (A)	[CR]	--	NADH:flavin oxidoreductase / NADH oxidase family	12-oxophytodienoate reductase-like protein GN=OPR2 OS=Solanum lycopersicum (Tomato) PE=2 SV=1	C	Energy production and conversion	12-oxophytodienoate reductase 2 [Nicotiana tabacum]	GL348713.1	24813974	24813993	-	TGACAGAAGATAGAGAGCAC
aly-miR157d-5p	MIR157	c132967.graph_c0	--	--	--	--	[S]	Function unknown	Leucine Rich repeat;; Leucine Rich repeats (2 copies);; Leucine Rich Repeat;; Leucine rich repeat;; Leucine rich repeat	RAN GTPase-activating protein 2 GN=RANGAP2 OS=Arabidopsis thaliana (Mouse-ear cress) PE=1 SV=2	S	Function unknown	PREDICTED: protein NLRC3 isoform X2 [Vitis vinifera]	GL348713.1	24813974	24813993	-	TGACAGAAGATAGAGAGCAC
aly-miR157d-5p	MIR157	c133582.graph_c0	--	--	Molecular Function: sequence-specific DNA binding transcription factor activity (GO:0003700);; Cellular Component: nucleus (GO:0005634);; Biological Process: toxin catabolic process (GO:0009407);; Biological Process: response to heat (GO:0009408);; Biological Process: response to water deprivation (GO:0009414);; Biological Process: response to abscisic acid (GO:0009737);; Biological Process: resp…	K09419|5.22824e-112|vvi:100247320|heat shock factor protein HSF24; K09419 heat shock transcription factor, other eukaryote (A)	[K]	Transcription	HSF-type DNA-binding	Heat shock factor protein HSF24 GN=HSF24 OS=Solanum peruvianum (Peruvian tomato) PE=2 SV=1	K	Transcription	PREDICTED: heat shock factor protein HSF24 [Vitis vinifera]	GL348713.1	24813974	24813993	-	TGACAGAAGATAGAGAGCAC
aly-miR157d-5p	MIR157	c133660.graph_c0	--	--	--	--	[R]	General function prediction only	DBC1	--	R	General function prediction only	unnamed protein product [Vitis vinifera]	GL348713.1	24813974	24813993	-	TGACAGAAGATAGAGAGCAC
aly-miR157d-5p	MIR157	c134057.graph_c0	--	--	--	--	--	--	--	--	--	--	--	GL348713.1	24813974	24813993	-	TGACAGAAGATAGAGAGCAC
aly-miR157d-5p	MIR157	c134221.graph_c0	[G]	Carbohydrate transport and metabolism	Molecular Function: alpha,alpha-trehalose-phosphate synthase (UDP-forming) activity (GO:0003825);; Molecular Function: trehalose-phosphatase activity (GO:0004805);; Cellular Component: cytoplasm (GO:0005737);; Biological Process: trehalose biosynthetic process (GO:0005992);; Biological Process: plant-type cell wall organization (GO:0009664);; Biological Process: embryo development ending in seed …	K16055|0|sly:100134910|trehalose-phosphate synthase 1; K16055 trehalose 6-phosphate synthase/phosphatase [EC:2.4.1.15 3.1.3.12] (A)	[G]	Carbohydrate transport and metabolism	Glycosyltransferase family 20;; Trehalose-phosphatase	Alpha,alpha-trehalose-phosphate synthase [UDP-forming] 1 GN=TPS1 OS=Arabidopsis thaliana (Mouse-ear cress) PE=1 SV=1	G	Carbohydrate transport and metabolism	trehalose-6-phosphate synthase [Camellia sinensis]	GL348713.1	24813974	24813993	-	TGACAGAAGATAGAGAGCAC
aly-miR157d-5p	MIR157	c134297.graph_c0	[H]	Coenzyme transport and metabolism	Molecular Function: GTP cyclohydrolase II activity (GO:0003935);; Molecular Function: 3,4-dihydroxy-2-butanone-4-phosphate synthase activity (GO:0008686);; Biological Process: riboflavin biosynthetic process (GO:0009231);; Cellular Component: chloroplast stroma (GO:0009570);; Cellular Component: membrane (GO:0016020);; Biological Process: root hair elongation (GO:0048767);;	K14652|0|vvi:100248717|bifunctional riboflavin biosynthesis protein RIBA 1, chloroplastic-like; K14652 3,4-dihydroxy 2-butanone 4-phosphate synthase / GTP cyclohydrolase II [EC:4.1.99.12 3.5.4.25] (A)	[H]	Coenzyme transport and metabolism	3,4-dihydroxy-2-butanone 4-phosphate synthase;; GTP cyclohydrolase II	GTP cyclohydrolase-2 (Precursor) GN=MSJ1.14 OS=Arabidopsis thaliana (Mouse-ear cress) PE=1 SV=2	H	Coenzyme transport and metabolism	unnamed protein product [Vitis vinifera]	GL348713.1	24813974	24813993	-	TGACAGAAGATAGAGAGCAC
aly-miR157d-5p	MIR157	c134480.graph_c0	[O]	Posttranslational modification, protein turnover, chaperones	Molecular Function: transferase activity (GO:0016740);;	K00799|1.11474e-110|pop:POPTR_0010s08170g|hypothetical protein; K00799 glutathione S-transferase [EC:2.5.1.18] (A)	[O]	Posttranslational modification, protein turnover, chaperones	Glutathione S-transferase, N-terminal domain;; Glutathione S-transferase, N-terminal domain;; Glutathione S-transferase, N-terminal domain;; Glutathione S-transferase, C-terminal domain	Probable glutathione S-transferase GN=HSP26-A OS=Glycine max (Soybean) PE=2 SV=1	O	Posttranslational modification, protein turnover, chaperones	PREDICTED: probable glutathione S-transferase [Populus euphratica]	GL348713.1	24813974	24813993	-	TGACAGAAGATAGAGAGCAC
aly-miR157d-5p	MIR157	c134499.graph_c0	--	--	--	--	--	--	--	--	--	--	--	GL348713.1	24813974	24813993	-	TGACAGAAGATAGAGAGCAC
aly-miR157d-5p	MIR157	c135655.graph_c3	--	--	Biological Process: response to chemical (GO:0042221);;	--	--	--	--	--	S	Function unknown	hypothetical protein POPTR_0006s02200g [Populus trichocarpa]	GL348713.1	24813974	24813993	-	TGACAGAAGATAGAGAGCAC
aly-miR157d-5p	MIR157	c135917.graph_c0	--	--	--	--	[R]	General function prediction only	--	Putative ribonuclease H protein At1g65750 GN=At1g65750 OS=Arabidopsis thaliana (Mouse-ear cress) PE=3 SV=1	L	Replication, recombination and repair	PREDICTED: uncharacterized protein LOC104454989 [Eucalyptus grandis]	GL348713.1	24813974	24813993	-	TGACAGAAGATAGAGAGCAC
aly-miR157d-5p	MIR157	c136153.graph_c0	--	--	--	--	--	--	--	--	S	Function unknown	PREDICTED: titin [Nicotiana sylvestris]	GL348713.1	24813974	24813993	-	TGACAGAAGATAGAGAGCAC
aly-miR157d-5p	MIR157	c136405.graph_c0	[J]	Translation, ribosomal structure and biogenesis	--	K12735|0|vvi:100266806|peptidyl-prolyl cis-trans isomerase CYP59; K12735 peptidyl-prolyl cis-trans isomerase-like 4 [EC:5.2.1.8] (A)	[O]	Posttranslational modification, protein turnover, chaperones	Cyclophilin type peptidyl-prolyl cis-trans isomerase/CLD;; RNA recognition motif. (a.k.a. RRM, RBD, or RNP domain);; RNA recognition motif (a.k.a. RRM, RBD, or RNP domain);; RNA recognition motif. (a.k.a. RRM, RBD, or RNP domain);; Zinc knuckle;; Protein of unknown function (DUF933)	Peptidyl-prolyl cis-trans isomerase CYP59 GN=CYP59 OS=Arabidopsis thaliana (Mouse-ear cress) PE=1 SV=1	O	Posttranslational modification, protein turnover, chaperones	PREDICTED: peptidyl-prolyl cis-trans isomerase CYP59 isoform X1 [Vitis vinifera]	GL348713.1	24813974	24813993	-	TGACAGAAGATAGAGAGCAC
aly-miR157d-5p	MIR157	c136811.graph_c0	--	--	--	--	--	--	SBP domain	Squamosa promoter-binding-like protein 6 GN=SPL6 OS=Arabidopsis thaliana (Mouse-ear cress) PE=2 SV=2	K	Transcription	PREDICTED: squamosa promoter-binding-like protein 6 isoform X1 [Vitis vinifera]	GL348713.1	24813974	24813993	-	TGACAGAAGATAGAGAGCAC
aly-miR157d-5p	MIR157	c136836.graph_c0	[Q]	Secondary metabolites biosynthesis, transport and catabolism	Molecular Function: oxidoreductase activity (GO:0016491);; Molecular Function: metal ion binding (GO:0046872);;	--	[QI]	--	Cytochrome P450	Taxadiene 5-alpha hydroxylase OS=Taxus cuspidata (Japanese yew) PE=1 SV=2	Q	Secondary metabolites biosynthesis, transport and catabolism	hypothetical protein CICLE_v10018022mg [Citrus clementina]	GL348713.1	24813974	24813993	-	TGACAGAAGATAGAGAGCAC
aly-miR157d-5p	MIR157	c137035.graph_c0	[R]	General function prediction only	Molecular Function: nucleotide binding (GO:0000166);; Biological Process: RNA methylation (GO:0001510);; Cellular Component: nucleolus (GO:0005730);; Cellular Component: heterotrimeric G-protein complex (GO:0005834);; Biological Process: mRNA export from nucleus (GO:0006406);; Biological Process: protein import into nucleus (GO:0006606);; Molecular Function: myosin heavy chain kinase activity (GO…	K14556|0|vvi:100250257|WDR3; WD repeat-containing protein 3; K14556 U3 small nucleolar RNA-associated protein 12 (A)	[A]	RNA processing and modification	WD domain, G-beta repeat;; Dip2/Utp12 Family;; Nucleoporin Nup120/160	Dynein assembly factor with WDR repeat domains 1 GN=DAW1 OS=Chlamydomonas reinhardtii (Chlamydomonas smithii) PE=1 SV=1	A	RNA processing and modification	PREDICTED: WD repeat-containing protein 3 [Vitis vinifera]	GL348713.1	24813974	24813993	-	TGACAGAAGATAGAGAGCAC
aly-miR157d-5p	MIR157	c137078.graph_c0	--	--	--	--	[R]	General function prediction only	--	--	L	Replication, recombination and repair	pol-polyprotein [Silene latifolia]	GL348713.1	24813974	24813993	-	TGACAGAAGATAGAGAGCAC
aly-miR157d-5p	MIR157	c137254.graph_c0	--	--	Molecular Function: calcium-dependent cysteine-type endopeptidase activity (GO:0004198);; Cellular Component: intracellular (GO:0005622);; Biological Process: proteolysis (GO:0006508);;	--	[OT]	--	Calpain family cysteine protease;; Calpain large subunit, domain III;; Concanavalin A-like lectin/glucanases superfamily	Calpain-type cysteine protease DEK1 (Precursor) GN=F7A10.23 OS=Arabidopsis thaliana (Mouse-ear cress) PE=1 SV=1	T	Signal transduction mechanisms	PREDICTED: calpain-type cysteine protease DEK1 [Vitis vinifera]	GL348713.1	24813974	24813993	-	TGACAGAAGATAGAGAGCAC
aly-miR157d-5p	MIR157	c137302.graph_c0	--	--	--	--	[R]	General function prediction only	PPR repeat family;; PPR repeat;; PPR repeat;; Pentatricopeptide repeat domain;; Evolutionarily conserved signalling intermediate in Toll pathway;; Replication factor C C-terminal domain	Pentatricopeptide repeat-containing protein At1g79540 GN=At1g79540 OS=Arabidopsis thaliana (Mouse-ear cress) PE=2 SV=1	R	General function prediction only	PREDICTED: pentatricopeptide repeat-containing protein At1g79540 [Vitis vinifera]	GL348713.1	24813974	24813993	-	TGACAGAAGATAGAGAGCAC
aly-miR157d-5p	MIR157	c137451.graph_c0	[E]	Amino acid transport and metabolism	Biological Process: amino acid transmembrane transport (GO:0003333);; Molecular Function: L-glutamate transmembrane transporter activity (GO:0005313);; Cellular Component: plasma membrane (GO:0005886);; Biological Process: protein targeting to membrane (GO:0006612);; Biological Process: nucleotide transport (GO:0006862);; Biological Process: ER to Golgi vesicle-mediated transport (GO:0006888);; B…	K03294|0|sly:101253448|cationic amino acid transporter 1-like; K03294 basic amino acid/polyamine antiporter, APA family (A)	[E]	Amino acid transport and metabolism	Amino acid permease;; Amino acid permease;; C-terminus of AA_permease	Cationic amino acid transporter 1 GN=F7J7.60 OS=Arabidopsis thaliana (Mouse-ear cress) PE=1 SV=1	E	Amino acid transport and metabolism	PREDICTED: cationic amino acid transporter 1-like isoform X1 [Sesamum indicum]	GL348713.1	24813974	24813993	-	TGACAGAAGATAGAGAGCAC
aly-miR157d-5p	MIR157	c137563.graph_c0	--	--	--	--	--	--	Protein of unknown function (DUF1668)	--	--	--	--	GL348713.1	24813974	24813993	-	TGACAGAAGATAGAGAGCAC
aly-miR157d-5p	MIR157	c137603.graph_c0	--	--	--	K17592|0|vvi:100257713|uncharacterized LOC100257713; K17592 sacsin (A)	--	--	--	--	S	Function unknown	PREDICTED: uncharacterized protein LOC104592797 [Nelumbo nucifera]	GL348713.1	24813974	24813993	-	TGACAGAAGATAGAGAGCAC
aly-miR157d-5p	MIR157	c137793.graph_c1	--	--	--	--	[R]	General function prediction only	F-box-like;; F-box domain;; Leucine rich repeat;; Leucine Rich repeats (2 copies);; Leucine Rich repeat	F-box/LRR-repeat protein 15 GN=FBL15 OS=Arabidopsis thaliana (Mouse-ear cress) PE=2 SV=2	R	General function prediction only	PREDICTED: F-box/LRR-repeat protein 15 [Nicotiana tomentosiformis]	GL348713.1	24813974	24813993	-	TGACAGAAGATAGAGAGCAC
aly-miR157d-5p	MIR157	c137980.graph_c0	--	--	Molecular Function: carboxylic ester hydrolase activity (GO:0004091);; Molecular Function: triglyceride lipase activity (GO:0004806);; Molecular Function: calmodulin binding (GO:0005516);; Biological Process: lipid catabolic process (GO:0016042);;	--	[IOT]	--	--	--	T	Signal transduction mechanisms	hypothetical protein EUGRSUZ_F028542, partial [Eucalyptus grandis]	GL348713.1	24813974	24813993	-	TGACAGAAGATAGAGAGCAC
aly-miR157d-5p	MIR157	c138523.graph_c0	--	--	--	--	[T]	Signal transduction mechanisms	Leucine rich repeat	Disease resistance protein RPP8 GN=MWF20.19 OS=Arabidopsis thaliana (Mouse-ear cress) PE=1 SV=2	T	Signal transduction mechanisms	PREDICTED: putative disease resistance protein At1g50180 [Sesamum indicum]	GL348713.1	24813974	24813993	-	TGACAGAAGATAGAGAGCAC
aly-miR157d-5p	MIR157	c138554.graph_c1	--	--	Molecular Function: GTPase activity (GO:0003924);; Molecular Function: signal transducer activity (GO:0004871);; Molecular Function: GTP binding (GO:0005525);; Biological Process: GTP catabolic process (GO:0006184);; Biological Process: G-protein coupled receptor signaling pathway (GO:0007186);; Biological Process: response to hormone (GO:0009725);; Biological Process: response to carbohydrate (G…	--	[DT]	--	--	Extra-large guanine nucleotide-binding protein 1 GN=F26B6.11 OS=Arabidopsis thaliana (Mouse-ear cress) PE=1 SV=2	T	Signal transduction mechanisms	PREDICTED: extra-large guanine nucleotide-binding protein 1-like [Vitis vinifera]	GL348713.1	24813974	24813993	-	TGACAGAAGATAGAGAGCAC
aly-miR157d-5p	MIR157	c138746.graph_c0	--	--	--	--	[S]	Function unknown	HEAT repeat;; HEAT repeats	--	S	Function unknown	PREDICTED: HEAT repeat-containing protein 5B [Vitis vinifera]	GL348713.1	24813974	24813993	-	TGACAGAAGATAGAGAGCAC
aly-miR157d-5p	MIR157	c138863.graph_c0	[R]	General function prediction only	--	K11420|0|vvi:100242100|histone-lysine N-methyltransferase, H3 lysine-9 specific SUVH8-like; K11420 euchromatic histone-lysine N-methyltransferase [EC:2.1.1.43] (A)	[BK]	--	SAD/SRA domain;; SET domain;; Pre-SET motif	Histone-lysine N-methyltransferase, H3 lysine-9 specific SUVH5 GN=T4C15.17 OS=Arabidopsis thaliana (Mouse-ear cress) PE=1 SV=1	B	Chromatin structure and dynamics	hypothetical protein VITISV_038835 [Vitis vinifera]	GL348713.1	24813974	24813993	-	TGACAGAAGATAGAGAGCAC
aly-miR157d-5p	MIR157	c139925.graph_c0	--	--	Molecular Function: phospholipid binding (GO:0005543);; Molecular Function: metal ion binding (GO:0046872);;	--	--	--	--	--	S	Function unknown	PREDICTED: uncharacterized protein LOC101260719 isoform X2 [Solanum lycopersicum]	GL348713.1	24813974	24813993	-	TGACAGAAGATAGAGAGCAC
aly-miR157d-5p	MIR157	c140076.graph_c0	--	--	--	--	--	--	--	--	--	--	--	GL348713.1	24813974	24813993	-	TGACAGAAGATAGAGAGCAC
aly-miR157d-5p	MIR157	c143097.graph_c0	--	--	Molecular Function: protein kinase activity (GO:0004672);;	--	--	--	D-mannose binding lectin	G-type lectin S-receptor-like serine/threonine-protein kinase CES101 (Precursor) GN=CES101 OS=Arabidopsis thaliana (Mouse-ear cress) PE=2 SV=2	--	--	PREDICTED: LOW QUALITY PROTEIN: G-type lectin S-receptor-like serine/threonine-protein kinase CES101 [Sesamum indicum]	GL348713.1	24813974	24813993	-	TGACAGAAGATAGAGAGCAC
aly-miR157d-5p	MIR157	c144639.graph_c0	[O]	Posttranslational modification, protein turnover, chaperones	Molecular Function: threonine-type endopeptidase activity (GO:0004298);; Cellular Component: nucleus (GO:0005634);; Cellular Component: cytoplasm (GO:0005737);; Biological Process: ubiquitin-dependent protein catabolic process (GO:0006511);; Cellular Component: proteasome core complex, alpha-subunit complex (GO:0019773);;	K02726|1.22645e-57|cit:102624022|proteasome subunit alpha type-2-A-like; K02726 20S proteasome subunit alpha 2 [EC:3.4.25.1] (A)	[O]	Posttranslational modification, protein turnover, chaperones	Proteasome subunit	Proteasome subunit alpha type-2-B GN=PAB2 OS=Arabidopsis thaliana (Mouse-ear cress) PE=1 SV=1	O	Posttranslational modification, protein turnover, chaperones	proteasome subunit alpha type-2 [Mortierella verticillata NRRL 6337]	GL348713.1	24813974	24813993	-	TGACAGAAGATAGAGAGCAC
aly-miR157d-5p	MIR157	c144796.graph_c0	--	--	--	--	--	--	--	--	--	--	--	GL348713.1	24813974	24813993	-	TGACAGAAGATAGAGAGCAC
aly-miR157d-5p	MIR157	c145113.graph_c0	--	--	--	--	--	--	--	--	--	--	--	GL348713.1	24813974	24813993	-	TGACAGAAGATAGAGAGCAC
aly-miR157d-5p	MIR157	c145190.graph_c0	--	--	--	--	--	--	--	--	--	--	--	GL348713.1	24813974	24813993	-	TGACAGAAGATAGAGAGCAC
aly-miR157d-5p	MIR157	c150353.graph_c0	--	--	Biological Process: formation of translation preinitiation complex (GO:0001731);; Molecular Function: translation initiation factor activity (GO:0003743);; Cellular Component: eukaryotic translation initiation factor 3 complex (GO:0005852);; Biological Process: regulation of translational initiation (GO:0006446);; Cellular Component: eukaryotic 43S preinitiation complex (GO:0016282);; Cellular Co…	K15030|1.17221e-33|sly:101255548|eukaryotic translation initiation factor 3 subunit M-like; K15030 translation initiation factor 3 subunit M (A)	[R]	General function prediction only	--	--	R	General function prediction only	PREDICTED: eukaryotic translation initiation factor 3 subunit M {ECO:0000255|HAMAP-Rule:MF_03012}-like [Nicotiana tomentosiformis]	GL348713.1	24813974	24813993	-	TGACAGAAGATAGAGAGCAC
aly-miR157d-5p	MIR157	c156943.graph_c0	--	--	--	--	--	--	--	--	--	--	--	GL348713.1	24813974	24813993	-	TGACAGAAGATAGAGAGCAC
aly-miR157d-5p	MIR157	c160164.graph_c0	--	--	--	--	--	--	--	--	--	--	--	GL348713.1	24813974	24813993	-	TGACAGAAGATAGAGAGCAC
aly-miR157d-5p	MIR157	c162149.graph_c0	--	--	--	--	--	--	--	--	--	--	--	GL348713.1	24813974	24813993	-	TGACAGAAGATAGAGAGCAC
aly-miR157d-5p	MIR157	c165231.graph_c0	--	--	--	--	--	--	--	--	R	General function prediction only	Uncharacterized protein TCM_026293 [Theobroma cacao]	GL348713.1	24813974	24813993	-	TGACAGAAGATAGAGAGCAC
aly-miR157d-5p	MIR157	c166818.graph_c0	--	--	--	--	--	--	--	--	--	--	--	GL348713.1	24813974	24813993	-	TGACAGAAGATAGAGAGCAC
aly-miR157d-5p	MIR157	c171280.graph_c0	--	--	--	--	--	--	--	--	--	--	--	GL348713.1	24813974	24813993	-	TGACAGAAGATAGAGAGCAC
aly-miR157d-5p	MIR157	c174854.graph_c0	--	--	--	--	--	--	--	--	--	--	--	GL348713.1	24813974	24813993	-	TGACAGAAGATAGAGAGCAC
aly-miR157d-5p	MIR157	c18678.graph_c1	--	--	--	--	--	--	--	--	--	--	--	GL348713.1	24813974	24813993	-	TGACAGAAGATAGAGAGCAC
aly-miR157d-5p	MIR157	c20435.graph_c0	--	--	--	--	--	--	--	--	--	--	--	GL348713.1	24813974	24813993	-	TGACAGAAGATAGAGAGCAC
aly-miR157d-5p	MIR157	c217183.graph_c0	--	--	--	--	--	--	--	--	--	--	--	GL348713.1	24813974	24813993	-	TGACAGAAGATAGAGAGCAC
aly-miR157d-5p	MIR157	c25713.graph_c0	--	--	--	--	--	--	--	--	--	--	--	GL348713.1	24813974	24813993	-	TGACAGAAGATAGAGAGCAC
aly-miR157d-5p	MIR157	c26142.graph_c0	--	--	--	K03549|2.58286e-98|sot:102587299|potassium transporter 4-like; K03549 KUP system potassium uptake protein (A)	--	--	K+ potassium transporter	Potassium transporter 4 GN=F1C9.17 OS=Arabidopsis thaliana (Mouse-ear cress) PE=1 SV=2	P	Inorganic ion transport and metabolism	PREDICTED: potassium transporter 4-like [Nicotiana tomentosiformis]	GL348713.1	24813974	24813993	-	TGACAGAAGATAGAGAGCAC
aly-miR157d-5p	MIR157	c27042.graph_c0	--	--	--	--	--	--	--	--	--	--	--	GL348713.1	24813974	24813993	-	TGACAGAAGATAGAGAGCAC
aly-miR157d-5p	MIR157	c32353.graph_c0	--	--	--	--	--	--	--	--	--	--	--	GL348713.1	24813974	24813993	-	TGACAGAAGATAGAGAGCAC
aly-miR157d-5p	MIR157	c40134.graph_c0	--	--	--	--	--	--	--	--	--	--	--	GL348713.1	24813974	24813993	-	TGACAGAAGATAGAGAGCAC
aly-miR157d-5p	MIR157	c40400.graph_c0	--	--	--	--	--	--	--	--	--	--	--	GL348713.1	24813974	24813993	-	TGACAGAAGATAGAGAGCAC
aly-miR157d-5p	MIR157	c4777.graph_c0	--	--	--	--	--	--	--	--	--	--	--	GL348713.1	24813974	24813993	-	TGACAGAAGATAGAGAGCAC
aly-miR157d-5p	MIR157	c53851.graph_c0	--	--	--	--	--	--	--	--	--	--	--	GL348713.1	24813974	24813993	-	TGACAGAAGATAGAGAGCAC
aly-miR157d-5p	MIR157	c56703.graph_c0	--	--	Biological Process: mitotic cell cycle (GO:0000278);; Biological Process: cell fate specification (GO:0001708);; Molecular Function: nucleic acid binding (GO:0003676);; Molecular Function: cyclin-dependent protein serine/threonine kinase activity (GO:0004693);; Molecular Function: protein binding (GO:0005515);; Cellular Component: nucleus (GO:0005634);; Cellular Component: cytoplasm (GO:0005737);…	K02219|7.54882e-12|mus:103982756|cyclin-dependent kinases regulatory subunit 1-like; K02219 cyclin-dependent kinase regulatory subunit CKS1 (A)	[D]	Cell cycle control, cell division, chromosome partitioning	--	Cyclin-dependent kinases regulatory subunit 2 GN=CKS2 OS=Arabidopsis thaliana (Mouse-ear cress) PE=3 SV=1	D	Cell cycle control, cell division, chromosome partitioning	PREDICTED: cyclin-dependent kinases regulatory subunit 1-like [Musa acuminata subsp. malaccensis]	GL348713.1	24813974	24813993	-	TGACAGAAGATAGAGAGCAC
aly-miR157d-5p	MIR157	c60041.graph_c0	--	--	--	--	--	--	Protein of unknown function (DUF2985);; PLAC8 family	--	S	Function unknown	hypothetical protein POPTR_0016s13740g [Populus trichocarpa]	GL348713.1	24813974	24813993	-	TGACAGAAGATAGAGAGCAC
aly-miR157d-5p	MIR157	c70653.graph_c0	--	--	Cellular Component: plasma membrane (GO:0005886);;	--	--	--	Weak chloroplast movement under blue light	WEB family protein At5g55860 GN=At5g55860 OS=Arabidopsis thaliana (Mouse-ear cress) PE=1 SV=1	S	Function unknown	PREDICTED: WEB family protein At5g55860 [Nicotiana tomentosiformis]	GL348713.1	24813974	24813993	-	TGACAGAAGATAGAGAGCAC
aly-miR157d-5p	MIR157	c81202.graph_c0	[O]	Posttranslational modification, protein turnover, chaperones	Molecular Function: glutathione transferase activity (GO:0004364);; Biological Process: auxin-activated signaling pathway (GO:0009734);;	K00799|1.91652e-123|sot:102606133|probable glutathione S-transferase parA-like; K00799 glutathione S-transferase [EC:2.5.1.18] (A)	[O]	Posttranslational modification, protein turnover, chaperones	Glutathione S-transferase, C-terminal domain;; Glutathione S-transferase, N-terminal domain;; Glutathione S-transferase, N-terminal domain;; Glutathione S-transferase, N-terminal domain;; Glutathione S-transferase, C-terminal domain;; Glutathione S-transferase, C-terminal domain	Probable glutathione S-transferase parA GN=PARA OS=Nicotiana tabacum (Common tobacco) PE=2 SV=1	O	Posttranslational modification, protein turnover, chaperones	PREDICTED: probable glutathione S-transferase parA [Nicotiana tomentosiformis]	GL348713.1	24813974	24813993	-	TGACAGAAGATAGAGAGCAC
aly-miR157d-5p	MIR157	c8455.graph_c0	--	--	--	--	--	--	--	--	--	--	--	GL348713.1	24813974	24813993	-	TGACAGAAGATAGAGAGCAC
aly-miR157d-5p	MIR157	c86143.graph_c0	--	--	--	--	--	--	--	--	--	--	--	GL348713.1	24813974	24813993	-	TGACAGAAGATAGAGAGCAC
aly-miR157d-5p	MIR157	c92782.graph_c0	--	--	--	--	--	--	--	--	--	--	--	GL348713.1	24813974	24813993	-	TGACAGAAGATAGAGAGCAC
aly-miR157d-5p	MIR157	c93748.graph_c0	--	--	--	--	--	--	--	--	--	--	--	GL348713.1	24813974	24813993	-	TGACAGAAGATAGAGAGCAC
aly-miR157d-5p	MIR157	c94555.graph_c0	--	--	--	--	--	--	--	--	--	--	--	GL348713.1	24813974	24813993	-	TGACAGAAGATAGAGAGCAC
aly-miR157d-5p	MIR157	c95638.graph_c0	--	--	--	--	[R]	General function prediction only	zinc-binding in reverse transcriptase	--	R	General function prediction only	hypothetical protein VITISV_017342 [Vitis vinifera]	GL348713.1	24813974	24813993	-	TGACAGAAGATAGAGAGCAC
aly-miR157d-5p	MIR157	c95730.graph_c0	--	--	--	--	--	--	--	--	--	--	--	GL348713.1	24813974	24813993	-	TGACAGAAGATAGAGAGCAC
aly-miR157d-5p	MIR157	c97623.graph_c0	--	--	--	--	--	--	--	--	--	--	--	GL348713.1	24813974	24813993	-	TGACAGAAGATAGAGAGCAC
aly-miR157d-5p	MIR157	c99040.graph_c0	--	--	--	--	--	--	--	--	--	--	--	GL348713.1	24813974	24813993	-	TGACAGAAGATAGAGAGCAC
aly-miR157d-5p	MIR157	c99078.graph_c0	--	--	--	--	--	--	--	--	--	--	--	GL348713.1	24813974	24813993	-	TGACAGAAGATAGAGAGCAC
aly-miR157d-5p	MIR157	c99719.graph_c0	--	--	--	--	[N]	Cell motility	Thymosin beta-4 family	--	N	Cell motility	--	GL348713.1	24813974	24813993	-	TGACAGAAGATAGAGAGCAC
aly-miR160a-5p	MIR160	c101686.graph_c0	--	--	--	--	--	--	--	--	--	--	--	GL348716.1	18997282	18997302	+	TGCCTGGCTCCCTGTATGCCA
aly-miR160a-5p	MIR160	c120809.graph_c0	[R]	General function prediction only	Biological Process: cytokinesis by cell plate formation (GO:0000911);; Molecular Function: signal transducer activity (GO:0004871);; Cellular Component: heterotrimeric G-protein complex (GO:0005834);; Biological Process: DNA methylation (GO:0006306);; Biological Process: chromatin silencing (GO:0006342);; Biological Process: signal transduction (GO:0007165);; Biological Process: gamete generation…	K03364|0|vvi:100252996|protein FIZZY-RELATED 3; K03364 cell division cycle 20-like protein 1, cofactor of APC complex (A)	[DO]	--	WD domain, G-beta repeat;; Eukaryotic translation initiation factor eIF2A	Protein FIZZY-RELATED 3 GN=MAC12.21 OS=Arabidopsis thaliana (Mouse-ear cress) PE=1 SV=1	D	Cell cycle control, cell division, chromosome partitioning	unnamed protein product [Coffea canephora]	GL348716.1	18997282	18997302	+	TGCCTGGCTCCCTGTATGCCA
aly-miR160a-5p	MIR160	c127162.graph_c0	--	--	--	--	[K]	Transcription	CCT motif;; B-box zinc finger	Zinc finger protein CONSTANS-LIKE 2 OS=Arabidopsis thaliana (Mouse-ear cress) PE=1 SV=1	K	Transcription	constans-like protein [Coffea arabica]	GL348716.1	18997282	18997302	+	TGCCTGGCTCCCTGTATGCCA
aly-miR160a-5p	MIR160	c132713.graph_c0	[R]	General function prediction only	Molecular Function: protein kinase activity (GO:0004672);; Molecular Function: ATP binding (GO:0005524);; Biological Process: protein phosphorylation (GO:0006468);;	K08869|0|vvi:100253088|	[R]	General function prediction only	ABC1 family;; RIO1 family	Uncharacterized aarF domain-containing protein kinase At5g05200, chloroplastic (Precursor) GN=At5g05200 OS=Arabidopsis thaliana (Mouse-ear cress) PE=2 SV=1	R	General function prediction only	PREDICTED: uncharacterized aarF domain-containing protein kinase 1-like [Sesamum indicum]	GL348716.1	18997282	18997302	+	TGCCTGGCTCCCTGTATGCCA
aly-miR160a-5p	MIR160	c142192.graph_c0	--	--	--	--	--	--	--	--	--	--	--	GL348716.1	18997282	18997302	+	TGCCTGGCTCCCTGTATGCCA
aly-miR160a-5p	MIR160	c142804.graph_c0	[R]	General function prediction only	--	K12741|5.69615e-42|pda:103702027|heterogeneous nuclear ribonucleoprotein 1-like; K12741 heterogeneous nuclear ribonucleoprotein A1/A3 (A)	[R]	General function prediction only	RNA recognition motif. (a.k.a. RRM, RBD, or RNP domain);; RNA recognition motif (a.k.a. RRM, RBD, or RNP domain);; RNA recognition motif. (a.k.a. RRM, RBD, or RNP domain)	Heterogeneous nuclear ribonucleoprotein 1 GN=RNP1 OS=Arabidopsis thaliana (Mouse-ear cress) PE=1 SV=1	A	RNA processing and modification	heterogeneous nuclear ribonucleoprotein hrp1 [Lichtheimia corymbifera JMRC:FSU:9682]	GL348716.1	18997282	18997302	+	TGCCTGGCTCCCTGTATGCCA
aly-miR160a-5p	MIR160	c143149.graph_c0	--	--	--	--	[K]	Transcription	Basic region leucine zipper;; bZIP transcription factor	--	K	Transcription	--	GL348716.1	18997282	18997302	+	TGCCTGGCTCCCTGTATGCCA
aly-miR160a-5p	MIR160	c150776.graph_c0	--	--	--	K14709|2.18071e-11|mis:MICPUN_98884|zinc permease family; K14709 solute carrier family 39 (zinc transporter), member 1/2/3 (A)	[P]	Inorganic ion transport and metabolism	ZIP Zinc transporter	--	P	Inorganic ion transport and metabolism	hypothetical protein SDRG_11288 [Saprolegnia diclina VS20]	GL348716.1	18997282	18997302	+	TGCCTGGCTCCCTGTATGCCA
aly-miR160a-5p	MIR160	c161645.graph_c0	[R]	General function prediction only	Cellular Component: nucleus (GO:0005634);; Cellular Component: cytosol (GO:0005829);; Biological Process: fatty acid beta-oxidation (GO:0006635);; Cellular Component: proteasome regulatory particle, lid subcomplex (GO:0008541);; Biological Process: toxin catabolic process (GO:0009407);; Biological Process: leaf morphogenesis (GO:0009965);; Biological Process: seed dormancy process (GO:0010162);; …	K03038|8.43189e-20|brp:103855642|26S proteasome non-ATPase regulatory subunit 7 homolog A; K03038 26S proteasome regulatory subunit N8 (A)	[O]	Posttranslational modification, protein turnover, chaperones	JAB1/Mov34/MPN/PAD-1 ubiquitin protease	26S proteasome non-ATPase regulatory subunit 7 homolog A GN=MJJ3.19 OS=Arabidopsis thaliana (Mouse-ear cress) PE=1 SV=1	O	Posttranslational modification, protein turnover, chaperones	hypothetical protein H310_04300 [Aphanomyces invadans]	GL348716.1	18997282	18997302	+	TGCCTGGCTCCCTGTATGCCA
aly-miR160a-5p	MIR160	c81508.graph_c0	[N]	Cell motility	Cellular Component: ESCRT III complex (GO:0000815);; Biological Process: protein transport (GO:0015031);; Biological Process: vesicle-mediated transport (GO:0016192);;	K12192|7.56585e-111|pmum:103334447|vacuolar protein sorting-associated protein 2 homolog 3; K12192 charged multivesicular body protein 2B (A)	[U]	Intracellular trafficking, secretion, and vesicular transport	Snf7	Vacuolar protein sorting-associated protein 2 homolog 3 GN=F21M11.12 OS=Arabidopsis thaliana (Mouse-ear cress) PE=2 SV=1	U	Intracellular trafficking, secretion, and vesicular transport	PREDICTED: vacuolar protein sorting-associated protein 2 homolog 3-like [Sesamum indicum]	GL348716.1	18997282	18997302	+	TGCCTGGCTCCCTGTATGCCA
aly-miR166a-3p	MIR166	c118531.graph_c1	--	--	--	--	--	--	--	--	--	--	--	GL348716.1	22684341	22684361	+	TCGGACCAGGCTTCATTCCCC
aly-miR166a-3p	MIR166	c128607.graph_c0	--	--	Biological Process: carbohydrate metabolic process (GO:0005975);; Molecular Function: glucan endo-1,3-beta-D-glucosidase activity (GO:0042973);;	--	--	--	Glycosyl hydrolases family 17	Glucan endo-1,3-beta-glucosidase 11 (Precursor) GN=At1g32860 OS=Arabidopsis thaliana (Mouse-ear cress) PE=1 SV=1	R	General function prediction only	PREDICTED: glucan endo-1,3-beta-glucosidase 11 [Vitis vinifera]	GL348716.1	22684341	22684361	+	TCGGACCAGGCTTCATTCCCC
aly-miR166a-3p	MIR166	c131455.graph_c0	--	--	Biological Process: multidimensional cell growth (GO:0009825);; Biological Process: auxin polar transport (GO:0009926);; Biological Process: meristem structural organization (GO:0009933);; Biological Process: radial pattern formation (GO:0009956);; Biological Process: leaf morphogenesis (GO:0009965);; Biological Process: leaf vascular tissue pattern formation (GO:0010305);;	--	[S]	Function unknown	Leucine Rich repeat	Protein TORNADO 1 GN=MTE17.26 OS=Arabidopsis thaliana (Mouse-ear cress) PE=2 SV=1	S	Function unknown	PREDICTED: protein TORNADO 1 [Prunus mume]	GL348716.1	22684341	22684361	+	TCGGACCAGGCTTCATTCCCC
aly-miR166a-3p	MIR166	c135631.graph_c1	--	--	Molecular Function: sequence-specific DNA binding transcription factor activity (GO:0003700);; Cellular Component: nucleus (GO:0005634);; Biological Process: regulation of transcription, DNA-templated (GO:0006355);; Biological Process: sister chromatid cohesion (GO:0007062);; Biological Process: cell adhesion (GO:0007155);; Biological Process: positive regulation of cell proliferation (GO:0008284…	K09338|0|tcc:TCM_037207|Class III HD-Zip protein 8 isoform 1; K09338 homeobox-leucine zipper protein (A)	--	--	MEKHLA domain;; START domain	Homeobox-leucine zipper protein ATHB-15 OS=Arabidopsis thaliana (Mouse-ear cress) PE=1 SV=1	K	Transcription	unnamed protein product [Coffea canephora]	GL348716.1	22684341	22684361	+	TCGGACCAGGCTTCATTCCCC
aly-miR166a-3p	MIR166	c136003.graph_c0	[C]	Energy production and conversion	Biological Process: tricarboxylic acid cycle (GO:0006099);; Molecular Function: phosphoenolpyruvate carboxylase activity (GO:0008964);; Biological Process: carbon fixation (GO:0015977);; Molecular Function: 2-alkenal reductase [NAD(P)] activity (GO:0032440);;	K01595|0|pmum:103328478|phosphoenolpyruvate carboxylase 2; K01595 phosphoenolpyruvate carboxylase [EC:4.1.1.31] (A)	--	--	Phosphoenolpyruvate carboxylase	Phosphoenolpyruvate carboxylase 2 GN=PPCC OS=Flaveria trinervia (Clustered yellowtops) PE=1 SV=1	C	Energy production and conversion	hypothetical protein CISIN_1g002112mg [Citrus sinensis]	GL348716.1	22684341	22684361	+	TCGGACCAGGCTTCATTCCCC
aly-miR166a-3p	MIR166	c136908.graph_c0	--	--	--	--	--	--	--	--	S	Function unknown	PREDICTED: uncharacterized protein LOC100264272 [Vitis vinifera]	GL348716.1	22684341	22684361	+	TCGGACCAGGCTTCATTCCCC
aly-miR166a-3p	MIR166	c138477.graph_c0	[J]	Translation, ribosomal structure and biogenesis	--	--	[A]	RNA processing and modification	NOL1/NOP2/sun family;; Methyltransferase domain;; PUA domain;; FtsJ-like methyltransferase	--	J	Translation, ribosomal structure and biogenesis	PREDICTED: putative methyltransferase NSUN6 [Vitis vinifera]	GL348716.1	22684341	22684361	+	TCGGACCAGGCTTCATTCCCC
aly-miR166a-3p	MIR166	c139478.graph_c0	--	--	--	--	--	--	Plant mobile domain	--	S	Function unknown	CHD3-type chromatin-remodeling factor PICKLE [Morus notabilis]	GL348716.1	22684341	22684361	+	TCGGACCAGGCTTCATTCCCC
aly-miR166a-3p	MIR166	c141843.graph_c0	--	--	--	--	--	--	--	--	--	--	--	GL348716.1	22684341	22684361	+	TCGGACCAGGCTTCATTCCCC
aly-miR166a-3p	MIR166	c72876.graph_c0	--	--	--	--	--	--	--	--	--	--	--	GL348716.1	22684341	22684361	+	TCGGACCAGGCTTCATTCCCC
aly-miR166a-5p	MIR166	c100177.graph_c0	--	--	Biological Process: regulation of gene expression, epigenetic (GO:0040029);; Biological Process: production of small RNA involved in gene silencing by RNA (GO:0070918);;	--	--	--	Double-stranded RNA binding motif;; double strand RNA binding domain from DEAD END PROTEIN 1	Double-stranded RNA-binding protein 2 GN=DRB2 OS=Arabidopsis thaliana (Mouse-ear cress) PE=1 SV=1	R	General function prediction only	PREDICTED: double-stranded RNA-binding protein 2-like [Solanum lycopersicum]	GL348716.1	22684228	22684248	+	GGAATGTTGTCTGGCTCGAGG
aly-miR166a-5p	MIR166	c101092.graph_c1	--	--	--	K08596|6.4857e-39|cit:102620988|probable ubiquitin-like-specific protease 2B-like; K08596 sentrin-specific protease 7 [EC:3.4.22.68] (A)	[O]	Posttranslational modification, protein turnover, chaperones	--	Probable ubiquitin-like-specific protease 2B OS=Arabidopsis thaliana (Mouse-ear cress) PE=1 SV=3	O	Posttranslational modification, protein turnover, chaperones	hypothetical protein CISIN_1g004028mg [Citrus sinensis]	GL348716.1	22684228	22684248	+	GGAATGTTGTCTGGCTCGAGG
aly-miR166a-5p	MIR166	c104800.graph_c0	[T]	Signal transduction mechanisms	Molecular Function: protein domain specific binding (GO:0019904);;	K06630|1.07766e-84|cic:CICLE_v10016299mg|hypothetical protein; K06630 14-3-3 protein epsilon (A)	[O]	Posttranslational modification, protein turnover, chaperones	14-3-3 protein	14-3-3 protein 9 GN=TFT9 OS=Solanum lycopersicum (Tomato) PE=2 SV=2	T	Signal transduction mechanisms	PREDICTED: 14-3-3 protein 9-like isoform X1 [Nicotiana tomentosiformis]	GL348716.1	22684228	22684248	+	GGAATGTTGTCTGGCTCGAGG
aly-miR166a-5p	MIR166	c105062.graph_c0	--	--	Biological Process: carbohydrate metabolic process (GO:0005975);; Molecular Function: beta-glucosidase activity (GO:0008422);;	K15920|0|pxb:103951258|beta-xylosidase/alpha-L-arabinofuranosidase 1-like; K15920 beta-D-xylosidase 4 [EC:3.2.1.37] (A)	--	--	Glycosyl hydrolase family 3 N terminal domain;; Glycosyl hydrolase family 3 C-terminal domain;; Fibronectin type III-like domain	Probable beta-D-xylosidase 5 (Precursor) GN=BXL5 OS=Arabidopsis thaliana (Mouse-ear cress) PE=2 SV=2	R	General function prediction only	PREDICTED: beta-xylosidase/alpha-L-arabinofuranosidase 1-like [Pyrus x bretschneideri]	GL348716.1	22684228	22684248	+	GGAATGTTGTCTGGCTCGAGG
aly-miR166a-5p	MIR166	c114775.graph_c0	--	--	--	--	--	--	--	--	--	--	--	GL348716.1	22684228	22684248	+	GGAATGTTGTCTGGCTCGAGG
aly-miR166a-5p	MIR166	c115784.graph_c0	[P]	Inorganic ion transport and metabolism	Molecular Function: secondary active sulfate transmembrane transporter activity (GO:0008271);; Biological Process: sulfate transport (GO:0008272);; Cellular Component: integral component of membrane (GO:0016021);; Biological Process: transmembrane transport (GO:0055085);;	K17470|0|pper:PRUPE_ppa002542mg|hypothetical protein; K17470 sulfate transporter 1, high-affinity (A)	[P]	Inorganic ion transport and metabolism	Sulfate transporter family;; Sulfate transporter N-terminal domain with GLY motif	Sulfate transporter 1.3 GN=SULTR1;3 OS=Arabidopsis thaliana (Mouse-ear cress) PE=2 SV=1	P	Inorganic ion transport and metabolism	sulfate transporter [Nicotiana attenuata]	GL348716.1	22684228	22684248	+	GGAATGTTGTCTGGCTCGAGG
aly-miR166a-5p	MIR166	c118531.graph_c1	--	--	--	--	--	--	--	--	--	--	--	GL348716.1	22684228	22684248	+	GGAATGTTGTCTGGCTCGAGG
aly-miR166a-5p	MIR166	c120154.graph_c0	--	--	Molecular Function: transporter activity (GO:0005215);; Cellular Component: plasma membrane (GO:0005886);; Biological Process: embryo development ending in seed dormancy (GO:0009793);; Cellular Component: integral component of membrane (GO:0016021);; Biological Process: transmembrane transport (GO:0055085);;	--	[R]	General function prediction only	Major Facilitator Superfamily	--	R	General function prediction only	PREDICTED: hippocampus abundant transcript-like protein 1 [Populus euphratica]	GL348716.1	22684228	22684248	+	GGAATGTTGTCTGGCTCGAGG
aly-miR166a-5p	MIR166	c121007.graph_c0	--	--	--	--	[R]	General function prediction only	Reverse transcriptase (RNA-dependent DNA polymerase)	Uncharacterized mitochondrial protein AtMg01250 GN=AtMg01250 OS=Arabidopsis thaliana (Mouse-ear cress) PE=4 SV=1	R	General function prediction only	PREDICTED: LOW QUALITY PROTEIN: uncharacterized protein LOC103343662 [Prunus mume]	GL348716.1	22684228	22684248	+	GGAATGTTGTCTGGCTCGAGG
aly-miR166a-5p	MIR166	c124855.graph_c1	[E]	Amino acid transport and metabolism	Biological Process: amino acid transmembrane transport (GO:0003333);; Molecular Function: L-glutamate transmembrane transporter activity (GO:0005313);; Cellular Component: mitochondrion (GO:0005739);; Molecular Function: L-alanine transmembrane transporter activity (GO:0015180);; Molecular Function: arginine transmembrane transporter activity (GO:0015181);; Molecular Function: gamma-aminobutyric …	--	[E]	Amino acid transport and metabolism	Amino acid permease;; Amino acid permease	Amino-acid permease BAT1 homolog GN=OsJ_02547 OS=Oryza sativa subsp. japonica (Rice) PE=2 SV=1	E	Amino acid transport and metabolism	PREDICTED: amino-acid permease BAT1 homolog isoform X2 [Nelumbo nucifera]	GL348716.1	22684228	22684248	+	GGAATGTTGTCTGGCTCGAGG
aly-miR166a-5p	MIR166	c127039.graph_c0	[M]	Cell wall/membrane/envelope biogenesis	Molecular Function: cellulose synthase (UDP-forming) activity (GO:0016760);; Molecular Function: mannan synthase activity (GO:0051753);;	K13680|0|cit:102616038|glucomannan 4-beta-mannosyltransferase 2-like; K13680 beta-mannan synthase [EC:2.4.1.32] (A)	--	--	Glycosyltransferase like family 2;; Glycosyl transferase family group 2;; Glycosyl transferase family 2;; Glycosyl transferase family 21;; Transmembrane amino acid transporter protein	Glucomannan 4-beta-mannosyltransferase 2 GN=CSLA2 OS=Arabidopsis thaliana (Mouse-ear cress) PE=2 SV=1	R	General function prediction only	unnamed protein product [Coffea canephora]	GL348716.1	22684228	22684248	+	GGAATGTTGTCTGGCTCGAGG
aly-miR166a-5p	MIR166	c127284.graph_c0	--	--	Cellular Component: nucleus (GO:0005634);; Molecular Function: zinc ion binding (GO:0008270);; Biological Process: root meristem specification (GO:0010071);; Biological Process: maintenance of root meristem identity (GO:0010078);; Biological Process: regulation of gene expression (GO:0010468);; Biological Process: maintenance of shoot apical meristem identity (GO:0010492);; Biological Process: pr…	--	--	--	Protein of unknown function (DUF1423)	OBERON-like protein GN=PVIP OS=Nicotiana benthamiana PE=1 SV=1	R	General function prediction only	PREDICTED: OBERON-like protein [Vitis vinifera]	GL348716.1	22684228	22684248	+	GGAATGTTGTCTGGCTCGAGG
aly-miR166a-5p	MIR166	c128894.graph_c1	[RTKL]	--	Molecular Function: protein serine/threonine kinase activity (GO:0004674);; Molecular Function: ATP binding (GO:0005524);; Biological Process: protein phosphorylation (GO:0006468);; Cellular Component: integral component of membrane (GO:0016021);; Molecular Function: 2-alkenal reductase [NAD(P)] activity (GO:0032440);; Biological Process: oxidation-reduction process (GO:0055114);;	--	--	--	Leucine Rich repeats (2 copies);; Leucine rich repeat;; Protein kinase domain;; Protein tyrosine kinase;; Leucine Rich Repeat;; Leucine Rich repeat;; Leucine rich repeat	LRR receptor-like serine/threonine-protein kinase RCH1 (Precursor) GN=RCH1 OS=Arabidopsis thaliana (Mouse-ear cress) PE=2 SV=1	T	Signal transduction mechanisms	PREDICTED: receptor-like protein kinase 2 isoform X1 [Populus euphratica]	GL348716.1	22684228	22684248	+	GGAATGTTGTCTGGCTCGAGG
aly-miR166a-5p	MIR166	c129170.graph_c0	--	--	Cellular Component: vacuole (GO:0005773);; Biological Process: proteolysis (GO:0006508);; Molecular Function: cysteine-type peptidase activity (GO:0008234);; Biological Process: hydrogen peroxide catabolic process (GO:0042744);;	K01373|0|sot:102581491|cysteine proteinase 15A-like; K01373 cathepsin F [EC:3.4.22.41] (A)	[O]	Posttranslational modification, protein turnover, chaperones	Papain family cysteine protease;; Cathepsin propeptide inhibitor domain (I29)	Cysteine proteinase RD19a (Precursor) GN=RD19A OS=Arabidopsis thaliana (Mouse-ear cress) PE=2 SV=1	O	Posttranslational modification, protein turnover, chaperones	PREDICTED: cysteine proteinase 15A-like [Nicotiana sylvestris]	GL348716.1	22684228	22684248	+	GGAATGTTGTCTGGCTCGAGG
aly-miR166a-5p	MIR166	c129717.graph_c0	[IQ]	--	Biological Process: very long-chain fatty acid metabolic process (GO:0000038);; Molecular Function: 3-oxoacyl-[acyl-carrier-protein] synthase activity (GO:0004315);; Biological Process: fatty acid biosynthetic process (GO:0006633);; Biological Process: response to cold (GO:0009409);; Cellular Component: chloroplast stroma (GO:0009570);; Biological Process: embryo development (GO:0009790);; Cellul…	K09458|0|rcu:RCOM_0633300|50 kDa ketoavyl-ACP synthase (EC:2.3.1.41); K09458 3-oxoacyl-[acyl-carrier-protein] synthase II [EC:2.3.1.179] (A)	[IQ]	--	Beta-ketoacyl synthase, N-terminal domain;; Beta-ketoacyl synthase, C-terminal domain	3-oxoacyl-[acyl-carrier-protein] synthase I, chloroplastic (Precursor) GN=KAS1 OS=Arabidopsis thaliana (Mouse-ear cress) PE=2 SV=2	H	Coenzyme transport and metabolism	ketoacyl-ACP synthase I [Camellia chekiangoleosa]	GL348716.1	22684228	22684248	+	GGAATGTTGTCTGGCTCGAGG
aly-miR166a-5p	MIR166	c130692.graph_c0	[G]	Carbohydrate transport and metabolism	Molecular Function: protein binding (GO:0005515);; Cellular Component: nucleus (GO:0005634);; Cellular Component: vacuole (GO:0005773);; Biological Process: transport (GO:0006810);; Cellular Component: plasmodesma (GO:0009506);; Biological Process: response to abscisic acid (GO:0009737);; Molecular Function: water channel activity (GO:0015250);; Cellular Component: integral component of membrane …	K09872|1.95404e-138|vvi:100233027|PIP2;2; aquaporin PIP2;2; K09872 aquaporin PIP (A)	[G]	Carbohydrate transport and metabolism	Major intrinsic protein;; AN1-like Zinc finger;; Major intrinsic protein;; Cytochrome b5-like Heme/Steroid binding domain	Aquaporin PIP2-7, N-terminally processed GN=M4E13.150 OS=Arabidopsis thaliana (Mouse-ear cress) PE=1 SV=2	P	Inorganic ion transport and metabolism	aquaporin [Camellia sinensis]	GL348716.1	22684228	22684248	+	GGAATGTTGTCTGGCTCGAGG
aly-miR166a-5p	MIR166	c131579.graph_c0	[S]	Function unknown	--	--	[S]	Function unknown	Uncharacterized ACR, YdiU/UPF0061 family	--	S	Function unknown	hypothetical protein JCGZ_22671 [Jatropha curcas]	GL348716.1	22684228	22684248	+	GGAATGTTGTCTGGCTCGAGG
aly-miR166a-5p	MIR166	c134147.graph_c0	[RTKL]	--	Molecular Function: protein serine/threonine kinase activity (GO:0004674);; Molecular Function: ATP binding (GO:0005524);; Cellular Component: nucleolus (GO:0005730);; Cellular Component: cytoplasm (GO:0005737);; Cellular Component: plasma membrane (GO:0005886);; Biological Process: protein autophosphorylation (GO:0046777);; Biological Process: defense response to fungus (GO:0050832);;	K04733|0|pop:POPTR_0001s24720g|POPTRDRAFT_549167; Protein kinase capable of phosphorylating tyrosine family protein; K04733 interleukin-1 receptor-associated kinase 4 [EC:2.7.11.1] (A)	[T]	Signal transduction mechanisms	Protein tyrosine kinase;; Protein kinase domain	Protein kinase APK1A, chloroplastic (Precursor) GN=APK1A OS=Arabidopsis thaliana (Mouse-ear cress) PE=2 SV=1	T	Signal transduction mechanisms	Protein kinase capable of phosphorylating tyrosine family protein [Populus trichocarpa]	GL348716.1	22684228	22684248	+	GGAATGTTGTCTGGCTCGAGG
aly-miR166a-5p	MIR166	c135326.graph_c0	--	--	--	--	[R]	General function prediction only	PPR repeat family;; PPR repeat;; Pentatricopeptide repeat domain;; PPR repeat	Pentatricopeptide repeat-containing protein At5g66631 GN=At5g66631 OS=Arabidopsis thaliana (Mouse-ear cress) PE=2 SV=1	R	General function prediction only	unnamed protein product [Vitis vinifera]	GL348716.1	22684228	22684248	+	GGAATGTTGTCTGGCTCGAGG
aly-miR166a-5p	MIR166	c135689.graph_c0	--	--	--	--	[KR]	--	mTERF	--	K	Transcription	PREDICTED: uncharacterized protein LOC100242606 [Vitis vinifera]	GL348716.1	22684228	22684248	+	GGAATGTTGTCTGGCTCGAGG
aly-miR166a-5p	MIR166	c137049.graph_c4	--	--	Cellular Component: photosystem II (GO:0009523);; Cellular Component: chloroplast thylakoid membrane (GO:0009535);; Biological Process: photosynthetic electron transport chain (GO:0009767);; Cellular Component: integral component of membrane (GO:0016021);; Molecular Function: chlorophyll binding (GO:0016168);; Biological Process: protein-chromophore linkage (GO:0018298);;	K02704|0|sly:101259972|	--	--	Photosystem II protein;; Plant protein of unknown function (DUF825);; Bacterial RNA polymerase, alpha chain C terminal domain;; RNA polymerase Rpb3/Rpb11 dimerisation domain;; RNA polymerase Rpb3/RpoA insert domain;; NADH-Ubiquinone/plastoquinone (complex I), various chains;; Ribosomal protein S3, C-terminal domain;; NADH-Ubiquinone/plastoquinone (complex I), various chains;; Cytochrome b(N-termi…	Photosystem II CP47 reaction center protein {ECO:0000255|HAMAP-Rule:MF_01495} OS=Eucalyptus globulus subsp. globulus (Tasmanian blue gum) PE=3 SV=1	O	Posttranslational modification, protein turnover, chaperones	photosystem II 47 kDa protein (chloroplast) [Camellia sinensis]	GL348716.1	22684228	22684248	+	GGAATGTTGTCTGGCTCGAGG
aly-miR166a-5p	MIR166	c137249.graph_c1	--	--	--	--	--	--	--	--	--	--	--	GL348716.1	22684228	22684248	+	GGAATGTTGTCTGGCTCGAGG
aly-miR166a-5p	MIR166	c137489.graph_c1	[J]	Translation, ribosomal structure and biogenesis	Biological Process: maltose metabolic process (GO:0000023);; Cellular Component: ribosome (GO:0005840);; Biological Process: rRNA processing (GO:0006364);; Biological Process: production of ta-siRNAs involved in RNA interference (GO:0010267);; Molecular Function: nucleotidyltransferase activity (GO:0016779);; Biological Process: starch biosynthetic process (GO:0019252);; Biological Process: produ…	--	[M]	Cell wall/membrane/envelope biogenesis	PRC-barrel domain	--	M	Cell wall/membrane/envelope biogenesis	PREDICTED: uncharacterized protein LOC100251997 [Vitis vinifera]	GL348716.1	22684228	22684248	+	GGAATGTTGTCTGGCTCGAGG
aly-miR166a-5p	MIR166	c138211.graph_c0	[GEPR]	--	Cellular Component: integral component of membrane (GO:0016021);; Molecular Function: oxidoreductase activity (GO:0016491);; Molecular Function: substrate-specific transmembrane transporter activity (GO:0022891);; Biological Process: transmembrane transport (GO:0055085);;	K08150|1.34333e-166|pop:POPTR_0016s01190g|POPTRDRAFT_254734; sugar transporter family protein; K08150 MFS transporter, SP family, solute carrier family 2 (myo-inositol transporter), member 13 (A)	[R]	General function prediction only	Sugar (and other) transporter;; Sugar (and other) transporter;; Endonuclease/Exonuclease/phosphatase family;; Sugar (and other) transporter;; Major Facilitator Superfamily	Probable inositol transporter 2 GN=INT2 OS=Arabidopsis thaliana (Mouse-ear cress) PE=1 SV=1	R	General function prediction only	PREDICTED: inositol transporter 4-like [Populus euphratica]	GL348716.1	22684228	22684248	+	GGAATGTTGTCTGGCTCGAGG
aly-miR166a-5p	MIR166	c28797.graph_c0	--	--	--	--	--	--	--	--	--	--	--	GL348716.1	22684228	22684248	+	GGAATGTTGTCTGGCTCGAGG
aly-miR166a-5p	MIR166	c61070.graph_c0	--	--	Biological Process: RNA methylation (GO:0001510);; Cellular Component: mitochondrial inner membrane (GO:0005743);; Biological Process: embryo development ending in seed dormancy (GO:0009793);; Biological Process: photorespiration (GO:0009853);; Molecular Function: P-P-bond-hydrolysis-driven protein transmembrane transporter activity (GO:0015450);; Cellular Component: mitochondrial intermembrane s…	K17777|4.48932e-59|mus:103969302|mitochondrial import inner membrane translocase subunit Tim9; K17777 mitochondrial import inner membrane translocase subunit TIM9 (A)	[U]	Intracellular trafficking, secretion, and vesicular transport	Tim10/DDP family zinc finger	Mitochondrial import inner membrane translocase subunit Tim9 GN=TIM9 OS=Oryza sativa subsp. japonica (Rice) PE=3 SV=2	U	Intracellular trafficking, secretion, and vesicular transport	unnamed protein product [Coffea canephora]	GL348716.1	22684228	22684248	+	GGAATGTTGTCTGGCTCGAGG
aly-miR166a-5p	MIR166	c72876.graph_c0	--	--	--	--	--	--	--	--	--	--	--	GL348716.1	22684228	22684248	+	GGAATGTTGTCTGGCTCGAGG
aly-miR166a-5p	MIR166	c7498.graph_c0	[RTKL]	--	Molecular Function: transferase activity, transferring phosphorus-containing groups (GO:0016772);;	K02206|8.03167e-73|mus:103980619|cell division control protein 2 homolog A-like isoform X1; K02206 cyclin-dependent kinase 2 [EC:2.7.11.22] (A)	[R]	General function prediction only	Protein kinase domain;; Protein tyrosine kinase;; Phosphotransferase enzyme family	Cell division control protein 2 homolog GN=CDC2 OS=Oxybasis rubra (Red goosefoot) PE=2 SV=1	D	Cell cycle control, cell division, chromosome partitioning	cdc2-like protein serine/threonine kinase [Emiliania huxleyi CCMP1516]	GL348716.1	22684228	22684248	+	GGAATGTTGTCTGGCTCGAGG
aly-miR166a-5p	MIR166	c86244.graph_c0	--	--	Molecular Function: protein binding (GO:0005515);; Cellular Component: extracellular region (GO:0005576);; Cellular Component: plasma membrane (GO:0005886);; Biological Process: protein N-linked glycosylation (GO:0006487);; Cellular Component: oligosaccharyltransferase complex (GO:0008250);; Cellular Component: chloroplast (GO:0009507);; Biological Process: systemic acquired resistance (GO:000962…	K12669|4.78654e-80|rcu:RCOM_0905660|Tumor suppressor candidate, putative; K12669 oligosaccharyltransferase complex subunit gamma (A)	[O]	Posttranslational modification, protein turnover, chaperones	OST3 / OST6 family	Probable dolichyl-diphosphooligosaccharide--protein glycosyltransferase subunit 3B (Precursor) GN=OST3B OS=Arabidopsis thaliana (Mouse-ear cress) PE=2 SV=1	O	Posttranslational modification, protein turnover, chaperones	hypothetical protein L484_012902 [Morus notabilis]	GL348716.1	22684228	22684248	+	GGAATGTTGTCTGGCTCGAGG
aly-miR166a-5p	MIR166	c99661.graph_c0	[RTKL]	--	--	--	[D]	Cell cycle control, cell division, chromosome partitioning	Protein kinase domain;; Protein tyrosine kinase	Probable serine/threonine-protein kinase At1g54610 GN=At1g54610 OS=Arabidopsis thaliana (Mouse-ear cress) PE=1 SV=1	T	Signal transduction mechanisms	putative serine/threonine-protein kinase [Morus notabilis]	GL348716.1	22684228	22684248	+	GGAATGTTGTCTGGCTCGAGG
aly-miR167a-5p	MIR167_1	c105245.graph_c0	--	--	--	--	--	--	--	--	--	--	--	GL348715.1	10278888	10278908	+	TGAAGCTGCCAGCATGATCTA
aly-miR167a-5p	MIR167_1	c111077.graph_c0	--	--	Molecular Function: carboxylic ester hydrolase activity (GO:0004091);; Biological Process: lipid metabolic process (GO:0006629);;	--	--	--	GDSL-like Lipase/Acylhydrolase	GDSL esterase/lipase At2g23540 (Precursor) GN=At2g23540 OS=Arabidopsis thaliana (Mouse-ear cress) PE=2 SV=1	R	General function prediction only	GDSL-like lipase/acylhydrolase [Medicago truncatula]	GL348715.1	10278888	10278908	+	TGAAGCTGCCAGCATGATCTA
aly-miR167a-5p	MIR167_1	c111099.graph_c0	--	--	--	--	--	--	--	--	--	--	--	GL348715.1	10278888	10278908	+	TGAAGCTGCCAGCATGATCTA
aly-miR167a-5p	MIR167_1	c112778.graph_c0	[E]	Amino acid transport and metabolism	Molecular Function: glutamate-ammonia ligase activity (GO:0004356);; Cellular Component: mitochondrion (GO:0005739);; Biological Process: glutamine biosynthetic process (GO:0006542);; Cellular Component: chloroplast thylakoid membrane (GO:0009535);; Cellular Component: chloroplast stroma (GO:0009570);; Biological Process: response to salt stress (GO:0009651);; Cellular Component: chloroplast enve…	K01915|0|pop:POPTR_0010s03010g|POPTRDRAFT_725763; glutamine synthetase family protein; K01915 glutamine synthetase [EC:6.3.1.2] (A)	[E]	Amino acid transport and metabolism	Glutamine synthetase, catalytic domain;; Glutamine synthetase, beta-Grasp domain	Glutamine synthetase, chloroplastic (Precursor) GN=GLN2 OS=Daucus carota (Wild carrot) PE=2 SV=1	E	Amino acid transport and metabolism	glutamine synthetase family protein [Populus trichocarpa]	GL348715.1	10278888	10278908	+	TGAAGCTGCCAGCATGATCTA
aly-miR167a-5p	MIR167_1	c112901.graph_c0	--	--	--	K13945|3.04215e-66|pop:POPTR_0010s20800g|POPTRDRAFT_770335; LOB domain protein 33; K13945 LOB domain-containing protein 29 (A)	--	--	Protein of unknown function DUF260	LOB domain-containing protein 33 GN=K16F4.4 OS=Arabidopsis thaliana (Mouse-ear cress) PE=2 SV=1	S	Function unknown	LOB domain protein 33 [Populus trichocarpa]	GL348715.1	10278888	10278908	+	TGAAGCTGCCAGCATGATCTA
aly-miR167a-5p	MIR167_1	c115947.graph_c0	--	--	--	--	--	--	--	--	--	--	--	GL348715.1	10278888	10278908	+	TGAAGCTGCCAGCATGATCTA
aly-miR167a-5p	MIR167_1	c118165.graph_c0	--	--	--	--	--	--	--	--	--	--	--	GL348715.1	10278888	10278908	+	TGAAGCTGCCAGCATGATCTA
aly-miR167a-5p	MIR167_1	c121155.graph_c0	--	--	Molecular Function: zinc ion binding (GO:0008270);; Molecular Function: actin filament binding (GO:0051015);; Biological Process: actin filament bundle assembly (GO:0051017);;	--	[TZ]	--	LIM domain	LIM domain-containing protein WLIM2b {ECO:0000305} OS=Arabidopsis thaliana (Mouse-ear cress) PE=1 SV=1	Z	Cytoskeleton	GATA type zinc finger transcription factor family protein isoform 1 [Theobroma cacao]	GL348715.1	10278888	10278908	+	TGAAGCTGCCAGCATGATCTA
aly-miR167a-5p	MIR167_1	c121997.graph_c0	--	--	Molecular Function: binding (GO:0005488);;	--	[R]	General function prediction only	Reverse transcriptase (RNA-dependent DNA polymerase);; zinc-binding in reverse transcriptase	Putative ribonuclease H protein At1g65750 GN=At1g65750 OS=Arabidopsis thaliana (Mouse-ear cress) PE=3 SV=1	R	General function prediction only	PREDICTED: LOW QUALITY PROTEIN: uncharacterized protein LOC103343662 [Prunus mume]	GL348715.1	10278888	10278908	+	TGAAGCTGCCAGCATGATCTA
aly-miR167a-5p	MIR167_1	c123411.graph_c0	--	--	Biological Process: metabolic process (GO:0008152);; Molecular Function: hydrolase activity, acting on ester bonds (GO:0016788);;	K01051|5.85226e-24|cic:CICLE_v10003299mg|hypothetical protein; K01051 pectinesterase [EC:3.1.1.11] (A)	--	--	Pectinesterase	Pectinesterase PPE8B (Precursor) OS=Prunus persica (Peach) PE=2 SV=1	G	Carbohydrate transport and metabolism	unnamed protein product [Coffea canephora]	GL348715.1	10278888	10278908	+	TGAAGCTGCCAGCATGATCTA
aly-miR167a-5p	MIR167_1	c124324.graph_c0	--	--	Biological Process: lipid metabolic process (GO:0006629);; Molecular Function: lipase activity (GO:0016298);;	--	--	--	GDSL-like Lipase/Acylhydrolase	GDSL esterase/lipase At5g22810 (Precursor) GN=At5g22810 OS=Arabidopsis thaliana (Mouse-ear cress) PE=3 SV=3	I	Lipid transport and metabolism	PREDICTED: GDSL esterase/lipase At5g22810 [Populus euphratica]	GL348715.1	10278888	10278908	+	TGAAGCTGCCAGCATGATCTA
aly-miR167a-5p	MIR167_1	c126799.graph_c0	--	--	--	--	--	--	--	--	S	Function unknown	hypothetical protein VITISV_011642 [Vitis vinifera]	GL348715.1	10278888	10278908	+	TGAAGCTGCCAGCATGATCTA
aly-miR167a-5p	MIR167_1	c129580.graph_c0	[R]	General function prediction only	Biological Process: double-strand break repair via homologous recombination (GO:0000724);; Biological Process: cytokinesis by cell plate formation (GO:0000911);; Biological Process: DNA replication initiation (GO:0006270);; Biological Process: DNA methylation (GO:0006306);; Biological Process: methylation-dependent chromatin silencing (GO:0006346);; Biological Process: mitotic nuclear division (G…	K03353|0|pvu:PHAVU_011G165500g|hypothetical protein; K03353 anaphase-promoting complex subunit 6 (A)	[DO]	--	Tetratricopeptide repeat;; Tetratricopeptide repeat;; Tetratricopeptide repeat;; TPR repeat;; Tetratricopeptide repeat;; Tetratricopeptide repeat;; Tetratricopeptide repeat;; TPR repeat;; Tetratricopeptide repeat;; Tetratricopeptide repeat;; Tetratricopeptide repeat;; Tetratricopeptide repeat;; Tetratricopeptide repeat;; Tetratricopeptide repeat;; Anaphase-promoting complex, cyclosome, subunit 3;…	Anaphase-promoting complex subunit 6 GN=F9K20.19 OS=Arabidopsis thaliana (Mouse-ear cress) PE=2 SV=1	D	Cell cycle control, cell division, chromosome partitioning	hypothetical protein PHAVU_011G165500g [Phaseolus vulgaris]	GL348715.1	10278888	10278908	+	TGAAGCTGCCAGCATGATCTA
aly-miR167a-5p	MIR167_1	c130065.graph_c0	[V]	Defense mechanisms	Biological Process: drug transmembrane transport (GO:0006855);; Molecular Function: drug transmembrane transporter activity (GO:0015238);; Molecular Function: antiporter activity (GO:0015297);; Cellular Component: membrane (GO:0016020);;	K03327|0|vvi:100249871|MATE efflux family protein 5; K03327 multidrug resistance protein, MATE family (A)	[R]	General function prediction only	MatE	MATE efflux family protein 9 GN=F3L12.7 OS=Arabidopsis thaliana (Mouse-ear cress) PE=2 SV=1	R	General function prediction only	PREDICTED: MATE efflux family protein 5 [Vitis vinifera]	GL348715.1	10278888	10278908	+	TGAAGCTGCCAGCATGATCTA
aly-miR167a-5p	MIR167_1	c131131.graph_c0	[RTKL]	--	Molecular Function: nucleotide binding (GO:0000166);; Biological Process: cellular protein modification process (GO:0006464);; Molecular Function: transferase activity, transferring phosphorus-containing groups (GO:0016772);;	--	--	--	Protein kinase domain;; Protein tyrosine kinase;; ENTH domain;; U-box domain	Serine/threonine-protein kinase GN=PUB33 OS=Arabidopsis thaliana (Mouse-ear cress) PE=2 SV=2	T	Signal transduction mechanisms	PREDICTED: U-box domain-containing protein 33-like [Vitis vinifera]	GL348715.1	10278888	10278908	+	TGAAGCTGCCAGCATGATCTA
aly-miR167a-5p	MIR167_1	c133708.graph_c1	--	--	--	K10268|0|vvi:100246775|F-box/LRR-repeat protein 3-like; K10268 F-box and leucine-rich repeat protein 2/20 (A)	[R]	General function prediction only	Leucine Rich repeat;; Leucine Rich repeats (2 copies);; Leucine rich repeat;; Leucine Rich Repeat	F-box/LRR-repeat protein 3 GN=FBL3 OS=Arabidopsis thaliana (Mouse-ear cress) PE=2 SV=1	R	General function prediction only	unnamed protein product [Vitis vinifera]	GL348715.1	10278888	10278908	+	TGAAGCTGCCAGCATGATCTA
aly-miR167a-5p	MIR167_1	c137973.graph_c1	--	--	Molecular Function: DNA binding (GO:0003677);; Cellular Component: nucleus (GO:0005634);; Biological Process: regulation of transcription, DNA-templated (GO:0006355);; Biological Process: auxin-activated signaling pathway (GO:0009734);; Biological Process: flower development (GO:0009908);; Molecular Function: protein dimerization activity (GO:0046983);;	--	--	--	Auxin response factor;; B3 DNA binding domain;; AUX/IAA family	Auxin response factor 6 OS=Oryza sativa subsp. japonica (Rice) PE=1 SV=1	K	Transcription	hypothetical protein JCGZ_04659 [Jatropha curcas]	GL348715.1	10278888	10278908	+	TGAAGCTGCCAGCATGATCTA
aly-miR167a-5p	MIR167_1	c138448.graph_c0	--	--	--	--	--	--	--	WPP domain-associated protein (Fragment) GN=WAP OS=Solanum lycopersicum (Tomato) PE=1 SV=1	S	Function unknown	PREDICTED: WPP domain-associated protein [Vitis vinifera]	GL348715.1	10278888	10278908	+	TGAAGCTGCCAGCATGATCTA
aly-miR167a-5p	MIR167_1	c139044.graph_c0	--	--	Molecular Function: catalytic activity (GO:0003824);; Biological Process: mitotic recombination (GO:0006312);; Biological Process: mRNA export from nucleus (GO:0006406);; Biological Process: embryo sac egg cell differentiation (GO:0009560);; Biological Process: photomorphogenesis (GO:0009640);; Biological Process: embryo development ending in seed dormancy (GO:0009793);; Biological Process: seed …	--	[S]	Function unknown	Protein similar to CwfJ C-terminus 1;; Protein similar to CwfJ C-terminus 2	Zinc finger CCCH domain-containing protein 59 GN=OJ1001_G09.14 OS=Oryza sativa subsp. japonica (Rice) PE=2 SV=1	S	Function unknown	PREDICTED: CWF19-like protein 2 [Vitis vinifera]	GL348715.1	10278888	10278908	+	TGAAGCTGCCAGCATGATCTA
aly-miR167a-5p	MIR167_1	c144404.graph_c0	--	--	--	--	--	--	--	--	--	--	--	GL348715.1	10278888	10278908	+	TGAAGCTGCCAGCATGATCTA
aly-miR167a-5p	MIR167_1	c151736.graph_c0	[L]	Replication, recombination and repair	--	K15979|1.67396e-43|zma:100280237|cl152_1; LOC100280237; K15979 staphylococcal nuclease domain-containing protein 1 (A)	[K]	Transcription	Tudor domain;; Staphylococcal nuclease homologue	--	K	Transcription	hypothetical protein MVEG_05445 [Mortierella verticillata NRRL 6337]	GL348715.1	10278888	10278908	+	TGAAGCTGCCAGCATGATCTA
aly-miR167a-5p	MIR167_1	c54861.graph_c0	--	--	--	--	--	--	--	--	--	--	--	GL348715.1	10278888	10278908	+	TGAAGCTGCCAGCATGATCTA
aly-miR167a-5p	MIR167_1	c56311.graph_c0	--	--	--	--	--	--	--	--	--	--	--	GL348715.1	10278888	10278908	+	TGAAGCTGCCAGCATGATCTA
aly-miR167a-5p	MIR167_1	c72620.graph_c0	--	--	--	--	--	--	--	--	--	--	--	GL348715.1	10278888	10278908	+	TGAAGCTGCCAGCATGATCTA
aly-miR168a-3p	MIR168	c110927.graph_c0	--	--	--	--	--	--	--	--	--	--	--	GL348719.1	10245632	10245652	-	CCCGCCTTGCATCAACTGAAT
aly-miR168a-3p	MIR168	c119777.graph_c0	--	--	--	--	[R]	General function prediction only	--	Uncharacterized mitochondrial protein AtMg01250 GN=AtMg01250 OS=Arabidopsis thaliana (Mouse-ear cress) PE=4 SV=1	R	General function prediction only	PREDICTED: putative ribonuclease H protein At1g65750 [Brassica rapa]	GL348719.1	10245632	10245652	-	CCCGCCTTGCATCAACTGAAT
aly-miR168a-3p	MIR168	c121500.graph_c0	--	--	--	--	--	--	--	--	--	--	--	GL348719.1	10245632	10245652	-	CCCGCCTTGCATCAACTGAAT
aly-miR168a-3p	MIR168	c128103.graph_c0	--	--	Cellular Component: ubiquitin ligase complex (GO:0000151);; Molecular Function: ubiquitin-protein transferase activity (GO:0004842);; Biological Process: protein ubiquitination (GO:0016567);;	--	--	--	U-box domain;; Zinc-finger of the MIZ type in Nse subunit	U-box domain-containing protein 30 GN=PUB30 OS=Arabidopsis thaliana (Mouse-ear cress) PE=2 SV=1	R	General function prediction only	PREDICTED: U-box domain-containing protein 30-like [Citrus sinensis]	GL348719.1	10245632	10245652	-	CCCGCCTTGCATCAACTGAAT
aly-miR168a-3p	MIR168	c129246.graph_c0	--	--	Biological Process: metabolic process (GO:0008152);; Molecular Function: transferase activity, transferring hexosyl groups (GO:0016758);;	--	[GC]	--	UDP-glucoronosyl and UDP-glucosyl transferase	UDP-glycosyltransferase 76F1 GN=UGT76F1 OS=Arabidopsis thaliana (Mouse-ear cress) PE=2 SV=1	G	Carbohydrate transport and metabolism	PREDICTED: UDP-glycosyltransferase 76C4 [Vitis vinifera]	GL348719.1	10245632	10245652	-	CCCGCCTTGCATCAACTGAAT
aly-miR168a-3p	MIR168	c150397.graph_c0	--	--	--	--	--	--	--	--	--	--	--	GL348719.1	10245632	10245652	-	CCCGCCTTGCATCAACTGAAT
aly-miR168a-3p	MIR168	c40110.graph_c0	--	--	--	--	--	--	--	--	--	--	--	GL348719.1	10245632	10245652	-	CCCGCCTTGCATCAACTGAAT
aly-miR169b-5p	MIR169_2	c118871.graph_c0	--	--	--	--	--	--	--	--	--	--	--	GL348718.1	10974285	10974305	+	CAGCCAAGGATGACTTGCCGG
aly-miR169b-5p	MIR169_2	c120307.graph_c0	--	--	Cellular Component: nucleus (GO:0005634);;	--	[S]	Function unknown	PPPDE putative peptidase domain	DeSI-like protein At4g17486 GN=At4g17486 OS=Arabidopsis thaliana (Mouse-ear cress) PE=2 SV=1	S	Function unknown	PREDICTED: desumoylating isopeptidase 1 [Vitis vinifera]	GL348718.1	10974285	10974305	+	CAGCCAAGGATGACTTGCCGG
aly-miR169b-5p	MIR169_2	c124369.graph_c0	--	--	--	K13464|2.40543e-156|vvi:100262965|protein TIFY 6B; K13464 jasmonate ZIM domain-containing protein (A)	--	--	tify domain;; Divergent CCT motif	Protein TIFY 6B GN=MEB5.8 OS=Arabidopsis thaliana (Mouse-ear cress) PE=1 SV=1	R	General function prediction only	JAZ3 [Vitis rupestris]	GL348718.1	10974285	10974305	+	CAGCCAAGGATGACTTGCCGG
aly-miR169b-5p	MIR169_2	c125656.graph_c0	--	--	Biological Process: regulation of transcription, DNA-templated (GO:0006355);; Biological Process: multicellular organismal development (GO:0007275);; Biological Process: anatomical structure development (GO:0048856);;	K08064|2.50137e-45|vvi:100248239|nuclear transcription factor Y subunit A-1-like; K08064 nuclear transcription factor Y, alpha (A)	[K]	Transcription	CCAAT-binding transcription factor (CBF-B/NF-YA) subunit B	Nuclear transcription factor Y subunit A-7 GN=NFYA7 OS=Arabidopsis thaliana (Mouse-ear cress) PE=2 SV=1	K	Transcription	PREDICTED: nuclear transcription factor Y subunit A-1-like [Vitis vinifera]	GL348718.1	10974285	10974305	+	CAGCCAAGGATGACTTGCCGG
aly-miR169b-5p	MIR169_2	c132758.graph_c0	--	--	--	K08064|1.12686e-116|vvi:100249054|nuclear transcription factor Y subunit A-4-like; K08064 nuclear transcription factor Y, alpha (A)	[K]	Transcription	CCAAT-binding transcription factor (CBF-B/NF-YA) subunit B	Nuclear transcription factor Y subunit A-3 OS=Arabidopsis thaliana (Mouse-ear cress) PE=2 SV=2	K	Transcription	PREDICTED: nuclear transcription factor Y subunit A-3-like isoform X1 [Vitis vinifera]	GL348718.1	10974285	10974305	+	CAGCCAAGGATGACTTGCCGG
aly-miR169b-5p	MIR169_2	c133020.graph_c0	--	--	--	--	--	--	--	--	R	General function prediction only	hypothetical protein POPTR_0019s07560g [Populus trichocarpa]	GL348718.1	10974285	10974305	+	CAGCCAAGGATGACTTGCCGG
aly-miR169b-5p	MIR169_2	c137415.graph_c0	--	--	--	--	--	--	Myb-like DNA-binding domain	--	R	General function prediction only	PREDICTED: uncharacterized protein LOC100852566 [Vitis vinifera]	GL348718.1	10974285	10974305	+	CAGCCAAGGATGACTTGCCGG
aly-miR169b-5p	MIR169_2	c138816.graph_c0	[L]	Replication, recombination and repair	Molecular Function: nucleic acid binding (GO:0003676);; Molecular Function: ATP binding (GO:0005524);; Molecular Function: ATP-dependent helicase activity (GO:0008026);; Molecular Function: metal ion binding (GO:0046872);;	--	[A]	RNA processing and modification	Zinc finger C-x8-C-x5-C-x3-H type (and similar);; Helicase conserved C-terminal domain;; DEAD/DEAH box helicase	Zinc finger CCCH domain-containing protein 31 GN=At2g47680 OS=Arabidopsis thaliana (Mouse-ear cress) PE=2 SV=2	A	RNA processing and modification	hypothetical protein CISIN_1g001729mg [Citrus sinensis]	GL348718.1	10974285	10974305	+	CAGCCAAGGATGACTTGCCGG
aly-miR169b-5p	MIR169_2	c141256.graph_c0	--	--	--	--	--	--	--	--	--	--	--	GL348718.1	10974285	10974305	+	CAGCCAAGGATGACTTGCCGG
aly-miR169b-5p	MIR169_2	c147587.graph_c0	--	--	--	--	--	--	--	--	T	Signal transduction mechanisms	--	GL348718.1	10974285	10974305	+	CAGCCAAGGATGACTTGCCGG
aly-miR169b-5p	MIR169_2	c154310.graph_c0	--	--	--	--	--	--	--	--	R	General function prediction only	--	GL348718.1	10974285	10974305	+	CAGCCAAGGATGACTTGCCGG
aly-miR169b-5p	MIR169_2	c167192.graph_c0	--	--	--	--	--	--	--	--	--	--	--	GL348718.1	10974285	10974305	+	CAGCCAAGGATGACTTGCCGG
aly-miR169b-5p	MIR169_2	c190603.graph_c0	--	--	--	--	--	--	--	--	--	--	--	GL348718.1	10974285	10974305	+	CAGCCAAGGATGACTTGCCGG
aly-miR169b-5p	MIR169_2	c191132.graph_c0	--	--	--	--	--	--	SH3 domain;; Variant SH3 domain	--	T	Signal transduction mechanisms	--	GL348718.1	10974285	10974305	+	CAGCCAAGGATGACTTGCCGG
aly-miR169b-5p	MIR169_2	c53302.graph_c0	--	--	--	--	--	--	--	--	R	General function prediction only	protein binding protein, putative [Ricinus communis]	GL348718.1	10974285	10974305	+	CAGCCAAGGATGACTTGCCGG
aly-miR169b-5p	MIR169_2	c61470.graph_c0	--	--	--	--	--	--	--	--	J	Translation, ribosomal structure and biogenesis	PREDICTED: uncharacterized protein LOC100853644 isoform X3 [Vitis vinifera]	GL348718.1	10974285	10974305	+	CAGCCAAGGATGACTTGCCGG
aly-miR169b-5p	MIR169_2	c86649.graph_c0	[K]	Transcription	--	K08064|6.63e-27|pxb:103935643|nuclear transcription factor Y subunit A-1-like; K08064 nuclear transcription factor Y, alpha (A)	[K]	Transcription	CCAAT-binding transcription factor (CBF-B/NF-YA) subunit B	Nuclear transcription factor Y subunit A-9 GN=NFYA9 OS=Arabidopsis thaliana (Mouse-ear cress) PE=2 SV=1	K	Transcription	PREDICTED: nuclear transcription factor Y subunit A-1-like isoform X2 [Pyrus x bretschneideri]	GL348718.1	10974285	10974305	+	CAGCCAAGGATGACTTGCCGG
aly-miR169b-5p	MIR169_2	c88508.graph_c0	--	--	--	--	--	--	--	--	--	--	--	GL348718.1	10974285	10974305	+	CAGCCAAGGATGACTTGCCGG
aly-miR169b-5p	MIR169_2	c97271.graph_c0	--	--	Cellular Component: integral component of membrane (GO:0016021);;	K15015|7.73027e-115|mdm:103442353|vacuolar amino acid transporter 1-like; K15015 solute carrier family 32 (vesicular inhibitory amino acid transporter) (A)	[E]	Amino acid transport and metabolism	Transmembrane amino acid transporter protein	Lysine histidine transporter 1 GN=LHT1 OS=Arabidopsis thaliana (Mouse-ear cress) PE=1 SV=1	E	Amino acid transport and metabolism	PREDICTED: vacuolar amino acid transporter 1-like [Malus domestica]	GL348718.1	10974285	10974305	+	CAGCCAAGGATGACTTGCCGG
aly-miR171a-3p	MIR171_1	c119666.graph_c0	--	--	Molecular Function: nucleic acid binding (GO:0003676);; Molecular Function: zinc ion binding (GO:0008270);; Biological Process: DNA integration (GO:0015074);;	--	[R]	General function prediction only	--	Endonuclease OS=Nicotiana tabacum (Common tobacco) PE=2 SV=1	B	Chromatin structure and dynamics	copia-like protein [Brassica oleracea]	GL348717.1	15611193	15611213	+	TGATTGAGCCGCGCCAATATC
aly-miR171a-3p	MIR171_1	c127800.graph_c0	--	--	Biological Process: transcription, DNA-templated (GO:0006351);; Biological Process: developmental process (GO:0032502);; Biological Process: single-organism process (GO:0044699);; Biological Process: regulation of biological process (GO:0050789);;	--	--	--	GRAS domain family	Scarecrow-like protein 15 GN=SCL15 OS=Arabidopsis thaliana (Mouse-ear cress) PE=2 SV=3	K	Transcription	PREDICTED: scarecrow-like protein 15 [Nicotiana sylvestris]	GL348717.1	15611193	15611213	+	TGATTGAGCCGCGCCAATATC
[truncated: 10,676 more rows]
